# Supplementary material for: Classification of mouse B cell types using surfaceome proteotype maps
Source: Nat Commun. 2019 Dec 16;10:5734. doi: 10.1038/s41467-019-13418-5 (PMC6915781; doi:10.1038/s41467-019-13418-5)
Supplement: Supplementary file 6 — Supplementary Data 3 [file 41467_2019_13418_MOESM6_ESM.xls]

## Sheet: Sample quantities
Supplementary Data 3: Abundance values resulting from proteotype analysis of immature B cell subpopulations (log2-transformed).
Protein (Uniprot entry)	SB_1	SB_2	SB_3	SB_4	DN_1	DN_2	DN_3	DN_4	SP_1	SP_2	SP_3	SP_4	DP_1	DP_2	DP_3	DP_4	T1_1	T1_2
P62806	23.413	23.4487	23.8952	24.234	23.7905	23.6415	23.8411	24.0086	23.9327	23.6615	24.1838	24.1307	23.1069	23.4077	23.5757	23.7902	23.8704	23.5987	427.531
P10854;Q64478;Q64525;Q6ZWY9	23.5863	23.6055	24.0661	16.8284	23.3849	23.7522	24.102	22.0077	23.4552	23.6307	22.5322	23.428	23.3891	23.7082	23.6593	23.989	23.4616	22.9631	415.55
P43276	19.8975	19.674	19.6707	19.7544	19.4075	19.5684	19.4193	19.798	19.4386	19.8852	20.0023	19.9523	19.3453	19.4247	19.7537	19.4486	19.4907	19.2849	353.216
P43275	19.0339	19.0833	19.3573	19.6914	19.5499	18.213	18.5351	19.1498	18.9493	18.5938	19.2887	19.4324	17.9541	16.0984	18.7303	18.8504	18.5457	18.4655	337.522
P16858	18.3512	18.2415	18.4385	18.5351	18.2099	18.2623	18.2908	18.5404	18.3317	18.352	18.5482	18.5553	18.6151	18.4956	18.5302	18.6005	18.416	18.3437	331.658
Q9CSP9	18.6753	16.2505	15.8936	18.8101	19.1092	17.4513	16.5209	21.4655	18.2555	16.6192	19.2845	19.0507	18.476	16.7648	17.6051	19.2733	18.943	17.9334	326.382
Q9JLT2	17.5582	17.4074	17.1951	18.0156	17.9662	18.0163	18.4916	18.5755	17.2289	17.1887	17.6665	17.9076	17.7923	17.6492	17.8494	18.1294	17.8502	18.525	321.013
Q3UV17	17.9887	17.4065	17.7847	17.6924	16.6252	17.5478	17.9565	16.849	17.7821	17.3735	17.7066	18.1972	18.2807	18.8697	18.2671	17.3548	19.0023	17.7345	320.419
Q03265	17.534	17.4001	17.7167	17.7888	17.5692	17.6083	17.4515	17.8686	17.8592	17.8588	18.0379	18.1026	17.8556	17.7441	17.6638	17.7873	17.5359	17.4002	318.783
A2AAY5	20.4749	19.212	19.276	21.9178	22.5465	17.2877	18.6637	NA	20.0417	17.786	20.7114	22.2518	NA	15.5079	20.3832	21.4501	21.6754	19.568	318.754
Q8CGP0;Q9D2U9	17.585	17.5882	17.9815	17.9317	17.5916	17.6395	17.8911	17.8664	17.6228	17.6348	18.2745	17.8434	17.6676	17.4566	17.3643	17.5711	17.6079	17.3045	318.423
O88569	17.6598	17.6502	17.9003	17.4244	17.5935	17.7299	17.7002	17.449	17.5588	17.7231	17.4755	17.0066	17.5707	17.5421	17.4192	17.5763	17.6614	17.5059	316.147
Q8VEK3	17.7541	17.741	17.6404	17.7211	17.6087	17.6259	17.6944	17.6172	17.6058	17.6962	17.3966	17.4936	17.0048	17.0557	17.5676	17.5249	17.431	17.4409	315.62
P63158	17.8722	17.4836	17.6955	17.9216	17.676	17.1656	17.5919	17.7556	17.5122	17.3743	17.7087	17.5442	17.1773	16.7957	17.2663	17.5141	17.6198	17.41	315.084
O89053	16.9928	17.1784	17.3283	17.0102	16.8571	17.2589	17.0379	17.0041	17.4079	17.5595	17.4798	17.3961	17.6822	17.8634	17.7608	17.7388	17.6412	17.5795	312.777
P14733	17.3011	17.2376	17.5059	17.5412	17.2191	17.2116	17.1231	17.3844	17.2083	17.2402	17.4082	17.5961	17.2199	17.1678	17.1689	17.2818	17.1973	16.9411	310.954
P63017	17.1023	17.2316	17.1763	17.0373	17.2223	17.225	17.2259	17.1684	17.2015	17.3128	17.1704	17.2079	17.3235	17.3491	17.3974	17.301	17.0268	17.0171	309.696
P56480	17.0254	16.9231	17.2186	17.0577	16.9041	17.1878	17.271	17.0396	17.2491	17.5515	17.3809	17.1768	17.1488	16.9525	17.2778	17.0383	17.0984	16.9442	308.446
Q9Z204	17.1201	17.0579	17.2684	16.9606	17.0488	17.148	17.2417	17.145	17.1335	17.1469	17.3906	16.6725	17.0687	16.933	16.8928	16.9521	16.8719	16.9471	307
Q61205	17.4439	17.3959	17.503	17.5238	17.1647	16.9606	16.6995	16.9367	17.3629	17.3328	17.3858	17.4422	15.4074	16.3118	16.312	16.663	16.9078	16.4965	305.25
P43274	17.0187	16.923	17.1044	17.1687	17.0064	16.9673	16.8913	17.2162	17.0331	16.9963	17.0794	16.8755	16.8807	16.4965	16.59	16.9097	16.921	16.8595	304.938
P58252	16.9589	16.7582	16.8753	16.9905	16.8957	16.9038	16.8462	17.2501	16.9714	16.8849	17.132	17.1275	16.9992	16.9565	16.8514	17.0596	16.6777	16.59	304.729
P62852	16.8893	16.7701	16.9136	16.8663	16.8511	16.9608	16.9667	17.0008	16.9658	16.8927	17.0193	16.8347	16.9716	16.9354	17.1081	16.9756	16.7348	16.5532	304.21
P35700	16.9192	16.6073	16.9995	16.6983	16.7971	16.7673	16.651	16.6813	16.8827	16.8953	16.8756	16.7887	17.1058	17.3238	16.9716	16.9656	16.6889	16.2757	302.895
P09405	16.9939	16.9913	17.0624	16.838	16.6827	17.0405	16.7715	16.9503	16.7644	16.7143	16.8869	16.7141	16.7656	17.0214	16.6118	16.8212	16.3719	16.6113	302.613
P61979	17.3052	16.5343	16.8842	17.2908	17.0262	16.3396	16.3421	16.9066	16.36	16.7076	17.1805	17.5003	16.3144	16.3567	16.7605	16.8934	16.9365	16.4926	302.132
P51881	16.9428	17.0859	16.9337	16.8855	16.8497	16.4957	16.5071	16.1908	16.9801	17.047	16.7938	16.7335	17.0197	16.7686	16.604	16.6454	16.9681	16.3358	301.787
Q64524	15.4275	16.5102	17.6877	16.9464	16.7063	16.0433	15.9092	16.2629	16.9012	17.1959	17.4551	17.509	16.587	16.1726	15.7141	17.5067	16.1149	17.6729	300.323
P30681	16.8059	16.8467	16.9939	16.8176	16.7377	16.6484	16.6122	16.5449	16.8673	16.801	16.6284	16.5736	16.5658	16.4386	16.4354	16.3835	16.5652	16.4726	299.739
P17742	16.8331	17.3035	17.0895	17.3399	17.4558	15.686	16.6933	16.5252	16.9316	16.8407	16.8167	16.8728	15.0804	14.8643	16.4808	16.8159	16.992	16.3815	299.003
P01942	16.2585	16.0919	16.0952	16.7626	16.853	16.673	16.6876	17.3105	16.7269	16.1482	16.923	17.1334	16.7951	16.2653	15.976	16.6473	16.5603	16.5179	298.426
P17225	16.5595	16.9939	16.7949	16.5466	16.4901	16.7764	16.4771	16.4332	16.2272	16.856	16.2512	16.2994	16.4596	16.5827	16.7362	15.9965	16.5147	16.9834	297.979
Q64523;Q6GSS7	16.4809	16.5523	16.783	16.9396	16.5057	16.2367	16.5295	16.4724	16.3454	16.0261	17.229	16.2483	16.2989	16.4011	16.1057	16.5686	16.3874	16.3946	296.505
P14152	16.5565	16.3044	16.492	16.2705	16.0104	16.2371	16.1343	16.3102	16.5208	16.6574	16.7241	16.76	16.6163	16.6038	16.4799	16.731	16.4714	16.3529	296.233
Q8R087	16.3267	15.366	15.4033	16.4236	16.8299	16.5456	16.8125	17.1516	15.9188	15.5164	16.2377	16.6349	16.4226	15.8627	16.7083	16.4675	16.9264	17.4385	294.993
P08249	16.4031	16.4176	16.3445	16.3271	16.1522	16.3315	16.2784	16.1532	16.2966	16.6404	16.1679	16.3307	16.4433	16.4149	16.4774	16.2604	16.4362	16.0935	293.969
P52480	16.2825	16.2364	16.3458	16.2075	16.2785	16.4169	16.0836	16.3109	16.2796	16.3861	16.2608	16.3616	16.5423	16.7276	16.6747	16.5131	16.3073	15.7172	293.932
P11499	16.4841	16.4229	16.361	16.4304	15.9678	16.3206	16.0493	16.2669	16.3013	16.3994	16.4846	16.4648	16.7866	16.3856	16.1449	16.6248	15.684	15.8572	293.436
Q8BK67	16.2569	16.1749	16.3943	16.3116	16.2836	16.1421	16.4035	16.4617	16.3528	16.5162	16.4366	16.4968	16.1337	15.8861	16.1303	16.1658	16.323	16.1207	292.991
Q62093	16.4054	16.4305	16.598	16.1467	16.0495	16.228	16.2165	16.0424	16.4303	16.3864	16.5219	16.3973	16.3869	16.1307	15.9732	16.1842	16.3139	16.0846	292.926
P08113	16.2401	16.3274	16.2364	15.949	16.0255	16.2506	16.2051	16.1063	16.2743	16.4471	16.316	16.2631	16.1456	16.4469	16.5229	16.2049	16.3586	16.582	292.902
P06151	16.2587	16.2572	16.3444	16.3107	16.2034	16.3587	16.2072	16.3585	16.2051	16.3459	16.3462	16.2859	16.3284	16.3981	16.2248	16.2923	16.172	15.87	292.768
P10126	16.4486	16.6281	16.4462	16.349	16.5073	16.1322	16.0951	15.7283	16.3232	16.3421	16.0996	15.9119	16.3619	16.6855	16.2732	16.4727	16.0336	15.641	292.479
P59999	16.1449	16.0327	16.3137	16.0571	15.7867	15.9377	15.9856	15.9017	16.2187	16.5033	16.613	16.3501	16.5987	16.5003	16.6006	16.4768	16.1906	16.2368	292.449
Q9Z1Q5	16.4001	16.3259	16.4797	16.3545	16.251	16.301	16.2018	16.0989	16.4428	16.3974	16.2058	16.0111	16.1494	16.0434	16.14	16.0552	16.0192	15.763	291.64
Q8VIJ6	16.3556	16.291	16.4282	16.3241	16.195	16.352	16.1672	16.3069	16.2448	16.2011	16.2661	16.114	16.2147	16.1386	16.0461	15.986	15.9063	15.9787	291.516
P0C0S6;Q3THW5	16.3947	15.982	16.6286	16.1765	15.8394	16.0015	15.9602	16.1258	16.2841	16.2777	16.2995	16.5512	15.8988	15.7134	16.1932	16.1825	16.5666	15.9979	291.074
P60335	16.3747	16.1123	16.3334	16.1826	16.0382	16.0783	16.5554	16.1294	16.1403	16.1992	16.0605	16.235	16.1552	16.0645	16.1402	16.1418	15.8544	16.0043	290.8
Q05144	15.7539	15.8909	15.882	16.1342	15.9076	15.9549	15.9794	16.1176	16.2164	16.2621	16.3748	16.4204	16.3116	16.1306	16.165	16.5414	16.4101	16.3074	290.76
Q9D0E1	16.2443	16.1177	16.3188	16.2514	15.9086	16.1678	16.1189	16.3093	16.026	16.2113	16.2121	16.2825	16.1403	16.0002	15.9082	16.0115	16.1001	16.1436	290.473
P47911	16.0882	15.9855	16.1504	16.0546	16.0435	16.2203	16.1966	16.2044	16.2225	16.2018	16.1368	16.0731	16.3924	16.1092	16.2232	16.28	15.8012	15.931	290.315
P17182	16.0503	15.8562	15.9732	16.0518	15.7087	16.1117	16.1504	16.19	15.917	16.1004	16.318	16.319	16.2502	16.5599	16.4954	16.3724	16.1276	15.7599	290.312
P07901	16.2829	16.2781	16.1463	16.4244	15.8641	16.2938	16.127	16.3856	15.8973	16.125	16.2238	16.2564	16.5791	16.0465	16.0508	16.0049	15.3284	15.7708	290.085
P45376	16.0885	16.0954	16.2313	16.1509	15.862	15.9043	16.1982	16.0603	16.2685	16.2329	16.2328	16.0882	16.0663	16.1319	16.0265	16.1731	16.0419	15.9854	289.838
P84104	16.0747	16.3029	16.3898	16.0883	15.8242	16.0242	16.1278	15.8038	16.4478	16.1041	16.3458	15.876	15.8865	15.8599	15.9153	16.0778	16.1813	16.3406	289.671
Q61753	16.0684	16.4838	16.3222	15.9069	16.0426	16.1249	16.0698	16.0377	15.9908	16.3507	15.9729	15.9217	15.9482	15.9581	16.3188	16.0704	16.0136	16.0546	289.656
P18760	16.2105	16.0104	16.0813	16.1896	16.5445	15.8862	15.8343	16.0388	16.3961	15.9588	15.8894	16.1871	15.7176	15.2496	16.1869	16.1862	16.5809	15.8881	289.036
Q9D1R9	16.0048	16.03	16.242	16.1458	15.8548	16.1654	16.061	16.0308	15.8313	15.8968	16.0587	16.0974	16.2291	15.9086	16.2346	16.1957	15.8419	15.7412	288.57
P62908	16.1276	15.9666	16.1103	15.6297	15.9129	16.1157	15.9002	15.9693	16.1119	15.8192	15.8908	16.0723	16.116	16.1167	16.1483	16.2466	15.7419	15.7789	287.775
P62827	16.0097	16.0445	16.2224	16.0904	15.8604	16.1441	16.2829	16.1244	15.9437	15.9395	15.9892	16.0264	15.8824	16.0625	15.8173	15.8233	15.6763	15.7279	287.667
P07309	16.029	15.9159	15.5788	16.1542	15.5659	16.4379	16.3384	16.4811	15.5652	15.4824	15.9898	16.101	15.7993	16.0215	16.3951	16.1218	15.4669	16.1431	287.587
P14211	15.5454	15.668	15.7461	15.7759	15.3314	15.5046	15.5937	15.8787	15.8514	15.9852	16.5049	16.424	16.2969	16.4714	16.4544	16.6548	15.9945	15.8925	287.574
Q6PDM2	16.3767	16.1863	16.1254	15.9741	16.1956	15.9858	15.6651	15.8134	16.123	16.139	15.7311	16.2584	16.0906	16.0225	15.461	15.946	15.6038	15.8634	287.561
P54227	16.7044	16.2136	16.2877	16.2066	16.3533	16.6694	16.2059	16.1268	16.0387	15.8716	15.6562	15.8885	16.301	15.9901	15.6217	15.7229	14.8328	14.6013	287.292
P25444	15.9453	16.0055	16.0904	15.8683	15.8771	15.8898	15.9423	15.9182	16.17	16.1333	16.013	15.5972	16.304	16.073	15.9082	15.9291	15.6004	15.6009	286.866
P62270	16.0648	15.9534	16.05	16.1735	15.9096	15.8739	15.8742	15.9977	15.9869	15.9675	16.0805	16.1046	15.7977	16.0531	15.8081	16.1548	15.6324	15.3617	286.844
P50580	16.0996	16.0881	16.246	16.074	15.8394	15.9957	15.929	16.035	16.0744	16.0353	16.1128	15.968	15.7498	15.8702	15.7279	15.8301	15.4559	15.3677	286.499
Q64433	16.0436	15.8961	16.0627	15.8685	16.0115	15.8919	15.7425	15.769	16.125	15.9543	15.9445	15.9976	15.9576	15.8813	15.9162	15.8755	16.0259	15.4792	286.443
P27661	16.0297	15.3422	16.3248	16.2575	15.7673	15.8141	16.2083	16.0479	15.6524	15.9108	16.2262	15.3042	15.8877	16.0298	15.8546	16.0624	15.4735	16.0439	286.237
P61358	15.8539	16.1933	16.0061	15.9562	15.731	15.9739	15.7367	15.7588	15.7281	15.8567	15.933	15.8506	16.1706	16.2181	15.9048	16.0269	15.6219	15.5265	286.047
Q6NY15	16.0174	14.3755	15.2661	17.9621	16.4862	14.1138	16.4226	18.3714	15.7563	14.4418	18.6519	18.2515	15.7777	14.3632	15.9212	17.7192	15.1824	10.8611	285.941
P63038	15.786	15.8534	15.9655	15.82	15.754	16.0983	15.9758	16.0104	15.9038	15.9131	16.0159	15.8166	15.8966	15.9206	15.7099	15.7411	15.8255	15.7111	285.718
P14131	15.8757	15.7919	15.9446	16.0363	15.7547	15.7887	15.8984	16.0621	15.7163	15.957	15.9673	15.9534	15.8179	15.9588	15.7389	15.9888	15.2789	15.5534	285.083
Q9QZQ8	15.9696	15.8665	15.8877	16.0892	15.7097	15.6391	15.6045	15.8079	15.7571	15.7677	15.6023	15.8247	15.8637	15.6979	15.7903	15.9636	15.9029	15.7274	284.472
P26041	15.7825	15.6513	15.6401	15.4112	15.3753	15.5337	15.4571	15.4302	15.9757	16.0272	16.0969	16.0578	16.4618	16.0656	15.9505	16.014	15.8094	15.4821	284.222
P47963	15.6714	15.8728	16.0722	15.9674	15.6457	15.654	15.802	15.907	15.773	16.0505	15.8577	15.8599	15.7663	15.4238	16.3038	16.0998	15.6001	14.8727	284.2
P14869	15.8782	15.7814	15.8466	15.8409	15.6322	15.8542	15.8022	15.7377	15.7555	15.7621	15.6149	15.6538	15.9163	15.9523	15.8436	15.9039	15.5613	15.4987	283.836
P14206	15.9371	15.9978	16.1827	15.9289	15.7323	16.0258	15.766	15.7857	15.8327	15.7167	15.8211	15.5528	15.6666	15.8832	15.5345	15.7575	15.4025	15.1034	283.627
P47738	15.828	15.7744	15.8323	15.8305	15.6726	14.8324	15.35	15.4833	15.996	16.1403	15.7556	16.0345	15.5585	15.5101	16.0626	16.0007	16.0709	15.8587	283.591
Q61656	15.731	15.8854	16.1256	15.8984	15.9274	15.8884	16.1367	15.9304	15.4988	15.69	15.6017	15.5755	15.6613	15.365	16.0252	15.5504	15.1754	15.7347	283.401
P17751	15.7953	15.8602	16.0416	15.7836	15.8017	15.937	15.9721	15.3294	15.7784	15.6356	15.4712	15.4655	15.7206	15.7908	15.6595	15.5486	15.9721	15.8079	283.371
P35980	15.835	15.7525	15.8102	15.8517	15.4581	15.7745	15.6063	15.8419	15.4878	15.6354	15.8999	15.6956	15.6571	15.5828	15.8769	15.9449	15.5899	15.4077	282.708
Q9CR57	15.8324	15.6794	15.7095	15.776	15.7503	15.7015	15.5718	15.9697	15.7621	15.4602	15.8937	15.7248	15.9129	15.4025	15.7031	15.9486	15.4205	15.3506	282.57
P62082	15.7601	15.7057	15.7489	15.7311	15.8496	15.6745	15.5915	15.5601	15.8052	15.6427	15.951	15.8043	15.6749	15.8039	15.713	15.7783	15.5601	15.2017	282.557
P40142	15.6724	15.8304	15.9088	15.6862	15.3432	15.023	15.5315	15.825	15.6034	15.578	15.881	15.7737	15.6267	15.4561	16.0841	15.9487	15.7738	15.6727	282.219
P47962	15.783	15.624	15.8378	15.8286	15.3725	15.7408	15.5645	15.5639	15.4813	15.6977	15.4901	15.7815	15.8596	15.8091	15.7256	15.815	15.5333	15.3158	281.824
Q6ZWN5	15.6508	15.6434	15.8557	15.9329	15.7181	15.4958	15.5807	15.6746	15.6881	16.0281	15.7677	15.8145	15.4232	14.6895	15.9292	15.9331	15.3851	15.2551	281.465
P35979	15.6104	15.7215	15.7994	15.5877	15.5357	15.6667	15.6822	15.4027	15.7063	15.5876	15.4113	15.5995	15.7634	15.6484	15.7552	15.6454	15.4977	15.4306	281.052
P02301;P84244	15.9023	15.7251	15.9683	15.6191	15.0541	15.8594	15.3309	15.8676	15.9201	15.6607	15.7812	15.1126	15.7927	15.5715	15.5169	15.0078	15.5677	15.6114	280.869
P41105	15.5733	15.5302	15.7083	15.6049	15.4581	15.6421	15.7633	15.4699	15.46	15.6312	15.5433	15.5058	15.6732	15.5613	15.6791	15.8527	15.5443	15.4425	280.643
P26040	15.3506	15.5245	15.6098	15.3629	15.2371	15.525	15.5506	15.2506	15.6472	15.8745	15.7996	15.5691	15.8965	15.9894	15.555	15.7654	15.5136	15.6209	280.642
P15864	15.3811	15.572	15.872	16.0052	15.6575	15.6648	15.8811	15.8601	15.9847	15.6883	15.4203	15.2759	14.3175	14.6472	15.6169	15.765	16.0276	15.9293	280.566
Q61233	14.8003	15.2158	15.2565	15.2715	15.1083	15.2059	15.3176	15.26	15.5243	15.6942	15.5962	15.3413	16.3169	16.0231	16.2432	16.3718	16.0018	15.9966	280.545
P14148	15.3246	15.6966	15.739	15.4566	15.4473	15.7459	15.6995	15.5996	15.4443	15.6652	15.8198	15.5759	15.5705	15.4899	15.8114	15.4778	15.3818	15.4719	280.418
P29351	14.5321	14.565	14.6539	14.368	15.0682	15.1191	14.8079	14.9512	16.0742	15.835	16.2161	16.1268	16.4445	16.3589	16.2469	16.425	16.2699	16.2112	280.274
P62317	15.5559	15.5105	15.741	15.8118	15.5046	15.6531	15.5915	15.7119	15.3801	15.3599	15.7975	15.7811	15.4078	15.3053	15.5625	15.5752	15.4514	15.422	280.123
Q3U0V1	15.6384	15.3279	15.6953	15.7531	15.4029	15.3988	15.6646	15.6511	15.4931	15.7248	15.6229	15.7012	15.4892	15.3438	15.4796	15.5075	15.5404	15.3374	279.772
Q9DB20	16.0821	15.4714	15.8195	15.5492	15.5554	15.1222	15.6678	15.4151	15.9563	16.2685	15.6047	15.6441	14.5325	14.6284	15.4993	15.5675	15.751	15.3705	279.505
P49710	15.1318	15.0225	15.2867	14.9466	15.3261	15.0893	15.0217	15.2793	15.7698	15.7126	15.9286	15.7366	16.0638	15.9	15.6736	15.8978	15.7303	15.6517	279.169
Q8BV49	15.5456	15.582	15.569	15.5114	15.2561	15.5185	15.5872	15.4837	15.8068	15.5846	15.3728	15.4157	15.6083	15.4679	15.2619	15.4077	15.5199	15.5952	279.094
Q61029	15.5641	16.1841	15.9068	15.8964	15.3812	15.017	15.4606	15.6906	15.4316	15.7454	15.6113	15.6032	14.9077	14.591	15.4456	15.5255	15.4846	15.3117	278.758
Q8BG05	15.8802	15.6656	15.8432	15.836	15.3685	15.2456	14.8722	15.1138	15.5257	15.7607	15.4996	15.775	15.6443	15.5777	15.1897	15.387	15.3017	15.1368	278.623
Q7TNV0	15.5317	15.8125	15.6608	15.701	15.3769	15.3948	15.6166	15.5122	15.609	15.4298	15.3994	15.5075	15.2968	15.2131	15.2354	15.2715	15.4804	15.4386	278.488
P62301	15.7248	15.9392	15.5853	15.611	15.6036	14.9703	15.6616	15.4372	15.6898	15.6067	15.5727	15.7247	15.1154	14.6719	15.7009	15.4812	15.3446	15.006	278.447
Q9CPR4	15.4591	15.589	15.7468	15.6482	15.4928	15.4612	15.3702	15.1505	15.7212	15.6603	15.2727	15.179	15.8479	15.5703	15.327	15.6694	15.2873	14.9113	278.364
Q9CZU6	15.3989	15.1755	15.4389	15.4995	15.3047	15.1454	15.3602	15.4351	15.4687	15.6983	15.6623	15.5648	15.4516	15.3517	15.5034	15.5865	15.4558	15.3843	277.886
P12970	15.3531	15.359	15.4562	15.491	15.4024	15.699	15.6335	15.5784	15.3334	15.417	15.5071	15.3534	15.5977	15.4456	15.3678	15.6576	15.0051	15.1792	277.837
P62245	15.2962	15.3932	15.7243	15.5764	15.1214	15.656	15.3754	15.2096	15.4467	15.5497	15.4465	15.3995	15.3027	15.634	15.7635	15.3942	15.2561	15.1802	277.726
P20029	15.1102	15.0971	15.1836	15.364	14.9967	15.0087	15.2216	15.288	15.2828	15.5184	15.5448	15.588	15.5577	15.7521	15.7462	15.8395	15.5036	15.568	277.171
P62900	15.7528	15.5666	15.3739	15.4996	15.4488	15.2927	14.8004	15.0875	15.7202	15.3681	15.6382	15.4527	15.6459	15.4756	15.4699	15.5363	15.1223	14.8985	277.15
Q8R081	15.4069	15.3215	15.4702	15.4966	15.4887	15.4499	15.2498	15.5981	15.4481	15.474	15.4454	15.2592	15.4375	15.2701	15.1974	15.3334	15.3906	15.3851	277.123
P29341	15.4842	15.4236	15.5147	15.2686	15.5058	15.4611	15.3837	15.4911	15.5961	15.5586	15.5354	15.2688	15.3784	15.2389	15.4305	15.3921	15.2685	14.8861	277.086
Q8VEM8	15.4151	15.3304	15.4335	15.3428	15.078	15.3031	15.2026	15.2811	15.6774	15.7456	15.666	15.5104	15.5304	15.5733	15.0716	15.4268	15.242	15.1912	277.021
P01872	13.4624	13.3507	13.509	13.2377	15.2295	15.1429	15.0029	15.19	16.346	16.2823	16.3591	16.1012	16.458	16.2006	15.9362	16.0415	16.6133	16.4656	276.929
Q9WTP6	15.4263	15.2454	15.3943	15.4626	15.3304	15.1888	15.3748	15.5079	15.5448	15.3665	15.5006	15.5306	15.2289	15.2986	15.2885	15.3304	15.5064	15.2674	276.793
P57776	15.392	15.2451	15.3872	15.3294	15.3571	15.4902	15.1874	15.4714	15.4988	15.4116	15.4582	15.3361	15.5258	15.373	15.2015	15.4375	15.3404	15.2114	276.654
P63101	15.2611	15.321	15.4099	15.4801	14.7872	15.2976	15.0437	15.6195	15.4805	15.5468	15.8352	15.6361	15.4659	15.5026	15.1528	15.4913	15.1978	14.7477	276.277
Q9CXW4	15.493	15.3427	15.3255	15.2988	15.3915	15.4338	15.1474	15.3306	15.2769	15.3405	15.3383	15.3439	15.7492	15.6403	15.2041	15.3242	15.1123	15.0762	276.169
Q61599	15.3136	14.9449	15.3165	15.4307	15.2711	15.0182	15.008	15.3697	15.2222	15.2524	15.2738	15.6115	15.116	15.3709	16.0267	15.7415	15.693	15.0626	276.043
P26350	15.889	15.8036	16.0167	15.8706	15.1978	15.8539	15.431	15.2089	15.6747	15.5726	15.3546	15.1018	14.915	15.0883	14.729	14.7667	15.158	14.3844	276.017
Q9JIK5	15.3286	15.3139	15.5323	15.2973	15.4257	15.3635	15.509	15.3417	15.4729	15.2723	15.1645	15.1098	14.9424	15.1153	15.3782	15.2676	15.4439	15.2487	275.528
P62702	15.254	15.2012	15.4138	15.4475	15.7297	15.0883	15.1433	15.5761	15.3875	15.2379	15.7356	15.5154	14.8946	14.7957	15.3087	15.5516	15.0978	15.0752	275.454
P27773	15.2073	15.017	15.1796	15.2428	14.9671	15.1588	15.1125	15.1898	15.2211	15.2341	15.2987	15.2952	15.5998	15.671	15.4917	15.5608	15.4611	15.3067	275.215
P29391	14.8855	14.8366	14.727	14.7787	14.9433	14.9449	15.1399	14.8564	15.2516	15.4753	15.5263	15.2983	16.2211	16.5215	16.456	16.3056	14.6376	14.3577	275.163
P62264	15.4774	15.1756	15.2106	15.3907	15.2217	15.2788	15.1749	15.3701	15.3869	15.22	15.1113	15.2681	15.5531	15.505	15.2277	15.5031	15.1201	14.8922	275.087
Q01853	15.4111	15.4306	15.4092	15.2916	15.1514	15.3972	15.2202	15.234	15.2793	15.3339	15.1841	15.3444	15.2016	15.3588	15.3598	15.2631	15.0789	15.0463	274.995
Q8BFR5	15.1143	15.1509	15.3726	15.2051	14.7105	15.1479	15.1641	15.2162	15.3343	15.6074	15.4279	15.2807	15.5548	15.5587	15.6675	15.2787	15.1269	15.0647	274.983
P47757	15.1824	15.0963	15.3268	15.1061	15.0944	15.1708	15.2078	15.0611	15.4935	15.4625	15.3155	15.1639	15.4719	15.5362	15.286	15.4023	15.3423	15.2598	274.98
Q99KI0	15.255	15.1621	15.3757	15.2234	15.0052	15.3339	15.2272	15.0175	15.4253	15.7875	15.3999	15.3983	15.3023	15.2463	14.9993	15.2432	15.2109	15.0965	274.71
Q9D1J3	15.4438	15.2206	15.4043	15.0558	15.2224	15.2692	15.0975	15.417	15.2713	15.3468	15.2894	15.3055	15.2196	15.0013	15.1267	15.2338	15.3703	15.3886	274.684
P05202	15.3028	15.3569	15.4664	15.138	14.9824	15.2197	15.4164	15.2516	15.2101	15.5889	15.4153	15.3593	15.4354	15.2782	14.9962	15.2196	15.0145	14.9711	274.623
Q93092	14.9119	15.1255	15.3407	15.2806	15.002	15.3686	15.2523	15.1327	15.0697	15.2611	14.98	15.2475	15.3852	15.5038	15.7583	15.4043	15.2196	15.3146	274.558
Q03267	15.2709	15.2072	15.4246	15.413	15.1721	15.2884	15.3104	15.4523	15.3087	15.3439	15.5741	15.6432	15.3099	15.0112	14.9254	14.983	14.9743	14.9384	274.551
Q9JKF1	15.1516	15.7033	15.129	15.2002	15.0385	15.0939	15.134	15.1924	15.4822	15.3273	15.3618	15.4341	15.3292	14.6305	15.754	15.1236	15.2007	15.2219	274.508
P19253	15.2259	15.2598	15.4771	15.2824	15.0236	15.3788	15.0455	15.0983	15.2902	15.3359	15.3639	15.3547	15.5464	15.5171	15.2423	15.4509	14.8915	14.6804	274.465
P47964	15.2108	15.3027	15.5173	15.3952	14.9483	15.5677	15.2314	15.296	15.1662	15.0541	15.0852	15.139	15.2435	15.2085	15.4442	15.4117	15.2061	14.9911	274.419
P21550	14.9306	15.0827	15.293	15.2154	14.9853	15.3806	15.2638	15.1734	15.0367	15.2873	15.0447	15.074	15.4801	15.5825	15.5348	15.5005	15.3148	15.2135	274.394
P05064	14.7664	14.5923	14.6668	15.0109	14.8832	14.8596	14.7785	15.3933	15.1606	15.1532	15.6017	15.5443	15.8636	15.7492	15.7573	15.7613	15.3859	15.3359	274.264
Q3U9G9	15.4034	15.3744	15.4912	15.2992	15.0304	15.0742	15.0279	15.055	15.1706	15.5236	15.57	15.5152	15.2742	15.3673	14.8887	15.0649	15.1643	14.9444	274.239
Q62318	15.3468	15.3549	15.3775	15.2778	15.1108	15.276	15.2606	15.423	15.0996	15.3045	15.3462	15.2911	15.2049	15.2519	15.0946	15.0702	14.9923	14.9985	274.081
Q68FD5	15.1122	15.1495	15.254	15.1682	15.0994	15.0257	15.2374	15.0216	15.5172	15.2772	15.2625	15.1707	15.4385	15.3859	15.2803	15.3732	15.2098	15.017	274
P42932	15.4287	15.254	15.3749	15.2534	15.1455	15.2666	15.118	15.208	15.2989	15.3947	15.2546	15.2285	15.5209	15.2489	14.9909	15.171	14.8734	14.8175	273.848
P62281	15.172	15.1578	15.3597	15.2532	15.2945	15.2669	15.0848	15.3563	15.3151	15.2813	15.3784	15.2575	15.2322	14.8635	15.1825	15.2391	14.969	14.9873	273.651
P62320	15.4177	15.5208	15.5151	15.402	15.3507	14.8053	14.8368	15.2304	15.5492	15.2448	15.2333	15.3388	14.7747	14.7392	15.1002	15.1624	15.1905	15.1372	273.549
Q61937	15.3976	15.2293	15.382	15.245	15.4479	15.1443	15.0103	15.2221	15.2386	15.1179	14.8675	14.8235	15.4029	15.3043	15.0983	15.2407	15.5574	14.7188	273.448
Q64522	15.6868	15.3266	15.4843	15.9789	14.3496	15.1331	15.1317	15.4472	15.3706	15.2276	15.3582	15.128	14.8384	14.4935	14.8504	15.3087	15.3575	14.8252	273.296
Q99MR6	15.3238	15.2374	15.3326	15.1511	14.9696	15.2635	15.2114	15.1511	15.0726	15.3756	15.256	15.1752	15.2347	15.0801	15.0354	15.0489	15.1216	15.116	273.157
Q91WJ8	15.1772	15.1292	15.2986	15.298	15.079	15.2462	15.1562	15.2664	15.0741	15.169	15.3098	15.2137	15.3177	15.1802	15.0455	15.225	15.0169	14.8817	273.084
P20152	14.7202	14.7544	15.0657	14.9689	14.7308	14.9026	14.9074	14.827	15.1517	15.2586	15.4712	15.3909	15.2258	15.6841	15.7854	15.7451	15.139	15.2882	273.017
Q61990	15.2462	15.2675	15.4805	15.3247	15.2441	15.2068	15.1088	15.1186	15.171	15.2545	15.094	15.1355	15.0722	14.948	15.0279	15.1918	15.2312	14.6754	272.799
Q99020	15.3548	15.44	15.6139	15.3275	15.1529	15.4589	15.1484	15.0274	15.3176	15.3431	14.9458	14.5397	15.3563	15.2074	15.0007	15.1115	14.5983	14.734	272.678
P80318	15.3532	15.3584	15.7913	15.3659	15.3238	14.7073	14.8326	14.9788	15.4722	15.6533	15.3737	15.4997	14.2343	14.3884	15.2941	15.0331	15.3317	14.631	272.623
Q99JY9	15.0486	15.0119	15.0537	14.7636	14.9215	14.9104	14.8428	14.8207	15.5045	15.3756	15.1531	15.2159	15.0329	15.7809	15.6777	15.2489	15.1827	15.0169	272.562
P70372	15.1959	15.2091	15.5115	15.0831	15.0786	15.3689	15.3309	15.0908	15.2444	15.1889	15.0237	14.9002	15.2366	15.1967	14.8554	14.9058	15.003	14.9512	272.375
P50247	15.3155	15.0192	15.1802	15.2434	15.1358	15.0551	14.9347	15.3251	15.1408	15.011	15.1809	15.2366	15.249	15.0726	14.9834	15.191	15.1938	14.8906	272.359
Q91VW3	14.93	14.9999	15.1217	15.0908	14.913	14.8623	15.187	14.7017	15.1857	14.9732	14.9973	14.7397	15.4479	15.561	15.4771	15.5224	15.3854	15.1312	272.227
P63323	15.2198	14.9705	15.4096	15.1342	15.3894	15.2649	15.0539	15.0737	15.2065	15.0703	14.9767	14.9179	15.2532	15.238	15.132	15.2355	14.9051	14.7566	272.208
Q61316	15.1218	15.1452	15.1597	15.0827	15.1035	15.0937	14.9387	14.9999	15.3388	15.2638	15.0676	15.1279	15.3079	15.2207	15.0041	15.2124	14.9925	15.0114	272.192
O08573	15.8219	15.8573	15.8819	15.661	15.4739	15.9263	15.8656	15.5227	15.202	15.2546	14.881	14.9449	14.4664	14.5362	14.1521	14.2845	14.2193	14.2376	272.189
P80315	15.2612	15.1504	15.0921	15.3783	15.2387	14.9656	15.1943	14.8482	14.8022	15.1464	14.8961	15.3439	15.1513	15.1237	15.0428	15.3874	15.0494	15.0038	272.076
Q60668	15.004	15.3999	15.483	15.3025	15.2792	15.11	15.0342	15.0826	14.7192	14.9811	15.1631	14.9299	15.136	14.994	14.9905	15.1938	15.4258	14.801	272.03
Q64012	15.221	15.0972	15.2106	15.1867	14.9572	15.0771	15.1934	15.0658	15.0638	15.2015	15.1797	15.1042	15.3152	15.2322	15.0777	15.0746	14.7718	14.6776	271.707
P83510;P97820;Q9JM52	10.568	15.1941	17.6489	17.4107	17.641	11.9269	12.1775	13.0352	17.3637	14.9014	17.4727	17.7984	16.5971	16.5904	11.1799	15.5216	17.2793	11.3979	271.705
Q60864	15.3135	15.2659	15.1925	15.2108	14.854	15.1033	14.7492	15.0324	15.2151	15.2856	14.9546	15.3164	15.3909	15.3962	14.7029	15.0833	14.7558	14.643	271.465
Q921F2	15.2544	15.1207	15.2703	15.2406	15.0944	15.0869	14.9563	15.2235	15.0877	15.0422	15.1904	15.0628	15.1336	14.9175	14.8111	15.1417	15.0099	14.8119	271.456
Q7TMK9	15.1896	15.1935	15.1985	15.1813	15.1373	15.109	15.1244	15.1073	14.9663	15.1299	15.1704	15.0131	15.0147	14.9907	14.9882	15.0126	14.9071	14.9515	271.385
Q9R1P0	14.9107	15.2744	15.297	15.0288	14.7596	15.1155	14.8724	14.9584	15.238	15.3485	15.1021	15.0765	15.3137	15.265	15.0804	15.0008	14.8892	14.5666	271.098
Q3ULJ0	15.0455	15.1963	15.3048	15.0636	14.6647	15.0486	15.13	14.9181	15.1836	15.392	15.3945	15.5092	14.8967	14.9685	14.9181	14.6877	14.8122	14.8666	271.001
Q9EST5	15.1698	15.4997	15.4708	15.243	14.9221	15.0597	15.1765	14.9328	14.9202	15.2976	14.8761	15.1688	14.7968	14.9754	14.9257	15.0041	14.7666	14.6345	270.84
Q9CZX8	15.1816	14.987	15.0365	15.1913	15.2475	14.8516	15.2911	15.1735	14.9032	15.0066	15.2733	15.1991	15.0559	14.7073	15.1363	15.1813	14.7109	14.6053	270.739
P67984	14.9439	14.9724	15.0886	15	15.0387	15.1071	14.9657	15.0545	15.207	14.9934	15.1098	14.9641	15.4524	15.3193	15.0227	15.1056	14.5836	14.6919	270.621
O35737	15.6234	14.995	15.2885	14.8937	15.2772	15.3635	15.0084	15.3848	15.1328	14.7633	15.0219	14.8599	14.8973	14.6146	14.7617	14.4918	15.0956	15.1296	270.603
Q62425	15.5955	15.4119	15.5062	15.4955	14.6291	15.0021	14.6206	14.4965	15.6333	15.6532	15.5632	15.1576	14.848	15.0907	14.7574	14.7638	14.5592	13.8015	270.585
Q9WVA3	15.0609	14.942	15.1015	15.2101	14.8429	14.8955	14.7377	14.9235	14.8675	15.0302	15.1883	15.4209	15.0475	14.9051	15.0471	15.0651	15.1872	15.0239	270.497
P19973	14.5009	14.5274	14.6178	14.4113	14.1768	14.5912	14.3739	14.2522	15.3898	15.4483	15.3012	15.2608	15.7016	15.7717	15.616	15.6162	15.421	15.3594	270.338
P10639	15.1641	15.222	15.371	15.0942	14.7248	15.0702	14.564	14.822	15.3034	15.4879	15.2661	14.6756	14.9894	15.215	15.0247	15.1658	14.7329	14.0778	269.971
P62889	15.0382	15.1097	15.1933	14.9458	14.9937	15.2634	15.1895	14.7971	15.0711	15.0343	14.7799	14.8548	15.0879	15.2283	14.9875	14.8353	14.8229	14.7286	269.961
Q60932	14.9209	14.9119	15.1051	15.0952	14.9799	14.7138	15.0393	14.9214	15.3414	15.4081	15.3152	15.204	14.5134	14.6234	15.1612	15.1197	14.8471	14.6831	269.904
O70435	14.9686	14.8589	15.0063	14.9577	14.7719	14.9457	14.8522	14.9351	15.0097	15.0936	15.1372	15.0268	15.228	15.2293	14.926	15.134	14.8282	14.9792	269.889
Q61598	15.4335	15.6652	15.4939	15.264	15.406	14.3486	14.7546	14.5854	15.4028	15.4337	15.2236	15.3289	13.7566	14.152	14.8771	15.0098	15.1575	14.5883	269.881
O70251	15.0915	14.9129	15.072	14.6936	15.0358	15.2454	15.0935	14.9665	15.0648	14.913	15.0999	14.8085	15.3144	15.2698	14.801	14.9071	14.7051	14.6984	269.693
Q6URW6	14.6693	14.8327	14.5872	15.3185	14.7549	14.5591	15.101	15.1724	14.4939	14.8224	14.9166	15.378	14.805	14.8502	15.4641	15.4384	14.8186	15.4747	269.457
P68040	15.1188	15.1969	15.1261	15.0921	14.9569	15.0525	14.9144	14.9295	15.1058	14.7923	14.9949	14.94	15.1398	14.9116	14.9654	14.9325	14.6944	14.5021	269.366
Q9QUR6	15.616	15.1982	15.0292	15.3763	15.0574	14.9566	15.2316	15.2044	14.6817	14.7936	15.2644	15.0831	14.4346	14.3867	14.8934	14.46	15.0269	14.6709	269.365
P27659	14.7428	14.9883	15.0436	15.1405	14.7536	14.7364	14.9053	15.314	14.8779	14.9542	15.4668	15.0659	15.0302	14.9108	15.021	15.1284	14.6727	14.5612	269.314
P17918	15.26	15.241	15.4718	15.6496	15.0822	15.4465	15.3978	15.6477	14.4542	14.4493	14.5062	14.4259	15.3851	15.0258	15.3183	15.2801	13.4346	13.812	269.288
P48962	14.7399	14.5843	14.6432	14.4609	14.2198	14.6782	14.5287	14.517	16.3938	16.5714	16.3703	15.766	14.8545	14.8726	14.3743	14.7959	14.4801	14.3904	269.241
P41241	14.5137	14.6188	14.7677	14.4788	14.6437	14.975	15.0356	14.8153	15.099	15.1896	15.04	14.9803	15.3069	15.2161	14.8849	15.076	15.2197	15.2536	269.115
P60843	15.1893	14.7687	15.0628	15.1128	14.9487	14.7633	14.7892	15.1337	15.0688	14.9843	15.0303	14.9914	15.2497	15.1709	14.9243	15.0778	14.3554	14.2796	268.901
O35963	15.1545	15.1851	15.0648	14.9902	14.9685	14.868	14.677	14.1996	15.3305	15.3394	15.121	15.2017	15.3243	15.3898	13.4903	15.2916	14.9564	14.3244	268.877
P48025	15.5305	15.1428	15.1706	14.8271	14.8341	14.7713	14.8272	15.0965	14.8608	14.8676	14.8937	14.8871	15.0787	14.7536	14.8186	14.7302	14.97	14.7165	268.777
P38647	14.6963	14.7851	14.926	14.8742	14.6937	14.9081	14.9437	14.9962	14.6687	15.0943	14.78	14.7198	15.0941	15.1588	15.1493	15.0599	14.8537	15.181	268.583
Q8VDD5	14.7622	14.5699	14.7163	14.7955	14.5767	14.7755	14.7026	14.9541	14.9957	14.8842	15.05	14.9186	15.264	15.0852	15.1079	15.3318	14.9408	15.1431	268.574
P97311	15.2743	15.0021	15.3321	15.4944	15.2216	15.1147	15.2259	15.5073	14.7528	14.6088	14.8964	14.8955	14.9227	14.5606	14.5234	14.8508	14.1088	14.1795	268.472
P40124	14.8421	14.6962	14.8086	14.8685	14.7666	14.676	14.93	14.9178	14.935	14.9458	14.8173	15.0079	14.8916	14.9177	15.0655	15.1739	15.088	15.1035	268.452
P16330	15.1965	15.0523	15.0654	15.0038	15.1559	15.104	15.0583	15.2406	15.0945	15.1159	15.2303	15.0981	14.6674	14.5276	14.2809	14.4988	14.5898	14.4623	268.442
P19783	14.9886	14.5962	14.9455	14.7316	14.7742	14.7919	14.7537	15.0163	15.2819	15.1269	15.1674	15.0358	15.1023	14.8427	14.9124	14.9505	14.7739	14.5955	268.387
Q9ERK4	15.0905	14.9776	15.1587	14.9419	14.7473	14.9088	14.9094	15.0628	14.9572	14.9988	15.0249	15.0148	14.973	14.9204	14.8173	14.7613	14.5941	14.5098	268.369
P26039	15.019	15.1913	14.176	15.3458	15.3028	13.7756	14.3647	14.8708	14.7661	15.3309	14.9648	15.264	14.0601	14.6784	15.2593	15.4935	15.2118	15.2763	268.351
Q99LC5	15.0848	15.0366	15.185	14.7634	14.6172	14.8899	15.1024	14.6458	14.5949	15.1633	14.8437	14.8433	14.9611	14.9585	15.2008	14.8073	14.8233	14.7538	268.275
P51150	14.8187	14.7288	14.8328	14.6108	14.6177	14.9016	14.7709	14.7481	14.9025	15.0775	15.0826	14.9892	15.2231	15.2792	15.0312	15.041	14.8893	14.7277	268.273
Q99PV0	15.166	14.814	14.9679	14.9116	14.9069	14.7725	14.8192	14.7964	14.9163	14.9875	14.9392	14.9779	15.208	14.8801	14.7264	14.915	14.8822	14.599	268.186
P47915	15.1638	15.0898	15.0347	14.7162	14.8831	14.8817	14.8895	14.3978	15.1901	15.0784	14.5051	14.2221	15.1446	14.7967	15.2748	14.845	15.1924	14.8395	268.145
O70133	15.0006	15.104	15.0017	15.0198	14.8225	14.8071	14.9462	14.8197	14.7969	14.8384	14.7267	14.9549	15.115	14.7818	14.7282	14.8195	14.9252	14.9145	268.123
Q61171	14.8611	14.7054	15.0051	15.0649	14.7894	14.8954	14.9132	14.7781	14.7071	14.8474	15.1747	14.9641	15.181	15.1101	14.7389	14.9012	14.7926	14.6274	268.057
P23198	14.8859	14.7533	15.188	15.2206	14.8729	15.0552	15.0571	15.3368	14.714	14.9624	15.3224	15.0059	14.4165	14.5631	14.7503	14.8586	14.6034	14.4485	268.015
Q9Z1N5	14.8998	15.0373	15.0721	15.0244	14.9403	14.9147	14.8982	14.9654	14.7996	14.7849	15.0323	14.9369	14.7904	14.8445	14.7917	14.6942	14.7068	14.8326	267.966
P61089	15.1385	15.0622	15.1425	14.8526	14.8539	14.8999	14.6133	14.8689	15.2519	15.0339	15.1439	14.3745	15.2485	15.0018	14.5318	14.8456	14.7173	14.3666	267.948
O35129	14.9049	14.9114	15.0568	14.9416	15.0636	14.7593	14.7874	14.7978	15.0613	15.0435	15.2158	14.9408	14.3138	14.7009	14.7553	14.8192	15.02	14.6905	267.784
Q9WV32	14.6718	14.6326	14.7236	14.6051	14.4854	14.6527	14.4165	14.5173	15.0058	15.003	15.204	15.0295	15.1777	15.474	15.2741	15.2893	14.889	14.6893	267.741
P97371	14.7683	15.1183	15.0953	14.9657	14.5777	15.0314	14.6281	14.1439	15.1461	14.7871	14.9479	15.2441	14.5416	14.8055	15.1778	14.9533	14.9013	14.7759	267.609
P27048;P63163	14.8717	14.6473	15.1803	15.0139	14.7636	14.8552	14.6691	14.7796	14.8477	14.7166	14.9216	15.2109	15.036	14.6669	14.9096	15.0317	14.8252	14.5435	267.49
P28063	14.9269	14.7791	15.016	14.8374	14.7231	14.7096	14.6388	14.7904	14.9939	14.9067	14.9808	14.9604	15.0436	14.9777	14.784	14.954	14.7471	14.6196	267.389
P70296	14.8727	15.0783	15.2739	14.9276	14.5769	14.9335	14.1907	14.4956	14.7661	14.8981	14.944	15.0568	15.1202	15.1735	14.8405	14.7748	14.6683	14.5588	267.15
Q9DB77	14.798	14.5885	14.7647	14.8797	14.5166	14.6718	14.6597	14.8576	15.0229	15.2523	15.2539	15.0707	14.8113	14.9381	14.8022	14.8914	14.6441	14.6853	267.109
P56391	15.0787	14.9471	14.4999	14.5169	14.7288	15.0616	14.4804	14.8589	15.1731	15.1726	15.5579	14.5738	15.0495	14.8061	14.35	15.0606	14.7256	14.461	267.102
P25206	15.2455	15.0436	15.2319	15.2993	14.9758	15.1383	14.8525	15.1357	14.7428	14.7606	14.8946	14.9267	14.6928	14.6143	14.4896	14.5758	14.2228	14.2502	267.093
Q922D8	15.0915	14.5728	14.8519	14.7892	14.7006	14.985	15.1076	15.0601	14.7912	14.7558	14.72	14.7268	14.9964	15.0224	14.8577	14.8206	14.4851	14.4108	266.745
P60122	14.9348	14.7712	14.9706	14.9058	14.8658	14.6817	14.878	14.8554	14.8383	14.638	14.832	14.8419	14.9132	14.7724	14.6823	14.7322	14.6616	14.589	266.364
P67778	14.3465	14.1508	15.1303	14.954	14.6243	15.0311	15.0483	14.6888	14.81	14.6935	15.0034	14.9138	14.8496	15.1	14.9103	14.8545	14.7351	14.5101	266.354
Q6P8J2	14.9526	15.2169	15.2858	15.0631	14.7293	15.1089	14.8654	15.1875	14.6593	15.0344	15.106	15.011	14.6022	14.3215	14.0044	14.5071	14.3036	14.3726	266.332
P00493	15.0736	15.0301	15.0943	14.9079	14.7569	14.9321	14.8407	14.8615	14.7877	14.801	14.7752	14.8007	15.04	14.958	14.5435	14.6409	14.3826	14.0629	266.29
Q922Q8	14.8372	14.7705	14.9559	14.9983	14.6241	14.985	14.7779	14.9329	14.7039	14.8244	14.8541	14.8551	14.5916	14.8748	14.4823	14.8172	14.7485	14.5697	266.203
Q9WVA4	14.7254	14.598	14.8334	14.8028	14.7165	14.6799	14.7044	14.6963	14.8729	14.6606	14.9302	14.8701	14.992	14.9429	14.9417	15.1164	14.4514	14.6195	266.154
P60867	14.6013	14.6702	14.7998	14.9887	14.8024	14.7826	14.8331	15.1548	14.5132	14.7298	14.8198	14.8393	15.0763	14.9317	14.7559	14.9778	14.5704	14.0994	265.946
Q9Z2X1	14.7282	14.6852	14.925	14.8536	14.6823	14.7981	14.7391	14.7185	14.7411	15.009	14.9127	14.3622	14.9104	14.931	14.733	14.7551	14.6536	14.8058	265.944
P10711	14.6443	14.8413	14.8805	14.7844	14.411	14.733	14.7576	14.6352	14.7704	14.871	14.7613	14.8984	14.7562	14.9292	14.7926	14.8376	14.8004	14.806	265.91
Q923D2	14.5032	14.6109	14.8036	14.6337	14.5198	14.6846	14.5983	14.659	14.8252	14.7589	15.0958	15.2706	14.9527	14.8047	14.8893	14.8349	14.6382	14.6328	265.716
O08553	14.9893	14.7788	14.8289	14.8629	14.784	14.7094	14.6535	14.9716	14.8134	14.6627	14.8907	14.8409	14.8215	14.6652	14.4489	14.7872	14.6365	14.5494	265.695
P62858	14.8422	15.2558	15.1067	14.7982	14.7951	14.6882	14.7401	14.4781	14.8411	14.8693	14.6635	14.3125	14.381	14.6445	15.1169	14.7745	14.7639	14.5255	265.597
Q91VC3	14.8127	14.7511	14.9749	15.0884	14.5766	14.5164	14.2986	14.9205	14.7088	14.7605	15.1282	15.1016	14.6505	14.7229	14.6015	14.9473	14.4825	14.4875	265.53
P80317	14.9037	14.7724	14.9974	14.6727	14.5304	14.8152	14.6738	14.7124	14.9623	15.0639	14.6269	14.602	14.9718	14.9071	14.847	14.6529	14.4337	14.2072	265.353
P17095	14.8044	14.7269	15.1479	14.6894	14.7197	14.7164	15.1534	14.8086	14.8914	14.7946	14.3557	13.9979	14.5647	14.6184	14.6698	14.7122	14.981	14.9783	265.331
P80314	14.8484	14.7657	14.9331	14.8476	14.4587	14.8137	14.5146	14.8492	14.8112	14.8476	15.0108	14.9808	14.7717	14.8781	14.7193	14.8492	14.1953	14.1631	265.258
Q99K48	15.0139	14.6789	14.9778	15.0099	14.8869	14.8092	14.8088	14.7717	14.8981	14.5241	14.713	14.8341	14.643	14.2948	14.4278	14.657	14.6653	14.6282	265.242
Q64511	15.2096	15.3541	15.0328	14.7409	14.677	14.3567	14.4095	14.508	14.8338	15.1798	14.5836	14.6803	14.319	14.3538	14.7426	14.395	14.748	14.8608	264.985
P62267	15.1016	14.8891	14.6919	14.7493	14.9091	14.5413	14.7965	14.6781	14.991	14.7826	14.7459	14.5313	14.5524	14.3265	14.7806	14.6443	14.9038	14.2817	264.897
Q9CX86	15.0292	15.1575	15.341	14.6209	15.0148	14.4781	14.5358	14.7018	14.4833	14.8488	14.8277	15.2305	14.7371	14.8648	14.2696	14.5475	14.0691	14.061	264.819
Q99KP6	14.8053	14.8	14.8609	14.9029	14.5474	14.8075	14.6786	14.8986	14.5343	14.8169	14.4878	14.7981	14.7579	14.7038	14.5624	14.7502	14.5391	14.5669	264.819
P47753	14.6225	14.6133	14.8125	14.6626	14.3068	14.614	14.4579	14.4516	14.663	14.88	14.694	14.7655	14.8014	15.1181	14.9289	14.8525	14.7812	14.7746	264.8
Q9CQR2	14.6267	14.7578	14.8296	14.6921	14.6819	14.9631	14.7855	14.6383	14.6867	14.8622	14.551	14.3251	14.7349	14.9671	14.9142	14.6148	14.4171	14.6541	264.702
P24369	14.4153	14.5353	14.8737	14.6706	14.2449	14.5353	14.541	14.5929	14.5946	14.8755	14.8538	14.9033	14.8357	15.02	14.9836	14.8701	14.6982	14.6125	264.656
Q920B9	15.203	15.0723	15.0394	14.9938	14.4729	14.8755	14.7938	14.6633	14.6878	14.5966	14.4729	14.6627	14.5913	14.4618	14.5514	14.5956	14.4368	14.4614	264.632
P14824	14.066	14.8245	14.2418	14.1448	13.7766	14.1827	14.426	13.9502	14.8891	15.0347	15.0116	14.6507	15.4645	15.4722	15.2914	15.169	14.868	15.1007	264.564
Q3U7R1	14.481	14.332	14.527	14.5864	14.2481	14.4395	14.4941	14.7658	14.6784	14.6781	15.053	14.9251	15.1021	14.9124	14.7068	14.8913	14.8036	14.483	264.107
P62717	14.8582	14.5456	14.7838	14.666	14.4326	14.6112	14.5473	14.8154	14.6063	14.7093	14.7852	14.6534	15.0332	14.8527	14.6942	14.9095	14.2727	14.2783	264.055
Q62418	14.4689	14.3007	14.631	14.4603	14.4892	14.4946	14.4779	14.4924	14.7521	14.7979	14.6569	14.7315	14.8481	14.8854	14.7141	14.8805	14.9607	14.9779	264.02
P97351	14.7597	14.54	14.6939	14.7644	14.6606	14.6425	14.5525	14.7685	14.6579	14.6659	14.7441	14.8817	14.8738	14.7966	14.7636	14.7848	14.273	14.1408	263.964
Q9DCW4	14.4606	14.6158	14.8382	14.62	14.4225	14.7054	14.6893	14.65	14.5901	15.0039	14.8948	14.6185	14.583	14.8493	14.6636	14.7655	14.4071	14.5311	263.909
P61161	14.4831	14.3573	14.5158	14.2662	14.1522	14.3867	14.3827	14.098	14.762	15.0152	14.8102	14.853	15.0283	15.2086	15.1711	14.8403	14.8257	14.6912	263.848
P57759	14.4305	14.766	14.6538	14.2964	14.3266	14.3488	14.6763	14.3854	14.8788	14.9659	14.5656	14.4502	14.6482	14.7406	15.0571	14.6807	14.8747	14.6447	263.39
Q9JM76	14.848	14.634	14.5032	14.3751	14.4199	14.1595	14.0444	14.2934	15.1629	14.9984	14.514	14.6988	14.6037	14.4092	14.9785	15.0709	14.8137	14.8007	263.329
Q64518	14.3925	14.2548	14.4051	13.9717	14.3044	14.0929	14.3335	14.5046	15.2441	14.9459	14.9523	14.6024	14.331	14.5104	14.6123	14.8707	15.8118	15.1568	263.297
Q8BL97	14.679	14.682	14.8423	14.7968	14.7151	14.838	14.6291	14.5099	14.6977	14.4911	14.7808	14.4436	14.4367	14.495	14.3548	14.6056	14.9141	14.3701	263.282
P05977	13.6499	12.527	13.3087	13.4316	15.0363	15.22	16.0795	15.405	17.669	18.5233	17.9285	16.6775	14.1253	15.5571	14.4009	13.5001	9.52302	10.6564	263.219
Q922R8	14.4164	14.95	14.645	14.734	14.5935	13.9221	13.7524	14.6017	14.9861	14.6645	14.9015	14.9916	14.4454	14.471	14.5636	15.272	14.7077	14.5548	263.173
O88342	14.3959	14.461	14.4672	14.3591	14.3278	14.2271	14.2792	14.6348	15.02	14.8698	15.2044	14.8082	14.6493	14.6767	14.6927	14.8677	14.6857	14.5453	263.172
P62918	14.9019	14.5124	14.5763	14.5223	14.7739	14.6501	14.4945	14.6285	14.7219	14.4876	14.7975	14.6324	14.892	14.6749	14.5176	14.7242	14.4686	14.1691	263.146
Q9D8E6	14.5621	14.826	14.9812	14.6019	14.5174	14.8474	14.7518	14.92	14.4813	14.4867	14.4715	14.07	14.7604	14.6902	14.6815	14.8627	14.2591	14.349	263.12
P56959	14.898	15.0219	15.1437	14.3573	14.555	14.6535	14.6966	14.4645	14.7397	15.0585	14.9357	14.5767	14.2133	14.4833	14.2195	14.141	14.5221	14.3867	263.067
Q9CZ13	14.4634	14.5343	14.4325	14.5419	14.3945	14.7441	14.6121	14.4769	14.7243	15.163	14.8426	14.8546	14.7094	14.7241	14.2714	14.606	14.4363	14.4557	262.987
O54824	14.8219	14.683	14.9648	14.8946	14.5774	14.5373	14.5429	14.566	14.5161	14.7555	14.6365	14.7018	14.294	14.5072	14.7411	14.4458	14.3507	14.4003	262.937
Q6ZWX6	14.7094	14.4981	14.7106	14.6872	14.6874	14.4705	14.4759	14.7035	14.6231	14.5534	14.7843	14.8322	14.7716	14.7509	14.4982	14.6372	14.3093	14.0633	262.766
P62259	14.5775	14.675	14.714	14.6421	14.4612	14.8978	14.6442	14.4607	14.6343	14.8346	14.8066	14.6219	14.57	14.8269	14.4289	14.4676	14.3501	14.1362	262.75
Q9R190	14.4818	14.4775	14.7072	14.6772	14.2013	14.5898	14.5529	14.6402	14.6897	14.674	14.7619	14.7337	14.8297	14.7009	14.6148	14.7179	14.3734	14.3089	262.733
Q91VD9	14.7355	14.4909	14.5778	14.5098	14.3776	14.5636	14.3205	14.4961	14.9807	14.9121	14.9451	14.8871	14.7134	14.6206	14.4239	14.5688	14.4896	14.0849	262.698
P62754	14.6008	14.6735	14.8013	14.5126	14.3015	14.8071	14.5975	14.4809	14.5095	14.8483	14.6787	14.5988	14.7982	14.6414	14.5697	14.8001	14.2533	14.1664	262.639
Q61838	14.3604	14.2733	13.8861	14.6043	14.7687	14.9627	15.1419	15.1967	13.9937	13.9069	14.1675	14.4071	14.5398	14.4172	14.8614	14.8089	14.782	15.4404	262.519
Q3UIA2	14.8887	14.4586	14.7254	14.4996	13.7709	14.197	14.6139	14.5932	14.9169	14.687	15.2997	15.2464	14.5954	14.7925	13.5291	14.7125	14.6599	14.307	262.494
P32261	14.3584	14.3752	13.971	14.439	14.7673	14.8606	15.1113	15.0192	14.341	13.9218	14.4022	14.5609	14.5588	14.7105	14.7273	14.6522	14.5423	15.1349	262.454
E9PVX6	15.2867	15.207	15.3943	15.4387	15.1317	15.1957	15.1941	15.43	14.2816	14.1933	14.2172	14.0092	14.2358	14.1855	14.3602	14.2212	13.3606	13.0529	262.396
Q9D898	14.4664	14.0792	13.6247	14.2357	14.3834	13.9144	14.7673	14.3287	15.0089	15.6163	14.6798	14.7508	14.7392	14.2849	14.9017	14.6667	14.8595	15.0038	262.311
P62962	14.441	14.4869	14.6556	14.9	14.2084	14.3742	13.753	14.9856	15.3847	14.6055	15.0847	14.8879	13.7589	14.2878	13.1136	15.6532	15.5693	14.1484	262.299
P11087	14.3039	14.1531	15.2215	13.434	14.4615	14.9797	15.1781	15.1598	16.7812	14.5562	16.0991	14.5341	13.7433	14.4654	14.052	14.9212	12.9293	13.2131	262.187
Q9Z1F9	14.906	14.8608	14.9998	14.7156	14.4945	14.4876	14.6216	14.5496	14.706	14.6537	14.5672	14.7019	14.068	14.4661	14.3019	14.3268	14.5389	14.1321	262.098
O55142	14.6334	14.4911	14.6763	14.6371	14.5432	14.3137	14.2161	14.6579	14.6751	14.6427	14.8458	14.8991	14.8391	14.7075	14.5979	14.6781	14.1162	13.7615	261.932
Q9QUM9	14.6866	14.6055	14.5975	14.4828	14.5077	14.5343	14.4492	14.4147	14.8605	14.6254	14.6493	14.517	14.552	14.5166	14.4174	14.5554	14.5795	14.3315	261.883
Q8CDN6	14.697	14.7358	14.8167	14.6902	14.5767	14.377	14.6513	14.5127	14.6824	14.6692	14.529	14.6357	14.462	14.4942	14.1351	14.3584	14.384	14.455	261.862
P35564	14.4131	14.879	14.7015	14.5891	14.3408	14.4732	14.1954	14.1321	14.6997	14.8494	14.4659	14.1779	14.617	14.6236	14.4833	14.9227	14.7493	14.5442	261.857
O54734	14.613	14.5298	14.6137	14.5158	14.1338	14.4849	14.4781	14.4926	14.4479	14.5864	14.4821	14.5733	14.816	14.8051	14.8455	14.6478	14.441	14.2607	261.767
Q91YQ5	14.8839	14.5781	14.6694	14.4048	14.4243	14.4273	14.149	14.3528	14.6968	14.5931	14.4481	14.5471	14.7869	14.8644	14.7467	14.616	14.3966	14.1535	261.739
Q9WTM5	14.6202	14.8836	14.8287	14.6696	14.5613	14.5315	14.689	14.5776	14.6308	14.6446	14.5335	14.6227	14.0363	14.023	14.378	14.4835	14.6684	14.3459	261.729
P62242	14.2432	14.7058	14.7573	14.7193	14.2366	14.7264	15.0749	14.6522	14.1873	14.6067	14.5843	14.5179	13.7961	14.4333	14.8662	14.754	14.4129	14.4345	261.709
Q9D554	14.7598	14.7205	14.8549	14.257	14.5954	14.4206	14.4407	14.3399	14.751	15.0022	14.4056	14.335	14.6315	14.56	14.3104	14.2684	14.6067	14.4381	261.697
Q9Z1Q9	14.744	14.8134	14.6976	14.531	14.6819	14.0848	14.2658	14.3872	14.9286	14.746	14.8962	14.7175	14.172	14.1225	14.4501	14.5685	14.472	14.3168	261.596
Q6WVG3	14.7978	14.2638	14.5702	14.209	14.362	14.0776	14.1535	14.071	14.5539	14.7924	14.6284	14.7875	14.203	14.5427	15.0396	15.1359	14.7719	14.6092	261.569
Q3TEA8	14.7445	14.4804	14.7794	14.8096	13.999	14.1376	14.1711	14.5361	14.6675	14.5608	14.7334	14.7529	14.6048	14.3134	14.4846	14.67	14.574	14.5464	261.565
Q9CVB6	14.3048	14.3952	14.3535	14.4261	14.1909	14.0839	14.0816	14.4217	14.5881	14.7497	14.2905	14.7907	14.6932	14.827	15.0519	15.0651	14.7343	14.4873	261.535
P01633;P01634	13.6791	14.0644	13.6491	14.7994	14.2745	14.5926	14.7163	15.2143	14.088	14.3056	14.6698	14.8952	14.7356	14.567	15.0446	15.1069	14.2241	14.9018	261.528
Q99NB9	14.7364	14.4669	14.6109	14.7232	14.3227	14.1981	14.1048	14.6518	14.7406	14.606	14.9349	14.9141	14.6761	14.4292	14.3687	14.6776	14.2087	14.1378	261.508
Q9WTQ5	15.1547	15.0567	14.9865	14.6257	14.5855	14.8545	14.4877	14.4544	14.9549	15.0003	14.7568	14.6748	14.3186	14.1625	13.8633	13.7343	13.9371	13.8983	261.507
P97807	14.6128	14.4994	14.763	14.4104	14.42	14.5442	14.4912	14.5075	14.7141	14.7075	14.6749	14.4606	14.7683	14.6113	14.1951	14.3756	14.4507	14.2387	261.445
Q99LX0	14.5906	14.3559	14.7671	14.6525	14.1608	14.6563	14.2112	14.5327	14.54	14.3422	14.6062	14.6949	14.7343	14.537	14.7151	14.5794	14.3567	14.2312	261.264
P62751	14.4975	14.3364	14.5728	14.4771	14.4334	14.4918	14.6049	14.543	14.3505	14.4539	14.7281	14.259	14.6335	14.7049	14.6504	14.717	14.196	14.4618	261.112
P00375	14.2883	14.7704	14.7735	14.8482	14.3228	14.9192	14.6726	14.7123	14.3597	14.713	14.5384	14.7989	14.1232	14.4954	14.4082	14.4302	13.9452	13.9529	261.072
P21107	14.4835	14.3766	14.5048	14.6381	14.1904	14.5273	14.2779	14.1154	14.6022	14.5622	14.7106	14.5011	14.6123	14.8438	14.5465	14.7967	14.5017	14.2183	261.01
P57784	14.6318	14.535	14.7656	14.9196	14.8824	14.1684	14.3349	14.1373	14.7183	14.3978	14.6147	14.6977	14.5113	14.3777	14.4956	14.2342	14.273	14.1976	260.893
Q91YR9	14.8083	14.875	15.1154	14.8898	14.4725	14.6493	14.6344	14.7786	14.6542	14.6891	14.7304	14.6232	14.1553	13.7154	13.754	13.9533	14.2241	14.0824	260.805
Q8BP67	14.7139	14.6761	14.776	14.5034	14.3763	14.665	14.5944	14.3851	14.4306	14.5777	14.3314	14.0907	14.679	14.4819	14.4561	14.5765	14.3746	14.1128	260.802
Q9CQI6	14.1676	14.1717	14.132	13.8406	13.4895	14.0321	13.7068	13.8837	14.5106	14.849	14.7997	14.6875	15.2261	15.6445	15.2448	15.4156	14.4984	14.4778	260.778
Q61191	14.5597	14.5417	14.5905	14.2107	14.4763	14.5255	14.3933	14.3849	14.6489	14.7227	14.5671	14.6231	14.1576	14.3499	14.4681	14.5053	14.7083	14.3424	260.776
P68254	14.6572	14.7865	14.9072	14.4735	14.1712	14.7629	14.3628	14.0687	14.5732	14.8291	14.4484	14.5597	14.5791	14.8215	14.3248	14.3237	14.0903	13.9828	260.722
Q9CWK8	14.3075	14.4839	14.4478	14.1519	14.1092	14.5142	14.292	14.1415	14.7256	14.6713	14.4384	14.3098	14.7848	14.7824	14.6854	14.5859	14.5809	14.6807	260.693
P09103	14.4258	14.0846	14.5233	14.1763	14.0684	14.5114	14.5412	14.3226	14.3928	14.4074	14.5667	14.6246	14.913	14.9684	14.6767	14.8839	14.4322	14.1561	260.675
Q8BH43	14.4425	14.7525	14.785	14.1836	14.5174	14.5433	14.8375	14.3638	14.5041	14.9073	14.4829	14.2957	14.3775	14.451	14.4046	14.2007	14.2405	14.2745	260.565
P49717	14.9143	14.9002	14.9374	14.6843	14.6657	14.7311	14.5986	14.7678	14.4046	14.5311	14.2047	14.3427	14.655	14.3602	14.4081	14.3098	13.6837	13.4013	260.501
P53026	14.1577	14.7345	14.5045	14.5085	14.2905	14.4238	14.4592	14.6776	14.3179	14.6614	14.6087	14.6798	14.5353	14.3838	14.4852	14.6273	14.0216	14.3871	260.464
P70168	14.4634	14.3097	14.5811	14.5541	14.3048	14.4855	14.5993	14.6696	14.5372	14.441	14.5103	14.5176	14.4701	14.6398	14.252	14.6797	14.2647	14.0762	260.356
P23116	14.7747	14.6318	14.6227	14.5363	14.4436	14.6568	14.305	14.2717	14.4925	14.5058	14.278	14.4187	14.6584	14.8008	14.4453	14.4376	14.2123	13.8479	260.34
Q99PT1	14.3631	14.1625	14.3309	14.3164	14.2918	14.1504	14.224	14.1983	14.5233	14.6681	14.631	14.6951	14.7604	14.7573	14.8368	14.7385	14.2665	14.3871	260.302
Q922Q1	14.3132	14.2486	14.3857	14.3531	14.3499	14.2883	14.3338	14.3198	14.7067	14.4962	14.7627	14.7019	14.4092	14.2994	14.5512	14.4488	14.7258	14.5727	260.267
Q3TWW8	14.7257	14.7092	14.6083	14.3941	14.7244	14.7011	14.4772	14.262	14.6749	14.4544	14.3159	14.2274	14.4248	14.2981	14.2186	14.2383	14.3754	14.3224	260.152
Q9DCD0	14.1912	14.0493	14.2283	14.4795	13.9654	14.4159	14.2108	14.5357	14.4332	14.4791	14.6653	14.6621	14.6399	14.8115	14.8198	14.972	14.3363	14.2175	260.113
Q9Z1R3	14.363	14.4448	13.9082	14.7902	15.0483	14.6341	14.9122	14.7979	13.9179	13.6449	14.0052	14.1997	14.035	13.8419	14.8936	14.5426	14.842	15.2886	260.11
P47754	14.4111	14.1389	14.3151	14.5463	13.9938	13.8264	14.1603	14.369	14.3891	14.5162	14.8916	14.7966	14.4689	14.5765	14.9554	14.8597	14.5442	14.3012	260.06
P14115	14.5953	14.7971	14.6505	14.3717	14.3561	14.6489	14.1759	14.268	14.3999	14.6604	14.3723	14.4481	14.5148	14.5386	14.4239	14.4299	14.1921	14.1174	259.961
Q08943	14.6409	14.6035	14.8054	14.7028	14.2217	14.5653	14.2952	14.5765	14.4579	14.7208	14.6953	14.6217	14.6232	14.3377	14.1291	14.2864	13.9229	13.742	259.948
Q8VH51	14.912	14.8606	14.8439	14.5781	14.4638	14.2998	14.7433	14.3574	14.6173	14.6008	14.4615	14.2704	13.7628	13.5918	14.3772	14.2884	14.6297	14.2348	259.893
P97384	14.474	14.8214	14.3295	14.2681	14.2803	14.3303	13.8829	14.3296	14.1986	14.5835	14.759	14.6196	14.8557	14.5318	13.4256	14.9019	14.7462	14.532	259.87
Q9EQU5	14.6543	14.366	14.6471	14.5941	14.0714	14.3975	13.9485	14.2126	14.5613	14.3451	14.6727	14.7181	14.3846	14.7323	14.4194	14.5265	14.3606	14.2314	259.843
Q8CH18	14.665	14.5212	14.6683	14.4401	14.5251	14.4251	14.2775	14.4848	14.5601	14.3862	14.5708	14.3887	14.527	14.1126	14.2519	14.2447	14.4619	14.3103	259.821
Q9DBJ1	14.3157	14.5259	14.3748	14.6622	14.5015	14.0469	14.1948	14.6263	14.3167	14.3256	14.5031	14.4977	14.2271	13.7134	15.191	14.9288	14.5915	14.2364	259.78
O89086	14.7022	14.4865	14.7647	14.5356	14.6239	14.6767	14.6441	14.1072	14.5103	14.6003	14.4012	14.0505	14.4605	14.5214	14.0289	14.3265	14.248	14.0711	259.76
P28474	14.4199	14.3513	14.3732	14.2677	14.3253	14.4107	14.3963	14.4158	14.4167	14.4287	14.5229	14.5472	14.6087	14.6386	14.225	14.371	14.5854	14.4242	259.728
Q9D2G2	14.3386	14.2728	14.4223	14.252	14.1815	14.4248	14.3111	14.3862	14.4143	14.8496	14.6991	14.5026	14.4239	14.5555	14.5411	14.4492	14.231	14.4197	259.675
Q99MN1	14.5636	14.5314	14.5397	14.5722	14.2471	14.6719	14.5759	14.2954	14.6499	14.7041	14.6703	14.5699	14.5018	14.5469	14.4765	14.2632	13.2586	14.0169	259.655
Q9D6Z1	14.486	14.1551	14.4376	14.3396	14.0854	14.3412	14.6644	14.5181	13.9843	14.3036	14.5147	14.3837	14.6025	14.6541	14.4994	14.5693	14.5177	14.5957	259.652
Q9CQC6	14.575	14.2351	14.5908	14.2718	14.2154	14.5607	14.3755	14.3074	14.5302	14.7067	14.3159	14.485	14.7055	14.7304	14.2109	14.4089	14.1287	14.2042	259.558
Q6ZQ38	14.4548	14.7174	14.5113	14.4589	14.1523	14.2797	14.6717	14.2971	14.3554	14.8512	14.3909	14.531	14.4456	14.3177	14.3207	14.2338	14.1849	14.3806	259.555
P80316	14.4059	14.4816	14.7188	14.4797	14.2875	14.4645	14.5987	14.2599	14.5293	14.4623	14.5958	14.2308	14.2099	14.5389	14.3669	14.31	14.2036	14.3348	259.479
Q00PI9	14.3478	14.55	14.5989	14.5653	14.1841	14.1028	14.3619	14.4312	14.3127	14.447	14.4634	14.4081	14.416	14.4597	14.4725	14.4665	14.4593	14.4153	259.463
O35381	14.6832	14.2781	14.5533	14.378	14.2178	14.4543	14.1072	14.2528	14.6999	14.6106	14.59	14.5307	14.3576	14.5662	14.0628	14.4251	14.4032	14.1827	259.353
Q3V3R1	14.5009	14.5568	14.6493	14.3634	14.2464	14.7487	14.6547	14.4266	14.4444	14.4957	14.1734	14.2536	14.4694	14.3521	14.273	14.2427	14.2074	14.2926	259.351
Q04750	14.8403	14.7623	14.7354	14.5505	14.3006	14.6227	14.3669	14.5178	14.4861	14.5712	14.4249	14.4998	14.1686	14.1725	13.9546	14.0649	14.2571	14.0135	259.31
Q9R1P4	14.2503	14.5384	14.665	14.4747	14.2523	14.3806	14.3736	14.334	14.291	14.5757	14.6492	14.49	14.2263	14.4944	14.4791	14.3925	14.2552	14.0422	259.164
P26369	14.858	14.892	14.6222	14.3924	13.9639	14.3458	13.7761	14.3373	14.3647	14.7209	14.3335	14.5864	14.4411	14.2614	14.2885	14.3629	14.1705	14.3227	259.04
P32067	14.5181	14.3658	14.4928	14.4585	14.2999	14.5855	14.3759	14.5068	14.3865	14.3596	14.4095	14.4293	14.5159	14.2798	14.2851	14.2253	14.3343	14.2045	259.033
P09411	14.3375	14.3865	14.508	14.6328	14.2179	14.4918	14.3147	14.3525	14.4513	14.3124	14.3545	14.3779	14.1736	14.2514	14.48	14.6041	14.4575	14.2893	258.994
Q8BG32	14.6869	14.3601	14.431	14.3781	14.283	14.2599	14.1898	14.192	14.3989	14.8805	14.2291	14.1946	14.466	14.175	14.8261	14.0729	14.4237	14.5402	258.988
Q9ES52	14.6537	14.4144	14.78	14.5325	14.3895	14.3771	14.3739	14.4198	14.2507	14.3397	14.2395	14.1652	14.3402	14.2433	14.2428	14.0909	14.5291	14.414	258.797
Q60930	14.1237	14.4871	14.4885	14.3307	14.2544	13.7597	14.4938	14.4597	14.3114	14.719	14.6569	14.5387	14.3418	14.0066	14.5968	14.5386	14.3315	14.2875	258.727
P30416	14.6368	14.5235	14.5956	14.544	14.4218	14.6886	14.5144	14.4051	14.3269	14.2902	14.379	14.0875	14.375	14.3405	14.14	14.1854	14.1656	14.0919	258.712
P34884	14.8485	15.6167	15.1896	14.9575	14.3539	14.8312	14.1187	13.7429	15.1888	15.3981	13.9289	13.9964	13.1889	13.152	14.0622	13.8958	13.9455	14.296	258.711
P80313	14.2245	14.3629	14.3429	14.311	14.3587	14.3904	14.5568	14.4541	14.334	14.3218	14.5205	14.204	14.7446	14.3859	14.2621	14.3968	14.2377	14.2131	258.622
P97310	14.6718	14.7141	14.8117	14.527	14.7224	14.7168	14.6373	14.6146	14.3388	14.3003	14.2951	14.1794	14.4848	14.2501	14.0101	14.2191	13.605	13.4788	258.577
P01887	14.6774	14.5095	14.613	14.5714	14.396	14.4154	14.1998	14.0244	14.7685	14.7438	14.5565	13.8079	14.2135	14.6277	14.074	14.3744	14.123	13.6986	258.395
Q8BWY3	14.8814	14.7453	14.5204	14.4051	14.594	14.5072	14.5692	14.2619	14.6193	14.3511	14.2218	14.2542	13.6008	14.0269	14.211	14.2679	14.3246	14.0062	258.368
Q5SX39	13.5139	12.5146	13.3283	13.2867	14.4721	14.7211	15.5077	15.3893	17.1809	16.8949	17.2306	15.4963	14.5646	15.4755	13.105	13.8105	10.5587	11.2642	258.315
Q8K1B8	14.1517	14.274	13.9746	14.1016	14.1687	13.9854	13.8288	14.1546	14.5624	14.6044	14.5596	14.4884	14.4711	14.542	14.8	14.5475	14.5932	14.5065	258.314
Q9WTI7	14.7503	14.328	14.5338	14.3506	14.152	14.4391	14.6397	14.3172	14.6828	14.9373	14.5644	14.471	14.2158	13.7731	14.1565	14.0887	13.6495	14.2495	258.299
Q99JR1	14.2635	14.2453	14.3821	14.4083	14.2675	14.3488	14.3609	14.4463	14.3857	14.2915	14.4027	14.4381	14.4412	14.409	14.1923	14.5223	14.2576	14.1994	258.263
Q6P069	14.1003	14.1907	14.2783	14.2448	14.0675	14.2437	14.0495	14.1352	14.3927	14.4177	14.5934	14.4823	14.5966	14.5929	14.5649	14.6853	14.4269	14.1014	258.164
P62274	14.4088	14.3537	14.4288	14.4469	14.4095	14.2923	14.501	14.2322	14.4563	14.0754	14.1444	14.2273	14.2107	14.3698	14.412	14.4843	14.2829	14.4142	258.15
P49312	14.339	14.3436	14.5584	14.5109	14.3582	14.3014	14.3587	14.4589	14.312	14.3147	14.2128	14.3227	14.4088	14.3258	14.2075	14.3394	14.1809	14.2185	258.072
Q8K310	14.4469	14.3813	14.5209	14.4686	14.2747	13.9288	14.0469	14.5909	14.1472	14.4413	14.8854	14.3602	14.3251	14.4123	13.9556	14.3572	14.0665	14.2002	257.81
Q8VEE4	14.7226	14.343	14.6206	14.5728	14.3143	14.5963	14.44	14.6992	14.1126	14.2018	14.3854	14.1457	14.4869	14.337	14.001	14.2817	13.7937	13.6947	257.749
Q99JY0	14.3544	14.3446	14.4409	14.3079	14.2668	14.1737	14.1798	14.1821	14.6487	14.5532	14.5288	14.5021	14.0258	14.2326	14.2875	14.1859	14.3083	14.2152	257.738
Q8BMS1	14.4051	14.2715	14.3458	14.1095	14.0866	14.2591	14.1618	14.2918	14.5223	14.537	14.5283	14.2753	14.3572	14.3552	14.3331	14.2029	14.2489	14.1846	257.476
Q99MK8	14.4512	14.4415	14.5138	14.2425	14.3456	14.5592	14.4692	14.4915	14.3245	14.4304	14.3161	14.2659	14.1712	14.1846	14.0753	14.0534	13.9933	13.9325	257.262
O35593	14.3486	14.4862	14.5659	14.2785	14.1238	14.4128	14.2152	14.1783	14.267	14.4282	14.4059	14.3518	14.3912	14.4533	14.1276	14.0264	13.9955	14.1248	257.181
Q8K1I7	13.9814	13.6054	13.7486	13.7202	14.2545	14.1967	13.6675	14.134	14.6728	14.4227	14.3555	14.4965	14.7284	14.6238	14.5405	14.413	14.7063	14.7458	257.014
Q9JL26	14.6497	14.1776	14.284	13.8057	14.1027	14.2406	14.0633	14.1578	14.2395	13.9534	14.6462	14.3455	13.9615	15.2288	14.3703	14.2342	14.2507	14.2824	256.994
Q9CY58	14.3814	14.2627	14.3579	14.4536	14.227	14.3145	14.2139	14.0221	14.2253	14.3456	14.0439	14.1364	14.5215	14.1525	14.56	14.3271	14.2059	14.0681	256.819
O55023	14.1262	14.379	14.2156	14.4556	14.1701	14.1947	14.1731	14.286	14.3198	14.3333	14.4015	14.4319	14.2381	13.8839	14.2741	14.2666	14.4096	14.1956	256.755
P99026	14.5349	14.3982	14.2959	14.4125	14.2506	14.0078	13.9275	14.0919	14.5011	14.4142	14.2641	14.3137	14.602	14.3189	14.0441	14.2884	14.2398	13.6791	256.585
Q6ZWV7	14.5585	14.2082	14.3937	14.4328	14.3966	14.1354	13.8933	14.3473	14.4838	14.2837	14.4103	14.2984	13.92	14.0798	14.3262	14.5163	14.2631	13.6075	256.555
Q9R1T2	14.3169	14.5206	14.6366	14.3127	14.243	14.5333	13.9054	14.4622	14.0858	14.3791	14.4842	14.4101	13.6673	13.9796	14.2899	13.9711	14.3272	14.025	256.55
P35278	14.2133	14.2459	14.3441	14.1608	13.9512	14.2129	14.0346	13.9691	14.3497	14.359	14.2106	14.1517	14.51	14.6578	14.4803	14.3587	14.2643	13.9668	256.441
Q9D2V7	14.3548	14.2025	14.366	14.343	14.0461	14.1864	14.2374	14.2526	14.1777	14.2567	14.079	14.2279	14.3566	14.3618	14.2459	14.3195	14.1833	14.1558	256.353
Q8BHN3	14.2805	14.1981	14.4642	14.3279	14.2277	13.7941	13.9341	14.1628	14.4122	14.1835	14.5732	14.579	14.2165	14.1894	14.26	14.3996	14.1756	13.9576	256.336
O54879	14.5206	14.4	14.6584	14.5603	14.1659	14.1343	14.1118	14.3548	14.499	14.3517	14.4984	14.3558	14.2078	13.8288	13.6643	13.9629	14.0311	13.9	256.206
P99024	14.3993	13.8329	14.4732	14.71	15.3936	14.6353	14.9946	15.1314	14.1834	13.6335	14.4926	14.3031	12.7397	12.4503	14.2154	14.3888	13.823	14.3769	256.177
Q9QXA5	14.2885	14.1628	14.4506	14.2792	13.9891	14.251	14.2263	14.2777	14.1986	14.083	14.3173	14.2604	14.2064	13.9966	14.3586	14.2242	14.3586	14.1883	256.117
P06745	14.3753	14.1617	14.1113	14.0048	14.0679	14.0882	13.8174	13.9627	14.4361	14.4054	14.197	14.0604	14.2959	14.4663	14.5268	14.5535	14.3599	14.127	256.017
P97461	14.1021	14.0676	14.4011	14.282	14.2051	14.0131	14.17	14.4832	14.221	14.1154	14.2551	14.1665	14.3418	14.2539	14.1558	14.4692	14.1734	13.9394	255.816
O08585	14.1348	14.1408	14.2218	14.0807	13.7894	14.2804	14.1389	14.1908	14.3304	14.1904	14.3163	14.3852	14.2895	14.2411	14.4559	14.4259	14.0268	14.0983	255.737
P55258	14.2713	14.0346	14.0022	14.0787	14.0627	14.4315	14.3775	14.1174	14.3548	14.522	14.433	14.2463	14.1765	14.0954	14.0352	14.2434	14.1162	14.1143	255.713
P16546	14.3232	14.3502	14.5013	14.3149	14.0738	14.3606	14.0857	14.1929	14.2894	14.3035	14.1613	14.2298	14.329	14.2747	14.0268	14.0986	13.9991	13.7759	255.691
P59470	13.5917	12.6712	13.7866	14.5041	14.0696	14.438	14.9216	15.076	13.3984	13.4662	14.3211	14.7618	14.1594	14.3094	14.7653	14.5511	13.8819	14.9656	255.639
P00405	14.3192	13.9731	14.2341	14.2119	13.9033	14.1167	13.6632	14.2281	14.3355	14.7051	14.5116	14.5439	14.1785	14.3144	14.2612	14.5059	13.8853	13.7119	255.603
P16294	14.1214	13.8652	13.6549	13.8454	14.6508	14.4962	14.4524	14.5291	13.7914	13.784	13.9028	14.3974	14.1774	14.2748	14.4453	14.0285	14.4041	14.6369	255.458
P11031	14.1838	14.4291	14.3885	13.7319	13.7106	14.0222	13.7917	13.2957	14.2307	14.383	14.2482	14.1379	14.4126	14.5008	14.2617	14.4478	14.9148	14.3196	255.411
Q61881	14.6154	14.5212	14.5813	14.3885	14.482	14.5225	14.5395	14.5217	14.2751	14.1316	13.9674	14.0389	14.0882	13.9552	13.8094	13.8291	13.5178	13.3897	255.175
Q60710	13.3844	13.6472	13.4799	13.2801	12.9733	13.1125	13.2441	13.4134	14.3172	14.3793	14.5116	14.652	15.0208	15.2703	15.1464	15.2915	15.0663	14.9171	255.107
Q8VE37	14.3123	14.2727	14.1686	14.251	14.0218	14.109	14.2366	14.2944	14.1784	14.4145	14.2267	14.1768	14.1632	14.0971	14.0931	14.0147	14.0037	14.0309	255.065
Q9CXY6	14.3513	14.0754	14.5144	14.4309	14.1285	14.2015	13.8338	14.1966	14.2675	14.2583	14.3249	14.2937	14.4267	14.3015	13.6303	13.9349	14.1483	13.6774	254.996
Q78PY7	14.0397	14.0497	14.3883	14.0877	13.9895	14.0485	14.105	14.0262	14.1755	14.1947	13.8988	14.0663	14.4133	14.4135	14.2883	14.284	14.1582	14.2479	254.875
Q9D051	14.1149	14.3191	14.2195	13.9651	13.5681	14.1877	14.1941	13.9205	14.2161	15.2027	14.2885	14.2918	14.2853	14.3122	14.0621	13.9945	13.8756	13.8256	254.843
Q9JLJ2	14.0431	14.0211	13.9475	14.0444	13.8509	14.1724	14.0593	14.0875	13.9499	14.2053	13.9374	14.1216	14.4751	14.6161	14.3459	14.4159	14.2949	14.1376	254.726
P49722	14.212	13.9643	14.0999	14.1281	14.0254	14.1077	14.0086	14.2553	14.1747	14.122	14.4371	14.2309	14.3546	14.1397	13.9742	14.2508	14.2022	13.9695	254.657
Q99LF4	14.4037	14.3748	14.3207	14.1164	14.1453	14.4374	14.1377	13.8136	14.1941	14.2152	13.8191	13.8128	14.1993	14.1965	14.152	13.6973	14.129	14.3521	254.517
Q9QY81	14.6435	14.4186	14.4965	14.1721	13.6999	14.1936	13.9452	14.2313	14.2095	14.3275	14.1562	13.9269	14.3605	14.1736	13.9077	13.8651	13.902	13.8692	254.499
P11983	14.3943	14.3371	14.304	14.0911	14.0185	14.3419	14.1594	13.9251	14.3191	14.1658	13.9534	14.1279	14.3006	14.2042	13.8979	14.0603	14.0049	13.8893	254.495
P99029	13.5779	13.4987	13.7265	13.8191	13.7313	13.6484	13.6897	13.7208	14.3697	14.2823	14.1866	14.3103	14.4486	14.8851	14.9745	15.1934	14.3982	14.0212	254.482
Q9ERS5	15.0568	14.5416	15.1764	14.6547	14.0169	14.2479	14.1993	14.1305	14.165	14.2728	13.7855	13.8677	14.1399	13.6748	13.852	13.5472	13.471	13.5982	254.398
P23492	14.3874	14.3559	14.5543	14.5545	13.871	14.0783	14.074	13.7263	14.1829	14.4712	14.2153	14.1074	14.0649	14.1951	14.039	14.2233	13.9665	13.3301	254.398
Q9D8N0	14.4581	14.3571	14.6317	14.4361	14.375	13.3623	14.4109	14.2461	14.54	14.417	14.2687	14.2626	13.003	13.0542	14.1151	14.478	14.0547	13.8655	254.336
P42209	14.094	14.0249	14.1347	13.8403	13.8571	14.0309	13.7135	13.9442	14.2917	14.4742	14.2795	14.1608	14.5225	14.2443	14.1708	14.1031	14.0946	14.3491	254.33
O09167	14.4703	14.1834	14.3477	14.1935	14.5274	13.7563	13.962	14.0865	14.3532	14.1613	14.317	14.2444	13.6991	13.4938	14.1806	14.0741	14.2522	13.7966	254.099
Q99L47	14.1764	14.0517	14.0969	14.2082	14.0033	14.0248	13.9676	13.9678	14.2341	14.0811	14.2304	14.2072	14.3332	14.4126	14.1082	14.0507	14.014	13.9155	254.084
Q920A9	14.1688	13.868	14.0018	14.1885	14.0406	14.1811	13.8847	14.1513	14.5419	14.357	14.4562	14.5304	13.6514	13.8591	13.7584	13.9808	14.2794	13.9298	253.829
P61255	14.3362	13.9792	14.0942	14.2743	14.3575	13.9825	13.9493	14.325	14.3634	13.9646	14.2652	14.0878	14.1128	14.0264	13.985	14.2346	13.8555	13.5644	253.758
Q9WUK2	14.2511	14.4103	14.6831	13.7865	14.0933	14.3112	14.545	14.1774	13.9263	14.378	14.147	13.7958	13.8222	14.1102	14.0745	13.5712	13.8154	13.8425	253.741
Q8CIE6	14.0243	14.5717	14.0178	13.8211	13.6258	13.9091	14.0063	13.9354	14.1711	14.3734	14.0368	14.0089	14.4197	14.3836	14.2151	14.0611	13.9772	14.0927	253.651
Q9CU62	14.1227	14.4304	14.2872	14.3182	14.1936	14.2553	14.3073	14.2156	13.8463	13.828	14.1085	14.1328	13.7792	13.9138	14.003	13.9035	14.0371	13.8542	253.537
P62855	14.1392	14.3552	14.1558	14.282	13.9503	14.0793	14.1044	14.3063	14.246	14.0729	14.1955	14.3821	13.9466	13.1168	13.9237	14.3402	14.1884	13.6741	253.459
P97855	14.2707	14.2537	14.3633	14.1364	14.1018	14.2567	13.9847	13.9068	14.1697	14.1003	13.9028	13.8643	14.254	14.1717	13.9353	14.1179	13.8909	13.7151	253.396
P31725	14.0093	13.1736	13.4614	14.5783	14.3336	14.4626	14.466	14.3966	14.6254	14.6112	13.6827	13.9364	15.2578	15.1751	15.0864	15.5617	12.3166	10.2435	253.378
Q922B2	14.1076	14.0949	14.2726	14.1428	14.1846	14.0531	13.9144	14.2264	14.3058	14.0408	14.1129	14.1976	13.8862	13.8072	14.0451	14.2159	13.956	13.8087	253.373
P68037	14.3288	14.4254	14.4468	14.253	14.3613	14.1394	13.8973	13.7965	14.3532	14.2138	14.0882	14.211	14.002	12.6267	14.0459	14.0312	14.3126	13.8319	253.365
Q9WV55	14.1521	14.1756	14.1076	13.9058	13.8212	13.6973	13.8195	13.7103	14.3315	14.4474	13.9522	13.9548	14.442	14.1863	14.0636	14.1634	14.2254	13.9901	253.146
Q61792	13.8515	13.8228	14.2187	14.0772	13.4712	13.9849	13.9068	14.0605	13.9339	14.3204	14.3405	14.1124	14.3807	14.4517	13.9658	14.5647	13.8745	13.8018	253.14
Q3US17	13.9911	14.3786	14.5027	14.2639	14.2846	14.5777	13.9108	13.7296	14.4487	14.1464	13.9407	13.696	13.7223	14.5262	14.3237	14.0954	11.4442	15.0746	253.057
Q60597	13.9239	13.7403	14.1779	14.1771	13.9993	14.1633	14.0136	13.9348	14.3418	14.2866	14.2987	14.0576	14.0587	13.9255	13.939	13.9585	14.0559	13.9095	252.962
Q61545	14.1968	14.2165	14.4405	14.1439	13.99	14.0823	14.0192	13.9208	14.0812	14.1991	14.3069	14.1781	14.183	13.7631	13.5727	13.9296	14.1088	13.6094	252.942
O35286	13.9711	14.2309	14.1781	14.198	13.9362	14.1044	14.093	14.2384	14.1737	14.1441	14.3027	14.1404	13.9775	13.9161	13.8683	13.9892	13.8353	13.6411	252.938
Q6P6L0	13.0396	13.7577	13.6296	13.6243	14.1762	14.4526	14.9518	14.7679	13.238	13.1069	13.2326	13.5357	13.9514	15.268	13.8342	14.0755	14.3673	15.9129	252.922
P42208	14.1779	14.1519	14.2052	14.0017	13.7693	14.3172	14.0541	13.9691	14.1005	14.1435	13.9496	14.0066	14.291	14.4727	14.1736	13.9081	13.5511	13.6508	252.894
P26443	13.7686	13.5114	13.9329	13.8595	13.6681	13.7695	13.7926	13.8696	14.0925	13.9044	14.2698	13.7702	14.4695	14.6954	14.3121	14.6857	14.3095	14.192	252.873
Q9DAW9	13.8677	13.7119	13.9498	13.6839	13.9353	13.9631	13.9053	13.7812	14.363	14.3916	14.2609	14.2787	14.1536	14.0162	13.6555	13.949	14.5355	14.4622	252.864
Q3TKT4	14.5568	14.5896	14.6452	14.1379	14.1327	14.1219	13.5706	13.9392	14.477	14.5156	13.7844	13.7129	13.9351	13.754	13.6335	13.4679	14.0662	13.7527	252.793
Q60749	14.2201	13.8936	13.9849	14.1687	14.1621	14.0106	13.7429	14.2126	14.2123	13.888	14.1988	13.9506	14.2885	13.8384	13.7677	14.1306	14.3024	13.817	252.79
Q569Z5	14.0055	14.1898	14.3671	14.2482	13.6368	14.1254	14.1522	14.0831	13.9705	13.9658	13.9853	14.0748	13.7375	13.7943	14.0575	13.9189	14.4595	14.009	252.781
P46638	14.3483	13.5372	13.6767	14.3538	14.2633	14.2306	13.9106	14.2924	14.5674	14.3226	14.5373	14.8642	13.8823	13.5541	13.6659	14.1218	13.7324	12.915	252.776
P63254	14.3736	14.047	14.3846	14.5881	14.0601	13.9389	13.473	13.7141	14.0303	13.9412	13.8956	13.905	13.7061	13.8252	14.0444	14.3795	14.5077	13.9415	252.756
Q99PG4	14.0165	13.9871	14.0112	14.1941	13.566	13.4384	13.9138	14.4409	13.8196	14.1266	14.6468	14.7748	13.6892	13.9635	14.495	14.3023	13.3043	14.0355	252.725
P49718	14.166	14.4034	14.6294	14.5778	14.2915	14.1337	14.3787	14.2879	14.0475	14.0204	13.9114	14.1318	13.6644	13.2864	13.6951	13.9818	13.5823	13.5315	252.721
Q8K1I3	13.9378	13.9851	13.4324	13.8089	14.6787	14.4414	14.4541	14.3214	13.4866	13.652	13.5867	13.7995	13.7954	13.7713	13.8972	13.7734	14.8354	14.9905	252.648
P59708	13.9931	13.9312	14.4483	13.9359	13.9001	13.9189	13.7771	14.3578	14.056	14.1336	14.2432	13.5899	14.1754	14.3371	13.9334	14.0014	13.8977	13.8941	252.524
Q06185	14.0183	14.0901	14.186	14.1337	13.449	14.058	13.9191	13.6268	14.358	14.429	14.0407	13.9821	14.0132	14.2093	14.3922	13.9852	13.6648	13.948	252.503
P70441	14.0047	14.083	14.4186	14.2238	14.2181	14.3067	14.1742	14.2066	14.0005	14.1096	14.3149	13.9902	13.793	13.8644	14.063	13.9482	13.388	13.394	252.501
Q62376	14.1605	13.9905	14.2319	14.2183	14.2348	14.2545	14.1582	14.1833	13.9359	13.803	14.2907	14.0306	13.82	13.4436	13.9482	13.8883	14.0534	13.7864	252.432
P08228	14.3744	14.2553	14.4192	14.3484	13.8953	13.9218	13.8226	13.6634	14.2214	14.1623	14.0139	14.2103	13.8353	13.8671	14.1635	14.2259	13.7465	13.2699	252.416
Q61033	14.502	14.4189	14.5074	14.425	13.9754	14.3471	14.0632	14.2424	14.0202	14.1547	14.0256	14.0536	13.9233	13.8832	13.7227	13.7583	13.2733	13.1182	252.414
Q9CWJ9	13.8454	14.1118	14.1399	14.0199	13.7486	14.0655	14.0928	13.9727	13.8025	14.1545	14.1233	14.1231	13.7407	13.8285	14.4134	14.1778	13.983	14.0223	252.366
Q9Z1X4	14.2604	14.196	14.1946	14.2519	13.8384	13.8686	13.6815	13.9266	14.1129	13.9667	14.0785	14.3011	14.2461	14.0773	13.6282	13.9139	14.0591	13.7606	252.363
O35841	14.1271	13.9328	14.1973	14.0672	13.618	13.9806	13.954	14.3773	13.9585	14.0008	14.298	14.2855	14.1943	14.0944	13.8097	14.0285	13.8373	13.5308	252.292
Q62261	14.3137	14.0213	14.1168	14.067	14.1006	14.1869	14.0448	13.8918	14.0278	13.9874	14.1346	13.9734	14.0009	13.886	13.7201	14.0205	13.964	13.7621	252.22
P21619	13.8627	14.1317	14.4284	14.2042	13.6522	13.9265	13.5792	14.0421	13.9901	14.2791	14.1372	14.1247	14.0054	14.2144	13.8444	14.0403	13.721	13.8543	252.038
Q9WUA2	14.1135	13.9677	14.0235	14.0113	14.1029	13.5833	14.3181	13.9695	14.1506	14.1456	14.1154	13.911	13.5975	13.3494	14.211	14.0875	14.0671	14.2543	251.979
Q8C166	13.9953	14.0018	14.1239	13.9126	13.9585	13.86	13.7894	13.7897	14.2171	14.2185	14.135	13.9361	14.049	14.0517	14.1475	13.9495	13.9051	13.8931	251.934
Q9QZK7	14.0958	14.3239	14.2989	14.0184	14.0454	14.6048	14.4108	14.2113	14.0636	14.1457	14.211	14.1646	13.3322	13.5018	13.5073	13.5141	13.611	13.8247	251.885
Q9CQQ7	14.1175	13.9607	14.1117	13.9899	13.9903	13.7442	13.7524	13.9826	14.2716	14.4029	14.3576	14.0136	14.0797	13.8766	13.7471	13.8405	14.0468	13.5826	251.868
O08810	14.0093	14.0105	14.2345	14.0073	13.7685	14.0033	13.8369	13.8404	14.009	14.2127	13.9439	14.0255	14.2819	13.9988	13.9237	13.9173	14.0228	13.8217	251.868
P11276	13.7671	13.7181	13.3682	13.8944	14.283	14.2912	14.3591	14.3584	13.9433	13.2121	13.7284	13.7942	13.9183	14.0436	14.2686	14.1408	14.0861	14.6862	251.861
Q9JII5	14.2388	14.0958	14.2784	14.0329	13.9313	13.9631	13.9721	13.8684	14.2097	13.9789	13.7447	13.9104	14.1084	13.9144	13.791	13.8597	14.0568	13.8883	251.843
O55029	13.9161	13.791	13.8249	13.809	13.7631	13.9861	13.9098	13.8032	13.928	14.168	13.9511	14.0113	14.2913	14.1844	14.0339	14.2097	14.2185	13.8979	251.697
Q91ZW3	14.0467	14.2798	14.4191	14.2231	13.8141	14.1353	14.1497	14.3067	13.9953	14.0377	14.1355	13.9703	13.8166	13.9328	13.6889	13.8007	13.4743	13.4534	251.68
P61082	14.1411	14.2237	14.0284	14.1088	13.9257	13.9258	13.7905	13.8778	13.9893	13.9413	14.0164	13.9757	14.1552	13.9615	13.8838	13.8486	14.0459	13.6406	251.48
P70670;Q60817	14.3705	14.2561	14.2433	14.1493	14.126	14.2924	13.7055	13.9259	14.2136	14.2179	14.1313	14.0829	14.2031	14.3034	12.4688	14.1015	13.5305	13.1475	251.469
Q9CQ60	14.42	14.3555	14.3671	14.5177	14.3356	14.2415	14.0193	14.1753	14.0635	13.9512	13.9766	13.6518	13.5496	13.4947	13.4546	13.4776	13.81	13.5721	251.433
Q8QZT1	13.693	13.7694	14.0896	13.8821	13.6409	13.5752	13.4919	13.6683	14.0601	14.2289	14.0494	14.3267	14.4734	13.9954	14.357	14.1503	13.9406	14.0333	251.426
Q9Z2N8	14.1415	14.0287	14.2602	14.2342	13.4881	13.8165	13.5819	13.9655	14.0005	14.2158	14.5303	14.4543	14.0464	14.0166	13.7503	13.8083	13.6111	13.4702	251.42
Q02053	14.4044	14.0842	13.9512	13.6921	13.7388	14.0199	14.0081	13.664	14.0181	14.1329	13.6926	13.6978	14.101	13.7695	14.2381	13.9584	14.0682	14.1555	251.395
P17156	13.7884	14.038	14.267	13.8802	13.9533	14.1524	14.4266	14.1539	13.9581	14.0739	14.2878	14.0756	13.9985	13.6814	13.3986	13.7238	13.8915	13.6441	251.393
Q8K2T1	13.8681	14.1305	14.3435	14.4256	13.6869	14.0942	14.0081	14.4882	13.8274	14.099	14.2514	14.4567	13.3946	13.4353	13.6026	14.1055	13.3986	13.7025	251.319
Q9JIX8	13.975	14.1743	14.3269	13.9239	13.6187	14.0406	13.9207	13.9202	13.6197	14.2353	14.0607	14.0027	13.7043	14.0341	14.0948	13.8208	13.9284	13.897	251.298
P20108	14.0815	13.7809	14.0992	14.1994	13.8063	13.9698	13.8531	13.8449	14.1764	14.0974	13.9542	13.7428	13.9387	13.7626	13.9851	14.2093	14.1505	13.6077	251.26
Q921M3	13.7687	13.8468	14.1712	14.0856	13.6228	13.8314	14.1347	14.2299	13.7112	14.2376	14.219	14.1658	13.9143	14.016	13.9913	14.0467	13.5182	13.741	251.252
P37913	14.2988	14.3293	14.6976	14.7028	14.2956	14.4294	14.4949	14.4652	13.3636	13.4472	13.7879	13.9019	13.7208	13.8419	13.8865	13.7803	12.8769	12.8165	251.137
P28352	13.6989	13.9604	14.1424	13.9087	13.7017	13.8915	13.884	13.4856	13.9877	13.7975	13.8414	13.8177	14.2037	14.2149	14.1754	14.2575	14.0432	14.0736	251.086
O09061	14.0632	13.9326	14.0436	14.1509	13.6755	13.5555	13.6171	13.928	14.3198	14.1251	14.3298	14.4591	13.9242	13.3833	14.1029	14.167	13.8155	13.4804	251.073
Q61655	14.0204	13.975	14.2472	14.0319	14.0276	13.9653	14.1055	14.0973	13.9874	13.8417	14.0044	13.9802	14.0584	13.9524	13.6452	13.8493	13.7376	13.5295	251.056
P24270	14.0989	14.1113	14.3491	14.2921	14.0068	14.0701	13.993	14.244	13.8687	13.7697	13.8897	13.5323	13.9583	13.8485	13.9025	13.8557	13.6912	13.5567	251.039
P28076	13.7757	13.3228	13.9878	13.4173	13.6088	13.8946	13.8863	14.2383	13.8211	14.1534	14.161	14.0464	14.1993	14.1828	13.9851	14.3948	13.916	13.9635	250.955
P83882	14.1661	14.0493	14.1577	13.8617	13.7782	14.1436	14.0092	13.8044	13.7933	13.9974	13.558	13.6231	14.0376	14.0588	14.1463	14.0831	13.8187	13.7432	250.83
P34022	13.9179	14.0481	14.327	14.0437	13.6113	14.0544	13.9926	13.7226	14.0328	14.1368	14.0109	14.0884	14.0984	13.9568	13.8679	13.9325	13.6085	13.2551	250.706
P09528	13.7825	13.5229	13.7394	13.7295	13.622	13.7923	13.5808	13.7265	14.0422	14.0943	14.1497	13.9857	14.5033	14.7357	14.2568	14.487	13.5684	13.3023	250.621
Q76MZ3	14.038	13.9966	14.1098	13.9617	13.9535	13.9839	13.9716	13.8761	14.2061	14.0173	14.0332	13.8727	13.8135	13.754	13.7988	13.7508	13.8153	13.5533	250.506
Q91WN1	14.1644	13.962	14.1031	14.0926	14.2402	14.1634	13.8906	13.7908	13.9923	13.8568	13.7322	13.6518	14.0239	13.8265	13.9964	13.6138	13.8746	13.5299	250.505
P08775	13.9882	13.8891	14.1784	13.8663	13.7754	14.0975	13.8995	13.8856	13.9227	14.1133	14.027	13.8681	13.6948	13.5301	13.6406	13.8245	14.0942	14.1847	250.48
O08749	13.6351	13.703	14.1003	13.8667	13.6859	13.5008	13.9678	14.269	14.0027	14.0143	14.3695	14.0381	13.8489	13.8137	13.8444	13.7998	13.9697	14.0389	250.469
P97822	14.336	14.3578	14.2831	14.023	14.0615	14.7837	14.3276	13.9874	13.9486	13.4919	13.6382	13.8171	13.9465	12.6394	13.1286	13.3667	14.2143	14.1127	250.464
Q9R0Q7	14.1152	14.2883	14.1735	14.2565	14.1671	14.0687	14.0728	13.9904	13.8447	13.7432	13.702	13.9422	13.6224	13.5239	13.8519	13.7584	13.9918	13.3338	250.447
Q8BU30	14.0001	14.2822	13.995	13.9849	13.9274	13.8341	13.7837	13.7382	14.0583	14.2163	13.8833	14.1491	13.9966	13.5327	13.7472	13.7819	13.609	13.9085	250.428
Q9DAR7	13.9317	14.1176	14.0516	13.9114	13.8531	13.2835	13.5484	13.8143	14.0491	13.8925	14.0744	14.077	13.796	13.525	14.4102	14.2611	14.1751	13.6286	250.401
Q60953	13.3065	13.4394	13.5647	13.6511	13.0855	13.2812	13.1069	13.5284	13.793	14.1647	14.1554	14.3904	14.554	14.5898	14.241	14.7585	14.362	14.3794	250.352
Q8K2B3	13.9633	13.8976	14.017	13.9688	13.5935	13.7752	13.6534	13.898	14.0061	14.0967	14.2181	14.161	14.0032	13.895	13.7549	13.9584	13.7588	13.7059	250.325
Q60931	14.0236	14.0679	14.2082	14.1422	13.704	12.8281	13.5828	13.9121	14.4719	14.9594	14.3419	14.4135	12.7199	12.9929	14.0398	14.0866	13.9838	13.8327	250.311
P62830	13.8908	13.8078	14.0719	13.9756	13.9168	13.9422	14.0439	14.2207	13.9661	13.8569	13.9774	14.0105	13.3513	13.6956	14.0051	14.0634	13.7232	13.7244	250.244
P99027	14.7004	14.5287	14.4098	14.4581	13.7618	14.02	13.7008	13.6837	14.2978	14.1196	14.0082	13.8987	13.9643	13.8978	13.1062	13.5834	12.9844	13.0949	250.219
P12787	14.018	13.8632	14.2913	14.4723	13.9219	14.4197	13.95	13.9536	14.0048	14.3332	14.3192	13.6864	13.2239	13.4886	13.257	13.6187	13.6487	13.6157	250.086
P97376	14.2445	14.4906	14.4165	14.2218	13.9787	13.8735	14.2989	13.9591	13.8068	13.855	13.8417	13.8204	13.101	13.0727	13.8394	13.633	14.0083	13.6231	250.085
O08807	14.1988	13.8726	14.3483	13.4948	14.0468	14.0464	14.2856	13.9428	14.0825	14.2819	13.7162	13.5721	14.2058	14.3189	13.5035	14.1856	13.9544	11.9774	250.035
P58771	12.4701	12.1825	12.7012	12.5621	13.2861	13.7316	15.0169	13.6256	15.2869	17.2215	15.9808	14.7939	13.0909	14.6078	13.402	13.4866	13.392	13.1438	249.982
Q8VDM4	13.9389	14.2461	14.0614	13.6312	13.4776	14.0175	14.0737	13.7629	13.6609	14.2864	13.7678	13.7757	13.8151	14.0569	13.8019	13.5561	13.6808	14.1514	249.762
Q8CIH5	13.8598	13.7	13.7794	13.5524	13.5981	13.8342	13.5949	13.6014	14.1417	13.968	14.1575	14.1157	13.6559	13.9671	14.0343	14.0041	14.1549	14.0391	249.759
P56135	14.0372	14.0325	14.1685	14.0906	14.1065	13.2421	13.7498	13.6848	14.1902	14.0232	14.0602	14.0346	14.0533	12.4767	14.0754	13.8555	14.1301	13.7365	249.748
P06800	14.0137	13.972	13.9457	13.432	13.3378	13.0837	13.1866	12.936	14.3729	13.8709	14.4665	14.4895	14.3007	13.9923	14.1674	14.4048	14.1109	13.5738	249.657
Q8K4Z5	13.8253	13.6885	14.0192	13.975	13.7696	13.6745	13.8319	14.1041	13.7913	13.8194	14.1522	14.1229	13.8405	13.7415	13.6722	13.8323	13.8362	13.8275	249.524
Q8CAA7	14.1867	14.3317	14.4937	14.1415	13.8677	14.0256	14.1417	13.9114	13.9909	14.3942	13.9785	14.0514	12.9496	12.9778	13.3651	13.2245	13.6108	13.8677	249.51
Q9CQN6	14.1159	14.6974	14.108	13.4893	13.4553	13.6784	13.5666	13.4979	13.8829	14.0059	13.9418	13.8457	14.2187	14.0682	13.9149	13.7911	13.449	13.7069	249.434
P48428	13.6754	13.5965	13.7818	13.5743	13.6635	13.9009	14.1923	13.4461	13.6239	13.936	14.1453	13.3431	14.3797	14.3461	13.9803	13.9139	13.9928	13.8101	249.302
Q9CQ69	13.982	13.8268	14.1227	14.1587	14.1243	13.1282	13.826	13.9424	14.3477	14.4151	14.5124	14.1188	12.5833	12.2739	13.9	13.9854	14.0924	13.8498	249.19
Q9R0N0	13.983	14.2864	13.9333	13.5351	13.7612	14.2271	13.7461	13.7182	13.8649	14.0494	13.8139	13.8734	13.9993	13.9918	13.6717	13.5154	13.683	13.4549	249.108
P62814	13.4787	13.3699	13.5916	13.5021	13.3885	13.5933	13.6607	13.6616	13.9112	13.8529	13.9902	13.9239	13.9864	14.3693	14.3815	14.4082	13.8294	14.0171	248.916
Q9D3D9	14.0938	13.8844	13.8916	13.9194	13.7476	14.0935	13.7303	13.3139	14.1789	14.2185	13.7836	13.8739	13.9736	14.0137	13.9255	13.8275	13.5227	12.8627	248.855
Q99KK7	13.2319	13.6176	13.7689	13.794	13.5678	13.7822	14.0484	13.8274	13.8421	13.7598	14.1939	14.2568	13.8944	13.7737	13.7686	13.8701	13.8311	13.92	248.749
Q8R016	14.3766	13.8357	13.9098	13.8093	13.8239	13.5107	13.5654	13.5925	14.23	14.2445	14.0065	13.8098	13.9356	13.609	13.6462	13.6195	13.6494	13.5345	248.709
Q8BTM8	13.4923	13.3252	12.9464	13.5048	13.0756	13.2051	13.1156	13.4982	13.8792	13.6777	13.6581	13.8298	14.5208	14.8709	14.5463	14.7852	14.4052	14.3468	248.683
Q8R429	12.2754	11.5905	12.0348	11.8652	13.2596	13.9569	14.2917	13.7664	16.6882	17.2001	16.6806	15.6423	13.1555	14.4164	13.2573	13.0547	13.2022	12.3014	248.639
P70404	13.6263	13.9313	13.6904	13.7578	13.5724	13.6863	13.6431	13.5946	13.823	14.1398	13.8986	14.0218	14.1138	13.8218	13.7242	13.7885	14.0072	13.779	248.62
O55128	13.7418	13.682	13.978	13.9777	13.8824	13.7688	13.8046	13.9473	13.7733	13.6481	13.8653	13.9617	14.0176	13.5366	13.6708	13.8896	13.8174	13.6244	248.587
Q9JLC8	14.63	14.7118	12.7436	13.7567	14.6138	15.1068	14.5546	12.5266	13.8619	12.5319	14.3049	14.9545	13.1316	13.7346	12.7697	12.4711	14.494	13.5917	248.49
P62892	14.0338	13.9894	14.2722	14.562	14.378	13.3176	13.6201	13.7556	14.138	13.9649	14.2159	14.3326	12.324	12.5897	12.9471	14.2913	14.1986	13.5204	248.451
P51174	13.861	13.8199	13.7929	13.5718	13.6508	13.832	13.6603	13.5944	13.6758	14.0508	13.7145	13.8666	14.0688	13.6294	13.8007	13.9948	13.9845	13.8388	248.408
P62897	13.5186	14.0813	13.9804	13.7517	13.4328	13.8828	13.6504	13.7516	13.7467	14.065	14.0519	14.0929	13.5176	13.7853	14.0634	13.8146	13.5766	13.6258	248.389
P56382	13.7367	13.6635	13.819	13.8125	13.67	13.6798	13.7873	13.6817	14.0293	14.031	14.0444	13.8341	13.9594	13.8011	13.6463	13.7858	13.7936	13.5964	248.372
P14685	13.7699	14.003	14.1069	13.8336	13.8016	13.8435	13.7294	13.5671	14.0169	13.9093	14.0356	13.9254	13.9657	13.7258	13.5073	13.4577	13.6054	13.5466	248.351
Q99M28	13.9816	14.2082	14.053	13.7577	13.5353	13.9109	13.9201	13.2555	13.8581	13.8838	13.8336	13.7734	13.6182	13.5613	13.7583	13.7112	13.8631	13.7995	248.283
Q9CQV8	13.9038	13.8181	14.0276	13.8779	13.705	13.8366	13.6507	13.592	13.9675	13.942	14.0241	13.8028	14.0563	13.9482	13.5879	13.9049	13.3412	13.2923	248.279
Q9CPQ8	14.1325	13.6917	13.7883	13.6478	14.0548	13.6678	13.5023	14.1602	14.1896	14.0437	13.7234	13.7721	13.534	13.0088	14.1711	13.9517	13.8713	13.3599	248.271
O08756	14.0095	13.906	13.854	13.7643	13.5137	13.5323	13.6578	13.4359	13.9036	13.9309	13.96	13.7208	13.976	13.8346	13.8877	13.9201	13.8142	13.6005	248.222
P62192	13.8775	13.6999	13.8696	13.8634	13.7031	13.7427	13.8189	13.9081	13.8615	13.7561	13.8524	13.8273	13.8178	13.6685	13.6572	13.6675	13.8235	13.7828	248.198
O35326	13.7732	13.7183	13.9216	13.6459	14.1145	13.7416	14.1599	13.5736	14.1702	13.8676	13.6632	13.7057	13.937	13.4423	13.5641	13.7062	13.9169	13.541	248.163
Q6PDQ2	13.7619	13.1647	14.0294	14.0195	13.6814	13.8213	13.8783	14.2716	13.9461	13.5082	13.7968	14.1161	13.7186	13.1848	13.7225	13.6459	13.9748	13.879	248.121
P35459	13.7341	13.442	13.6249	13.063	13.5057	13.7258	13.231	12.8919	14.3866	14.4216	14.2807	13.7627	14.4747	14.0823	13.8289	13.7234	14.12	13.8118	248.111
Q9WU78	13.9738	13.6631	13.9553	13.6538	13.6818	13.9643	13.8351	13.5364	13.9317	14.1694	13.796	13.887	13.8499	13.9688	13.7614	13.7523	13.4035	13.2684	248.052
P97372	13.7218	13.7359	13.8783	13.6078	13.668	12.7837	13.6444	13.4038	14.0706	14.0425	13.8118	13.8395	13.4341	14.0459	14.1811	14.2374	13.984	13.9183	248.009
P84096	13.8021	13.4977	13.7011	13.0599	13.7181	13.6954	13.5358	13.7495	14.0359	13.9725	13.9361	13.2706	14.19	14.2248	14.127	14.0523	13.7064	13.73	248.005
Q3TYS2	13.6191	13.7597	13.7984	13.825	13.3779	13.3367	13.5217	13.5427	13.8376	13.8537	14.1898	13.8427	13.7069	13.8346	13.9702	13.9493	14.0917	13.8816	247.939
P26645	13.8101	13.9011	14.0174	13.6807	13.6695	13.8277	13.6056	13.6725	14.1439	14.2671	14.0537	14.1597	13.8681	13.9939	13.4867	13.7557	13.1213	12.7818	247.817
Q9WTP7	13.8435	13.3978	13.9318	13.685	13.4387	13.8357	13.7058	13.7917	13.9141	14.0544	14.0722	14.0583	13.5878	13.8908	13.4489	13.6978	13.7917	13.6287	247.775
Q7TNC4	14.1682	14.2435	14.0819	13.6578	13.6887	14.0124	13.6981	13.3898	14.0429	13.4594	13.428	13.6011	13.4979	13.6796	14.1951	13.5229	13.7317	13.4721	247.571
Q9D1A2	13.4958	13.5306	13.6584	13.4546	13.3935	13.6389	13.3968	13.5978	13.5953	13.9753	13.7479	13.5179	14.105	14.6032	14.5553	14.3465	13.3953	13.474	247.482
Q6A068	14.0116	13.7702	13.896	13.7316	13.6576	13.712	13.5192	13.7963	13.9104	14.11	13.7015	13.6709	13.7025	13.5101	13.7843	13.5735	13.6807	13.6854	247.424
Q8BIQ5	13.4022	13.5848	14.0444	14.0473	13.7925	13.457	14.0579	14.2496	13.5616	13.4771	14.1076	13.7501	13.6941	13.1597	13.5294	13.7179	13.9954	13.7287	247.357
Q8C3J5	13.7392	13.2562	13.8142	13.4793	13.3591	13.5919	13.4396	13.5269	13.6864	14.3618	13.7552	13.8067	14.0778	14.1635	14.1989	13.9248	13.5292	13.6275	247.338
Q9JIF0	14.1085	13.8705	14.3466	13.61	13.8792	13.9159	13.6102	13.2295	14.0861	13.7294	13.9329	13.1017	13.9001	13.8839	13.6594	13.458	13.7069	13.2886	247.317
Q6NVF9	13.8582	13.7402	13.9546	13.971	13.5284	13.7777	13.5871	14.0206	13.7177	13.6621	14.0437	13.8749	13.7812	13.4553	13.5134	13.6154	13.511	13.6705	247.283
Q4VAA2	13.8006	13.95	14.0343	13.6324	13.8951	14.1488	14.028	13.6027	13.6991	13.7162	13.8276	13.6969	13.639	13.7163	13.3675	13.4813	13.343	13.6825	247.262
Q8C2Q3	13.9149	13.733	13.8693	13.9203	13.6361	13.7311	13.848	13.9356	13.8161	13.7004	13.7261	13.6752	13.7365	13.414	13.471	13.5131	13.8215	13.7896	247.252
Q9JMD0	13.9976	13.8103	13.7895	13.6699	13.761	13.7949	13.5752	13.6902	13.9834	13.8005	13.5011	13.7374	13.9208	13.5528	13.6691	13.6667	13.8169	13.4779	247.215
Q9CQS8	13.8627	13.6945	13.7362	13.5127	13.53	13.6106	13.6345	13.4627	13.871	13.8648	13.6022	13.6378	13.8316	14.004	13.8784	13.8433	13.8506	13.7571	247.185
Q9Z0K8	13.2161	13.325	13.1473	13.8563	14.0308	14.3012	14.4173	14.5481	13.2197	12.7699	13.2563	13.3737	13.8379	13.7034	13.9692	14.2702	13.5655	14.3425	247.15
Q9D115	13.8296	14.2658	14.0564	14.2011	13.881	14.0303	13.9894	13.8834	13.9649	13.1375	13.6268	13.8951	13.0924	12.59	13.5206	13.3253	13.9872	13.7697	247.047
O88685	13.5738	14.8515	14.1309	13.8211	13.4745	13.4884	13.7717	13.4665	13.6953	13.7358	13.6749	13.8912	13.5433	13.6674	13.8493	13.6272	13.6331	13.0552	246.951
Q3THS6	13.5943	13.613	13.7838	13.7294	13.6029	13.9073	13.9517	13.8574	13.5908	13.6102	13.7987	13.7343	13.8036	13.8122	13.8483	13.7345	13.6359	13.3269	246.935
Q9DBP5	13.5467	13.7789	13.7948	13.5675	13.2508	13.7124	13.6045	13.3028	13.6891	14.0491	13.7657	13.8072	13.6778	14.0454	13.8627	13.7935	13.8377	13.8328	246.919
Q6DFW4	13.7548	13.724	13.9391	13.7386	13.4617	13.8508	13.729	13.4193	13.4657	13.7771	13.5619	13.5333	13.8276	13.8495	13.9114	13.7368	13.9098	13.6945	246.885
P61290	13.9561	14.163	14.1204	13.2278	13.6375	13.9042	13.6888	13.549	14.0048	13.882	13.535	13.3429	13.9482	13.8095	13.9492	13.4729	13.3842	13.3075	246.883
P58044	14.156	13.8446	14.2365	14.3744	14.2758	NA	14.4718	14.6806	14.4988	14.452	14.6776	14.8262	14.2105	14.338	15.0989	15.1596	14.6544	14.9079	246.864
Q5SUR0	13.9042	13.6507	14.0145	13.7766	13.5589	13.8122	13.7382	13.6171	13.6586	13.9368	13.6707	13.783	13.7763	13.8542	13.5646	13.6805	13.57	13.292	246.859
O55201	13.5121	13.6506	13.9147	13.7706	13.3606	13.7963	13.5013	13.7897	13.6301	13.9277	13.9065	13.9532	13.7224	13.7211	13.6588	13.6443	13.6074	13.7333	246.801
Q61206	14.7441	14.7408	13.3922	13.7022	14.9094	13.0185	13.2687	12.6585	14.6973	13.3725	13.2632	14.6463	14.0236	12.0245	12.6862	13.3709	14.8248	13.4401	246.784
Q9EQH3	13.5049	13.1712	13.791	13.5271	13.4304	13.584	13.5578	13.5596	13.7582	13.8291	13.6117	13.7838	14.2172	14.3704	13.9517	13.9837	13.489	13.5877	246.709
P35282	13.6241	13.6118	13.8191	13.704	13.4894	13.9151	13.5175	13.7264	13.8987	13.7332	13.9133	13.4624	14.0124	13.8553	13.4714	13.7232	13.5745	13.5759	246.628
Q8VDN2	13.8217	13.8041	13.8282	13.7508	13.5	13.482	13.4833	13.5217	13.8448	14.0566	13.8447	13.9109	14.1199	13.8752	13.8777	13.8413	13.1487	12.9072	246.619
P50516	13.3198	13.3997	13.5438	13.4364	13.3645	13.4737	13.5838	13.6385	13.7127	13.7943	13.7481	13.5915	14.0203	14.3364	14.2283	14.0557	13.6575	13.6973	246.602
P60766	13.6592	13.4297	13.4882	13.65	13.7089	13.4339	13.4847	13.4052	14.0658	13.6065	13.7091	13.4712	13.9396	13.7517	14.0047	14.048	14.0651	13.5887	246.51
Q8CGC7	14.1259	14.4093	13.8149	13.603	13.7387	13.3039	13.9635	13.7531	14.0799	13.8568	13.6404	13.5442	13.2784	12.9655	13.7501	13.4272	13.6412	13.5899	246.486
P62960	13.6445	13.9071	14.0044	13.7645	13.2897	14.0823	13.8649	13.6362	13.607	14.0291	13.6195	13.7198	13.5922	13.8698	13.5348	13.632	13.2557	13.3865	246.44
O08583	14.3256	13.949	14.0443	13.7267	14.1715	12.6364	13.8138	13.2779	14.1737	12.7706	13.6536	13.5671	13.6608	13.1328	13.7295	13.6257	14.2788	13.8586	246.396
P15532	13.9077	13.6469	13.489	13.9182	13.9046	13.7518	13.5047	13.5004	13.2516	13.6368	13.491	13.7414	14.1995	13.7665	13.6365	13.7092	13.8762	13.4327	246.365
Q9DCX2	13.9319	13.5483	13.6873	13.9782	14.1497	13.1871	13.1742	13.4909	13.9701	13.9789	14.1834	14.1221	13.0396	12.8576	13.6627	13.8515	13.991	13.4764	246.281
P09541	13.9745	13.9927	13.9008	13.9251	13.9098	13.9634	13.8345	13.6305	13.9446	14.0864	14.0114	13.9136	13.4407	13.029	13.019	13.1806	13.3915	13.0778	246.226
P13864	14.1818	14.1662	14.3287	14.4214	13.885	14.1983	14.071	14.2244	13.0114	13.3166	13.5789	13.4562	13.4024	13.5643	13.4589	13.6136	12.6689	12.6762	246.224
Q9JHJ0	13.4628	13.4084	13.4689	13.5635	13.443	13.3398	12.8455	13.4203	14.1238	13.759	13.7506	13.7801	13.9499	14.01	13.9738	13.9804	13.9345	13.9911	246.205
Q8BHG9	13.8623	13.8765	13.8912	13.7827	13.5161	13.6262	13.4325	13.609	13.6769	13.7824	13.9168	13.8545	13.619	13.6352	13.4058	13.3839	13.684	13.645	246.2
P35486	13.6448	14.2577	13.8574	13.5135	13.3975	13.7794	13.6337	13.1048	13.8943	14.2107	13.8019	13.7323	13.6094	13.6975	13.4174	13.445	13.594	13.5806	246.172
Q8BHD7	13.7787	13.6868	13.6762	13.6208	13.584	13.6265	13.4555	13.5137	13.946	13.6518	13.7173	13.7645	13.7992	13.6926	13.4891	13.7947	13.7053	13.6293	246.132
P04441	11.0872	11.2482	11.6035	11.2931	12.3228	12.5836	12.4395	12.7225	15.2113	14.6716	15.0728	14.7426	15.5719	14.9073	14.816	15.3118	15.6066	14.9184	246.131
P17897	13.8831	12.7197	12.8952	17.2402	14.5273	14.0015	14.0843	13.5161	13.1464	13.7012	13.7331	13.4648	13.347	12.7918	13.4092	12.392	13.9318	13.3385	246.123
P28301	12.8125	13.3692	13.2699	13.3565	14.1595	14.361	14.3616	14.1232	12.9528	13.2367	13.4565	14.0942	12.8577	13.3419	13.9393	13.3998	14.3533	14.672	246.118
Q6P9R2	13.6031	13.7069	14.0364	13.7179	13.4106	13.5425	13.6786	13.5725	13.7771	13.775	13.9078	14.1581	13.4352	13.4673	13.5965	13.7484	13.4466	13.5228	246.103
Q9WUM3	13.4734	13.3929	13.5034	13.4268	13.295	13.4213	13.3843	13.5572	13.6419	13.694	14.0511	13.8107	13.8288	14.138	14.02	14.001	13.6686	13.7864	246.095
Q8CGF7	13.7745	13.5582	13.8398	13.8118	13.8144	13.6582	13.6747	13.7413	13.6905	13.845	13.8354	13.6901	13.8319	13.7095	13.4708	13.7373	13.5559	12.7806	246.02
Q9JK81	13.7383	13.5775	13.6824	13.7242	13.6512	13.5804	13.7405	13.6605	13.6751	13.6178	13.6648	13.7527	13.8366	13.6084	13.655	13.6246	13.6349	13.5282	245.953
Q8CIN4	13.5204	13.6763	13.6028	13.4937	13.496	13.4833	13.6497	13.6191	13.6728	13.8393	13.5314	13.5631	13.854	13.9835	13.8072	13.7365	13.8235	13.5733	245.926
Q9CPW4	13.5491	13.4301	13.5964	13.4996	13.169	13.4609	13.1353	13.0414	14.0506	13.9235	13.7411	13.6407	14.212	14.2516	14.024	14.1069	13.6998	13.3758	245.908
Q9CQE8	13.9952	13.7462	13.9674	13.6837	13.2483	13.7503	13.7426	13.6126	13.5834	13.8176	13.872	13.4779	13.6743	13.8195	13.4313	13.5364	13.4466	13.4853	245.891
Q3UM45	14.1517	13.7112	13.7394	13.6724	13.6787	13.4667	13.5407	13.4894	14.1179	13.9942	13.6079	13.611	13.6543	13.6233	13.8	13.5375	13.1884	13.2699	245.854
Q60692	13.5863	13.4826	13.8219	13.7307	13.5983	13.8286	13.723	13.8948	13.8895	13.7105	13.8877	13.4331	13.7093	13.7646	13.4848	13.7109	13.4643	13.1127	245.834
Q9JHR7	14.4139	13.6641	13.6354	14.1611	14.0231	13.6301	14.0515	14.0267	13.9761	12.3581	13.573	13.6443	13.8287	13.5321	13.2223	13.8425	12.9771	13.2715	245.832
O08709	13.4362	13.7318	13.6029	13.7921	13.6458	13.8158	13.55	13.5684	13.4385	13.4247	13.6895	13.7619	13.6763	13.8969	13.6619	13.7941	13.769	13.5279	245.784
Q3UKJ7	13.952	13.3161	14.0794	13.713	13.553	13.6333	13.5854	13.3501	13.4077	14.7266	13.8162	13.8764	13.4347	13.1962	13.699	13.4623	13.6885	13.2441	245.734
Q9WUM5	13.5904	13.409	13.5922	13.6338	13.4395	13.6562	13.7039	13.7766	13.5502	13.8018	13.6988	13.7028	13.738	13.6928	13.4326	13.8175	13.8839	13.5847	245.705
P68510	13.8586	13.8879	13.8081	13.5061	13.3006	13.6117	12.9977	13.6269	13.9144	14.0728	13.8608	13.9869	13.9326	13.891	13.3681	13.6328	13.2442	13.1417	245.643
Q9WVJ2	13.9051	13.8203	13.9064	13.6975	13.3977	13.801	13.5706	13.67	13.8392	13.9497	13.7982	13.7819	13.7206	13.7673	13.519	13.4495	12.8848	13.1538	245.633
P61982	13.3934	13.449	13.6695	13.5705	13.2304	13.5241	13.5503	13.3671	13.6332	13.875	13.9877	13.59	13.9117	14.1113	13.6402	13.9927	13.4692	13.6467	245.612
Q9D6R2	13.5552	13.4923	13.6312	13.4015	13.3619	13.6224	13.5182	13.3424	13.9205	14.2605	13.8554	13.6142	13.7819	13.8922	13.6172	13.609	13.6328	13.3917	245.5
Q9D0T1	13.7508	13.6047	13.7598	13.9273	13.4647	13.5772	13.2717	13.699	13.651	13.4972	13.614	13.7292	13.536	13.5912	13.8247	13.8698	13.5553	13.5299	245.454
P62196	13.6625	13.9001	13.8365	13.5293	13.7131	13.9205	13.5629	13.3911	13.8063	13.7366	13.6086	13.663	13.7191	13.7696	13.5056	13.1457	13.553	13.41	245.434
Q9JHU4	13.4242	13.4659	13.7116	13.602	13.5368	13.4868	13.6735	13.7221	13.6293	13.7516	13.6992	13.7812	13.7912	14.0212	13.7724	13.8263	13.3155	13.2069	245.418
Q8VE97	13.764	14.0195	14.0293	13.5627	13.3854	13.874	13.8283	13.3252	13.6474	13.8325	13.3669	13.1664	13.4667	13.6809	13.4512	13.5152	13.7585	13.7391	245.413
Q91V92	13.6345	13.9013	13.8282	13.7506	13.5804	13.4785	13.7999	13.6979	13.6016	14.0306	13.9101	13.8422	12.9248	13.4141	13.7305	13.5931	13.303	13.3666	245.388
Q8VDW0	13.815	13.6348	13.948	13.9225	13.5944	13.938	13.5314	13.6688	13.7961	13.6384	13.7241	13.972	13.4092	13.4202	13.2209	13.6209	13.4521	13.0729	245.38
Q91VR5	13.7485	13.2763	13.8353	13.8092	13.4419	13.5606	13.4978	13.8137	13.7797	13.0293	14.0167	13.9291	13.9115	13.8615	13.686	13.7161	13.1934	13.1473	245.254
Q3U1J4	13.9649	13.9081	14.0191	13.706	13.5624	13.3815	13.139	13.4338	13.9744	13.9904	13.785	13.9003	13.9655	13.6898	13.3633	13.2562	13.2264	12.9831	245.249
Q9CY66	13.5868	13.5961	13.7936	13.6365	13.4131	13.4704	13.3522	13.4472	13.5916	13.605	13.4317	13.8704	14.0253	13.8702	13.745	13.7819	13.4434	13.5853	245.246
P97496	13.8267	14.3706	14.1	14.1265	13.9785	13.4808	13.8519	14.1485	13.6859	13.683	13.9368	13.8776	12.5888	12.4317	13.3665	13.5297	13.1681	13.0711	245.223
Q61035	13.5495	13.569	13.7275	13.6876	13.2745	13.8499	13.5423	13.6237	13.1484	13.7389	13.933	13.8527	13.7399	13.9097	13.7268	13.6655	13.3866	13.255	245.181
P62821	13.573	13.286	13.6697	13.7074	13.6203	13.614	13.2129	13.5542	13.7336	13.9528	13.4486	13.3541	13.7551	14.0082	13.9544	13.9971	13.3003	13.3584	245.1
O35226	13.5894	13.5901	13.751	13.7307	13.4496	13.7146	13.5743	13.9036	13.5448	13.4192	13.8203	13.7735	13.722	13.4596	13.4219	13.7515	13.5358	13.3185	245.07
Q9CZ44	13.6319	13.8276	13.9747	13.5105	13.463	13.7189	13.5496	12.9843	13.7408	13.9698	13.6026	13.7151	13.6155	13.8415	13.6504	13.6032	13.2866	13.3758	245.062
Q8BJW6	13.8059	13.6843	13.6602	13.6529	13.6272	13.7989	13.7294	13.7891	13.7781	13.6212	13.68	13.5343	13.59	13.5002	13.4179	13.539	13.3467	13.2734	245.029
P61327	13.9477	13.6353	13.8765	13.3099	13.3965	13.9183	13.8291	13.7294	13.649	13.8169	14.2054	13.4429	13.7582	13.7483	13.0936	13.2297	13.191	13.1873	244.965
Q810A7	13.5462	13.7562	13.9369	13.7402	13.441	13.5434	13.6166	13.7686	13.3425	13.5375	13.7351	13.7284	13.486	13.7644	13.8306	13.6787	13.0694	13.4367	244.958
O08795	13.6005	13.5784	13.7694	13.4081	13.4605	13.5599	13.7439	13.5252	13.5442	13.6404	13.5983	13.4695	13.6935	13.9054	13.7006	13.463	13.7253	13.4717	244.858
Q7TPV4	13.505	13.5485	13.6798	13.6071	13.3683	13.5693	13.5421	13.5998	13.6369	13.4619	13.6126	13.5436	13.9672	14.0175	13.6063	13.9565	13.3788	13.2529	244.854
P70303	13.5832	13.3796	13.4751	13.7233	13.2709	13.5314	13.4151	13.0764	13.9517	14.1146	13.1404	13.7221	13.6752	13.1177	14.1613	13.4041	13.8269	14.1115	244.681
D3YXK2	13.7892	13.7548	13.847	13.7171	13.6702	13.6528	13.5305	13.3051	13.674	13.6373	13.426	13.4938	13.5382	13.6088	13.4747	13.3766	13.5606	13.5585	244.615
Q07417	13.6054	13.6201	13.6406	13.4096	13.4457	13.5736	13.5711	13.2942	13.6059	13.6534	13.6923	13.6293	13.8503	13.6452	13.6066	13.5517	13.6282	13.5901	244.613
P83870	13.5807	13.5912	13.6956	13.6504	13.6203	13.8543	13.8092	13.2011	13.4596	13.5169	13.5474	13.3974	13.4836	13.5895	13.7142	13.6333	13.6145	13.613	244.572
Q64737	13.6259	13.649	13.837	13.689	13.8032	13.7547	13.6381	13.8055	13.3375	13.4276	13.6873	13.5372	13.6084	13.5746	13.6637	13.7346	13.183	12.8588	244.415
P63280	13.6288	13.6359	13.7768	13.5789	13.6379	13.5254	13.4302	13.5311	13.5308	13.4994	13.5455	13.7586	13.5713	13.4105	13.4288	13.569	13.6614	13.6042	244.324
Q6P5D8	13.6563	13.7477	13.6512	13.8097	13.4624	13.5588	13.5467	13.7686	13.3371	13.3752	13.6412	13.5958	13.5685	13.376	13.5009	13.6072	13.5541	13.5299	244.287
Q9CR16	13.7493	13.5057	13.7321	13.9486	13.2671	13.4259	13.0921	13.6529	13.5679	13.7547	13.8522	14.0612	13.4176	13.3831	13.6498	13.6624	13.1886	13.3619	244.273
P09602	13.6247	13.9126	14.4526	13.5245	13.4448	14.0852	13.7861	13.2357	13.5228	13.9233	13.4413	12.5925	13.1722	13.8192	13.4581	13.3345	13.2495	13.6364	244.216
Q9D883	13.7877	13.6478	13.9062	13.3788	13.299	13.6113	13.6049	13.0383	13.6533	13.8931	13.3917	13.1688	13.5873	13.6304	13.681	13.6575	13.5518	13.6052	244.094
Q61074	13.7381	13.3314	13.7887	13.6232	13.3867	13.7913	13.5003	13.7526	13.3333	13.5142	13.7443	13.4365	13.4822	13.6047	13.4393	13.6132	13.518	13.4932	244.091
P16460	13.3966	13.2598	13.4758	13.6468	13.493	13.6719	13.4973	13.6172	13.125	13.1588	13.5119	13.5255	13.5179	13.8267	13.9446	13.9317	13.5934	13.8902	244.084
Q9JHI5	13.3685	13.4081	13.5824	13.5673	13.4855	13.4502	13.3539	13.5737	13.6994	13.6276	13.8007	13.8004	13.5652	13.4073	13.4787	13.5787	13.6754	13.6388	244.062
Q9CZM2	13.7193	13.5625	13.491	13.8487	13.619	13.6185	13.374	13.4795	13.7176	13.3418	13.7323	13.5037	13.5452	13.1602	13.6577	13.6799	13.5947	13.3227	243.968
P24547	13.7721	13.8683	14.0143	14.0512	13.6441	13.6903	13.1999	13.8491	13.1307	13.0782	13.3236	13.3119	13.8782	13.8502	13.7796	13.9803	12.7823	12.7207	243.925
Q91YR7	13.8666	14.0105	13.4202	13.5879	13.1279	13.243	13.6838	13.3075	13.5777	13.3572	13.4297	13.6217	13.8029	13.4425	13.4982	13.3957	13.614	13.8918	243.879
Q9D0R2	13.525	13.4867	13.6178	13.4376	13.3829	13.5825	13.5641	13.5128	13.7529	13.8088	13.4676	13.5365	13.7423	13.4853	13.4801	13.4695	13.378	13.5993	243.83
Q8C147	13.5417	13.6442	13.8335	13.4696	13.2632	13.6212	13.0859	13.5609	13.7524	13.8542	13.7994	13.7982	13.5416	13.415	13.502	13.5173	13.2885	13.3137	243.803
P16045	13.3943	13.5725	13.5049	13.5341	13.3984	13.5383	13.2963	13.3421	13.6328	13.6306	13.5515	13.5009	13.8373	14.1328	13.9624	13.8409	13.3358	12.7811	243.787
Q501J6	13.3692	13.5369	13.4956	13.4496	13.2354	13.4284	13.4753	13.5197	13.2517	13.6458	13.7041	13.7821	13.5129	13.6321	13.4168	13.6534	13.7962	13.8567	243.762
P25911	13.8451	13.9864	14.0057	13.7914	13.356	13.4161	13.3591	13.1957	13.6637	13.8091	13.7816	13.5293	13.1649	13.5599	13.4342	13.5222	13.2701	13.0597	243.75
Q9D8I1	13.6226	13.3569	13.4461	13.8621	13.3081	13.1693	13.2886	13.6551	13.6431	13.4845	13.9255	13.8109	13.0968	13.2526	13.3392	13.6839	14.2725	13.49	243.708
Q91VR2	13.6233	13.4761	13.5727	13.6048	13.2779	13.5407	13.0799	13.3131	13.8215	13.6818	13.9655	13.8746	13.8484	13.5833	13.3585	13.5028	13.3491	13.2258	243.7
Q9D8W5	13.7393	13.7561	13.9017	13.4647	13.4954	13.4939	13.707	13.4359	13.5685	13.7408	13.5177	13.643	13.1342	13.0603	13.3851	13.4792	13.5943	13.5476	243.664
P60229	13.7689	13.6498	13.7614	13.4831	13.542	13.6888	13.6435	13.435	13.828	13.724	13.3658	13.2456	13.4465	13.7099	13.361	13.3498	13.3337	13.1736	243.511
Q8K1X4	13.6705	13.8109	13.4944	13.3963	13.1082	13.7105	13.1251	13.3151	13.862	14.4863	13.7437	13.8056	13.5599	13.4312	13.5655	13.324	13.0695	12.9913	243.47
Q3UEB3	13.8098	13.6108	13.8039	14.0057	13.8854	13.1881	13.8761	12.8244	13.8173	13.4294	13.9952	14.158	12.2373	11.2249	13.7851	14.0458	14.0038	13.754	243.455
Q8CFI7	13.3578	13.4972	13.6453	13.5844	13.6161	13.5609	13.4746	13.5793	13.6901	13.5039	13.6915	13.8434	13.0037	13.4377	13.7393	13.2833	13.4614	13.4498	243.42
Q64310	13.5776	13.4901	13.4834	13.2407	13.1692	13.4239	13.2465	12.9166	13.6836	13.8224	13.4545	13.6002	13.7465	13.5624	13.865	13.5394	13.8108	13.7418	243.374
Q8VDM6	13.4535	13.8133	13.6389	13.8033	13.446	13.1592	13.6681	13.5814	13.4658	13.4475	13.4302	13.7923	13.3021	13.2295	13.492	13.5356	13.7266	13.3752	243.361
Q1HFZ0	13.7088	13.4329	13.6555	13.6837	13.54	13.2696	13.4839	13.455	13.5409	13.6099	13.3675	13.5399	13.4319	13.2135	13.9048	13.6196	13.5768	13.2307	243.265
P05201	13.5569	13.6533	13.4393	13.223	13.101	13.4091	13.251	13.2556	13.606	13.9241	13.575	13.5268	13.7605	13.6831	13.8758	13.5125	13.4689	13.428	243.25
P62307	13.367	13.6565	13.7676	13.7744	13.4629	14.154	14.0006	13.4322	13.4229	13.2599	13.1462	12.9553	13.4956	13.5067	13.486	13.3326	13.485	13.5341	243.239
B2RQC6	13.7086	13.6884	13.6411	13.4949	13.7914	13.6002	13.4931	13.4042	13.7136	13.7247	13.5906	13.4623	13.5123	13.0386	13.5276	13.2161	13.3521	13.212	243.172
P28667	13.7169	13.8817	13.924	13.3289	13.8695	14.1323	13.8844	13.5685	13.6249	13.79	13.3554	13.3275	13.3123	13.5559	13.1392	13.1771	12.7921	12.7832	243.164
Q8BGD9	13.2831	13.2015	13.4141	13.684	13.3755	13.546	13.4206	13.8451	13.4518	13.4315	13.792	13.7929	13.9046	13.5063	13.5369	13.8182	13.3024	12.8204	243.127
Q61686	13.6765	13.7807	13.9742	13.7974	13.4983	13.8256	13.708	13.5808	13.3867	13.4647	13.5085	13.4054	13.229	13.451	13.2473	13.1972	13.0801	13.3144	243.126
P63001	13.709	13.5606	13.3924	13.545	13.4162	13.4416	13.8211	13.2248	13.4567	13.3797	13.5115	13.3478	13.3393	13.8761	13.8163	13.8139	13.268	13.184	243.104
Q9D819	13.4698	13.7149	13.577	13.7436	13.4367	13.2488	13.1965	13.5618	13.625	13.3273	13.5572	13.6442	13.8042	13.382	13.5936	13.6959	13.2012	13.2969	243.077
Q9CQB5	12.8788	13.1233	13.7358	13.4278	13.0346	13.4087	13.5266	13.3918	13.6407	13.6827	13.6857	13.7823	13.5547	13.8877	13.6505	13.6299	13.1993	13.8074	243.048
Q9CPV4	13.4542	13.5251	13.7991	13.6482	13.2151	13.413	13.0627	13.1954	13.3727	13.6819	13.703	13.6852	13.5207	13.7525	13.7862	13.6731	13.391	13.1457	243.025
P11247	13.1361	12.292	12.7761	16.0403	13.3958	13.1963	13.5446	14.1686	13.3182	13.8745	13.4053	13.858	14.5596	14.7241	15.4099	15.3429	10.0462	9.93605	243.025
P63087	13.4971	13.5501	13.8232	13.6686	13.2072	13.7412	13.639	13.8758	13.5139	13.4108	13.6694	13.5001	13.4951	13.4193	13.4458	13.4679	13.0162	13.0642	243.005
P68372	13.0356	12.9352	13.5274	13.7645	14.3813	13.8036	13.5479	13.6148	13.4396	12.8787	13.6271	13.5949	12.5098	13.5233	13.2108	13.4533	13.9754	14.175	242.998
Q9EPN1	12.99	13.4229	12.8661	12.988	13.301	17.0769	13.9488	13.4589	12.7213	16.3321	12.2856	12.9205	12.4151	11.7757	13.7254	13.2193	13.6199	13.8994	242.967
P54823	13.8861	13.6597	13.6252	13.5883	13.6663	13.3074	13.8264	13.3378	13.8094	13.1299	13.2546	13.4313	13.3551	12.9281	13.447	13.3702	13.6707	13.6037	242.897
Q9R233	13.2983	13.1912	13.2781	13.188	13.2167	13.1576	13.22	13.1803	13.5817	13.4148	13.3579	13.2409	13.9893	13.9055	13.6917	13.861	14.1146	14.0079	242.896
Q6P4T2	13.6478	13.9969	13.7446	13.6961	13.3462	13.1919	13.3917	13.0543	13.5699	13.4783	13.5954	13.8633	12.9297	13.3876	13.5589	13.2531	13.412	13.7539	242.872
P28843	13.8372	13.89	13.812	13.7164	13.4731	13.724	13.6203	13.599	13.7249	13.7887	13.7303	13.4659	13.1265	13.1811	12.9674	13.1701	13.023	13.0217	242.872
O35643	13.4024	13.2569	13.4019	13.3395	13.1398	13.437	13.2156	13.401	13.5803	13.582	13.6617	13.6859	13.653	13.9522	13.5464	13.7933	13.4297	13.2716	242.75
Q6NV83	13.7861	14.0355	14.2318	13.4227	13.2271	13.7788	13.6728	13.2709	13.8836	14.1577	13.6388	12.146	13.2895	14.0434	12.4968	13.1678	13.5518	12.8991	242.7
P00920	13.8865	13.6534	13.7949	13.5013	13.4983	13.5982	13.4563	13.6352	13.9066	13.6817	13.4869	13.5508	13.5368	13.1946	13.1413	13.2363	13.1751	12.7441	242.678
Q80UM7	13.609	14.2378	13.5818	13.6127	13.0161	13.1546	12.8978	13.2244	14.2986	13.6252	13.4384	13.5635	12.6626	13.4825	13.5889	13.7428	13.5906	13.343	242.67
Q99MD9	13.7244	13.8568	13.9603	13.6312	13.6049	13.9025	13.7632	13.6361	13.4755	13.6142	13.3414	13.3156	13.3318	13.364	13.3569	13.1412	12.9295	12.6745	242.624
Q6A028	12.1409	12.714	12.8147	12.2689	12.6809	12.9853	12.7285	12.9272	13.9357	14.0744	14.038	13.8017	14.4648	14.5542	14.2036	14.2839	13.9696	13.9183	242.505
Q9CX56	13.467	13.5617	13.7587	13.7537	13.4393	13.4404	13.5165	13.4688	13.5105	13.5273	13.6012	13.7381	13.2187	13.3495	13.3961	13.5462	13.1744	12.9983	242.467
P46664	13.6661	13.1891	13.9551	13.5206	13.2146	13.6101	13.5957	13.4772	13.6071	13.5511	13.4185	13.5362	13.7094	13.6121	13.5852	13.4522	12.9505	12.8072	242.458
Q99JX7	13.6725	13.6999	13.7323	13.5155	13.456	13.483	13.5684	13.3837	13.5199	13.62	13.4589	13.5971	13.3525	13.4196	13.1213	13.2847	13.3079	13.2438	242.437
Q8JZQ9	13.6161	13.7076	13.5854	13.4727	13.3628	13.6269	13.5165	13.2614	13.4485	13.6023	13.4472	13.5119	13.6116	13.5216	13.5975	13.3476	12.9414	13.1576	242.336
Q9CYN2	13.5878	13.3305	13.4764	13.3983	13.213	13.3302	13.0382	12.7967	13.6163	13.5736	13.3089	13.6302	13.7295	13.691	13.5865	13.8699	13.4369	13.6982	242.312
P20065	13.652	13.055	13.8561	13.7075	12.806	13.338	12.0877	12.522	13.8712	13.3745	13.9817	13.6411	13.6245	14.1341	13.6296	14.2201	13.8321	12.9572	242.29
Q8BPB0;Q921Y0	13.4584	13.1256	13.3576	13.2566	13.2082	12.9718	13.0671	13.2585	13.7598	13.4262	13.3984	13.7594	13.8411	13.7473	13.4993	13.7352	13.6141	13.6373	242.122
P08752	13.9045	13.358	13.4081	13.2775	13.0944	13.4199	12.8462	12.9217	13.6623	13.8217	13.5376	13.3253	13.4404	14.0723	13.8218	13.6767	13.3952	13.1106	242.094
Q61166	13.4053	13.5786	13.5417	13.6099	13.5432	13.4664	13.3196	13.7239	13.4966	13.5095	13.3433	13.3826	13.4036	13.314	13.2806	13.4359	13.5219	13.2029	242.08
P61222	13.4813	13.5186	13.659	13.5068	13.0987	13.7954	13.6529	13.4181	13.3999	13.5042	13.1552	13.3383	13.5355	13.7742	13.471	13.3538	13.2049	13.2098	242.078
Q3V3E1	16.0522	14.4195	18.4051	17.207	13.8264	15.1041	14.2509	NA	14.1495	13.0157	17.2209	17.9874	12.5521	13.6337	14.7306	NA	12.6516	16.8634	242.07
Q7TQI3	13.6502	13.8172	13.7288	13.508	12.8683	13.4354	13.2314	13.1258	13.7927	13.9498	13.4543	13.5693	13.6304	13.6427	13.2697	13.4324	12.9947	12.8837	241.985
Q922P9	14.3309	13.7603	13.6249	13.5053	13.0725	13.1689	13.3173	13.2505	13.6111	13.8307	13.4943	13.6006	12.7357	13.1052	12.9762	13.3026	13.7097	13.4545	241.851
P42225	13.3455	13.0752	13.2989	13.152	12.6017	12.8546	12.4526	12.8801	13.7043	13.9854	13.4106	13.6526	13.8108	13.6978	14.0666	13.9585	13.9265	13.9602	241.834
Q6T264	13.7333	12.5902	13.1604	14.3327	11.6619	11.3898	13.9013	12.722	12.3367	12.9503	13.9879	15.0089	14.059	13.9368	14.0488	13.4046	14.8367	13.6246	241.686
P83887;Q8VCK3	13.3363	14.0356	13.6947	13.6781	13.2493	13.7734	13.7665	13.5304	13.3859	13.9101	13.5293	13.6485	10.5967	12.9011	13.9945	13.3638	13.3091	13.9342	241.638
Q99K85	13.8451	13.8455	13.7858	13.7866	13.5268	13.8218	13.3472	13.6021	13.5322	13.4373	13.3333	13.3455	13.5015	13.3993	13.0759	13.2304	12.6281	12.5485	241.593
O35295	13.0228	13.1674	13.1489	13.0116	13.1589	13.2475	13.2959	13.3365	13.5136	13.4641	13.8331	13.5038	13.738	13.6274	13.601	13.558	13.6546	13.6609	241.544
Q5FWK3	13.48	13.2461	13.3952	13.2239	13.091	13.3313	13.0739	13.0838	13.5493	13.4667	13.4984	13.5751	13.8113	13.8136	13.6908	13.5493	13.2924	13.3586	241.531
O09043	13.1557	12.8825	13.0655	13.001	13.1531	12.9746	13.0629	13.3709	13.5725	13.4838	13.8952	13.8758	13.7152	13.7072	13.7293	13.9623	13.7434	13.0512	241.402
Q8VDP4	13.6161	13.5882	13.4937	13.3907	13.3839	13.2703	13.3686	13.397	13.6753	13.544	13.4332	13.4987	13.4804	13.1602	13.322	13.173	13.392	13.2103	241.398
F6ZDS4	13.4196	13.3547	13.5506	13.7387	13.1473	13.5029	13.4354	13.2501	13.3233	13.2116	13.5982	13.6954	13.4789	13.4855	13.3497	13.3903	13.3019	13.1398	241.374
Q99L45	13.1538	13.3096	13.2548	13.5647	13.3942	13.4379	13.1996	13.6419	13.5332	13.3994	13.8152	13.7577	13.318	13.0469	13.6932	13.4093	13.1369	13.2695	241.336
Q99KJ8	13.5033	13.4383	13.4782	13.2847	13.2745	13.1808	13.2199	13.2581	13.6989	13.6395	13.5284	13.4566	13.5436	13.4654	13.3622	13.355	13.4748	13.1523	241.314
Q99J77	13.0253	13.4652	13.5221	13.2868	12.6959	13.3937	13.771	13.2003	13.3723	13.5461	13.4969	13.362	13.5757	13.6866	13.8236	13.5027	13.4643	13.1151	241.305
Q80V42	14.0158	13.9821	13.8446	13.5314	13.6864	13.6283	13.5162	13.3729	13.8039	13.8956	13.5152	13.6918	13.0913	12.6832	12.5427	12.6735	12.8914	12.9312	241.298
Q9CQF3	13.5631	13.5029	13.6446	13.3528	13.4569	13.3836	13.3404	13.5635	13.4272	13.3057	13.5297	13.421	13.5383	13.3703	13.2438	13.1747	13.2747	13.2035	241.297
Q62189	13.723	13.5582	13.5489	13.5974	13.1303	13.4092	12.9562	13.3724	13.5729	13.5182	13.5074	13.5587	13.5352	13.2863	13.2023	13.3985	13.2071	13.092	241.174
P62137	13.7069	13.2037	13.5666	13.4157	13.109	13.207	13.5862	13.1455	13.5896	13.3504	13.4691	13.4598	13.2883	13.5383	13.4056	13.5833	13.2972	13.2428	241.165
Q9WTL7	13.2232	13.3548	13.3336	13.4678	12.8359	13.423	13.4635	13.3658	13.4478	13.4605	13.8554	13.3877	13.5615	13.596	13.173	13.586	13.1651	13.4623	241.163
Q8CG48	13.7958	14.1416	13.8661	13.8341	13.55	13.9483	13.4751	13.5213	13.2074	13.6287	13.382	13.4888	13.3159	13.1235	13.1088	12.8548	12.439	12.4573	241.139
Q923D5	13.4605	13.2764	13.5288	13.6027	13.0985	13.3942	13.5533	13.3217	13.2416	13.4223	12.9726	13.623	13.387	13.3293	13.4924	13.3631	13.5268	13.5357	241.13
P63276	13.404	13.4148	13.3623	13.5304	13.4946	13.5206	13.4234	13.4649	13.4357	13.1586	13.2366	13.262	13.7236	13.3494	13.2827	13.6273	13.3708	13.0014	241.063
Q00422	13.6464	13.6155	13.753	13.7927	13.396	13.183	13.7086	13.3812	13.6366	13.1034	13.542	13.6687	12.8602	12.9094	12.5512	13.288	13.537	13.4633	241.036
Q9ERB0	13.4937	13.3805	13.4933	13.3195	13.2328	13.5145	13.2923	13.5219	13.6073	13.6935	13.6296	13.7417	13.341	13.4037	13.2272	13.2773	12.9715	12.8477	240.989
P10922	13.3213	13.3855	13.7255	13.4934	12.764	13.0323	13.1554	13.2799	13.4444	13.5931	13.4524	13.2925	13.4048	13.5063	13.6224	13.6405	13.3447	13.4582	240.917
P27870	13.104	13.3705	13.4901	13.0711	12.5754	13.5344	13.2494	12.9703	13.549	13.8026	13.4018	13.5545	13.5055	13.8933	13.669	13.4485	13.4703	13.2531	240.913
Q61624	14.554	12.0886	14.4382	12.1295	14.1503	12.0979	14.1671	14.5423	14.4559	14.4242	12.6839	14.8163	12.2336	12.0326	14.1977	11.728	14.1996	11.9139	240.854
P11352	13.1654	13.2757	13.4287	12.7917	12.634	13.4491	13.1643	12.7837	13.3331	13.5973	13.2329	13.1789	13.8171	14.4765	14.1278	13.8994	13.2714	13.1665	240.793
P58462	13.824	13.9319	13.6655	13.6289	13.497	13.1282	13.2725	13.5644	13.6554	13.6463	13.5752	13.4463	12.9552	12.4123	12.8008	13.1858	13.4077	13.1566	240.754
O55143	13.5627	13.0058	13.4587	13.4024	13.0411	14.0117	13.1496	13.2158	13.5923	13.5573	13.455	13.3602	13.444	13.5302	13.3523	13.2991	13.053	13.1674	240.659
P46460	13.2507	13.1847	13.1041	13.0243	12.9621	13.0408	13.2038	13.0728	13.3783	13.7743	13.3826	13.4657	13.8886	13.8168	13.8352	13.5498	13.319	13.3612	240.615
P08003	12.8657	12.7431	12.9271	13.3787	12.8054	12.9514	13.3152	13.0328	13.1216	12.9971	13.7313	13.7896	13.6035	13.6692	13.7528	14.0757	14.2359	13.5945	240.591
P62862	13.2897	13.5434	13.4956	13.5888	13.65	13.2647	13.4164	13.5286	13.4553	13.4906	13.853	13.4926	12.4011	12.6885	13.5002	13.4783	13.2704	13.1295	240.537
P63005	13.0535	13.2587	13.4465	13.5921	13.4036	13.3523	13.3298	13.6774	13.4273	13.4325	13.6916	13.8156	12.8755	13.1512	13.2442	13.4596	13.0434	13.1712	240.426
P11103	13.4102	13.3512	13.5249	13.3849	13.0819	13.2823	13.1951	13.2965	13.4464	13.4636	13.3304	13.3206	13.4054	13.4036	13.2955	13.4972	13.4701	13.2629	240.423
Q99JI6	13.204	13.2114	13.2927	13.1646	13.123	13.5807	13.1177	13.0844	13.4388	13.6971	13.3578	12.9276	13.5333	13.8306	13.5569	13.418	13.485	13.3615	240.385
Q07076	13.1333	13.294	13.4548	13.0725	12.7676	13.1202	13.2489	12.8232	13.3789	13.6835	13.339	13.208	13.8159	13.9969	13.5273	13.6301	13.4822	13.3476	240.324
P24527	13.4845	13.3653	13.4615	13.227	12.8424	13.455	13.3885	13.1163	13.3675	13.4652	13.1741	13.0868	13.5535	13.6131	13.7184	13.2821	13.3018	13.3918	240.295
Q9D8V7	13.622	13.1846	13.1097	12.9184	12.9777	13.0617	12.794	12.9649	13.7684	13.4242	13.0683	13.1634	13.8415	13.8515	13.4446	13.5163	13.9203	13.4834	240.115
Q9JI11	13.3179	13.4188	13.5307	13.1833	13.389	13.2102	13.2577	12.9362	13.6074	13.6393	13.6591	13.6201	13.7817	13.5818	12.9868	12.8782	13.2261	12.8856	240.11
Q9D0I9	13.5479	13.4142	13.3367	13.1557	13.2314	13.3204	13.2616	13.17	13.3819	13.5003	13.3626	13.3558	13.4308	13.4107	13.3708	13.2532	13.3317	13.2545	240.09
Q9R0P9	13.6519	13.4694	13.7725	13.6813	13.2928	13.4419	13.1576	13.5691	13.6087	13.3143	13.6584	13.567	12.9914	12.7204	12.7564	12.9424	13.4469	12.9863	240.029
Q8BVK9	12.9947	13.0549	13.3476	12.9724	12.8065	12.9916	12.7873	13.0406	13.6555	13.67	13.0911	13.4893	13.9528	13.9762	13.7525	13.2267	13.5386	13.664	240.012
Q9D1G1	13.7884	13.6708	13.277	13.1343	12.9015	13.2519	13.1793	12.9426	13.3909	13.6972	13.157	13.2172	13.3448	13.5416	13.4453	13.4513	13.2977	13.2486	239.937
Q8BWT1	13.0109	13.048	13.3269	13.057	13.1083	13.1985	12.6139	13.2412	13.5901	13.9309	13.8988	13.7962	13.189	13.4064	13.6379	13.4557	13.3705	13.0531	239.933
Q9QYJ0	13.3178	13.1984	13.5984	13.4525	13.2332	13.497	13.4115	13.2786	13.2619	13.3688	13.3064	13.2366	13.3477	13.296	13.2635	13.4466	13.1056	13.2428	239.863
E9Q7G0	13.4231	13.3016	13.5421	13.684	13.2233	13.373	13.3541	13.5621	13.2133	13.3312	13.5513	13.3429	13.2001	13.247	13.0673	13.3549	13.0584	13.0309	239.861
Q8BJS4	13.3797	13.4142	13.3671	13.2072	12.8513	13.2279	13.1587	13.1017	13.3819	13.4983	13.0814	13.266	13.5455	13.561	13.4795	13.5231	13.5047	13.3112	239.86
P68134	12.6908	12.7622	13.6227	14.0235	14.0044	13.7446	14.5288	14.4608	15.5261	16.0272	15.7631	15.452	13.3639	12.5913	14.0057	14.2912	NA	12.9125	239.771
P13439	12.9548	13.453	13.7734	13.7866	13.3767	13.5126	13.4712	13.525	13.2105	13.38	13.4171	13.544	13.4286	13.2816	13.2557	13.272	12.4957	12.4976	239.636
Q8BTI8	13.0317	13.3133	13.5877	13.4941	13.1331	13.374	13.4182	12.9662	13.3491	13.4615	13.3535	13.3233	13.1181	13.1906	13.6049	13.1051	13.617	13.1588	239.6
B2RY56	13.4754	13.3849	13.6276	13.5437	13.0025	13.2613	13.2204	13.2894	13.1571	13.4282	13.2863	13.6156	13.1426	13.1201	13.1422	13.1192	13.3207	13.3	239.437
P16125	13.1293	13.0549	12.6872	13.3427	13.6206	13.621	13.8325	13.9813	12.8662	12.7362	13.0689	13.5679	13.0493	12.4829	13.436	13.267	13.6543	14.0342	239.432
Q6P5F9	13.4897	13.893	13.5505	13.6098	13.3597	13.1038	13.2605	13.1485	13.2779	13.356	13.2065	13.4146	12.7028	12.8642	13.4178	13.1535	13.4444	13.1685	239.422
P62911	13.5876	13.5151	13.5181	13.7966	13.3459	13.3757	13.3101	13.1283	13.4136	13.0701	13.1766	13.4523	13.1889	12.898	13.2114	13.3587	13.3528	12.6833	239.383
Q9WUM4	13.3744	13.4325	13.4482	13.517	13.1004	12.8646	13.0909	13.391	13.2635	13.2267	13.6577	13.5818	13.026	12.6945	13.7051	13.6821	13.1318	13.1862	239.374
P62315	13.1699	13.3966	13.7254	13.9996	13.6632	12.6557	13.0516	13.7627	13.3517	13.4951	13.885	13.6719	12.6504	12.4331	12.7179	13.5922	13.3496	12.756	239.328
Q8K019	13.5375	13.4223	13.5246	13.2404	13.1937	13.2862	13.0736	13.0738	13.3709	13.3962	13.3174	13.2872	13.4147	13.2233	13.1321	13.2276	13.4001	13.1567	239.278
Q9CW03	13.4331	13.3389	13.6457	13.3511	13.1652	13.3355	13.3761	13.045	13.404	13.3741	13.4746	12.8361	13.0997	13.2905	13.2595	13.1718	13.4113	13.2616	239.274
Q9R0P3	13.1846	13.3425	13.4419	13.3268	13.1178	13.2535	13.4085	13.3098	13.1753	13.3572	13.5327	13.5259	12.2422	12.5658	13.7331	13.3503	13.7181	13.6577	239.244
Q9CQD1	13.4417	13.3602	13.3078	13.1422	13.0875	13.3736	13.0834	13.0402	13.7767	13.4143	13.5582	13.1315	13.4642	13.6857	13.1823	13.1894	13.0893	12.8946	239.223
Q9D8U8	13.2626	13.0085	13.222	13.2045	12.8869	13.0446	12.8364	13.1655	13.5299	13.33	13.6704	13.5271	13.3577	13.6464	13.4351	13.7232	13.2711	13.0576	239.18
Q68FL4;Q80SW1	13.2809	13.2855	13.4372	13.013	13.3856	13.5702	13.2649	13.5227	12.9885	13.3275	12.917	13.2871	13.5611	13.7188	13.4295	13.1786	12.9227	13.0849	239.176
Q9EQP2	12.5794	12.8663	12.8478	12.5817	12.6778	13.3885	13.2153	12.9112	13.3432	14.5521	13.386	13.4788	13.5799	13.5516	13.8572	13.4261	13.3628	13.5216	239.127
P57780	13.5979	13.3862	13.7136	13.7505	13.276	12.6814	13.6003	13.3565	13.395	13.65	13.3403	13.2893	12.4392	12.5845	13.4734	13.5203	13.1581	12.8914	239.104
Q3TIX9	13.3085	13.2751	13.7269	13.1741	13.2488	13.2689	13.402	12.8887	13.4321	13.6526	13.1986	13.1104	13.2858	13.2044	13.1343	13.1068	13.3306	13.3137	239.062
Q61823	13.1994	12.9631	13.055	13.0019	12.9272	12.7187	12.9553	12.9144	13.4803	13.3677	13.4094	13.4274	13.5698	13.3081	13.5558	13.5639	13.9265	13.7174	239.061
Q91YT0	13.3064	13.2816	13.2052	13.1148	12.8864	13.2932	13.0326	12.847	13.5865	14.2205	13.575	13.4181	13.1893	13.4159	13.3889	12.9507	13.0207	13.2899	239.023
P63085	13.0253	13.2587	13.4203	13.1655	13.22	13.3776	13.1965	13.1252	13.184	13.2883	13.6935	13.2205	13.3004	13.5281	13.3077	13.3698	13.2684	13.0144	238.964
Q60664	13.2443	13.4705	13.4376	13.4976	13.4224	13.7029	13.4774	13.3101	13.57	13.055	13.1649	13.5503	12.9824	12.6714	12.9863	12.9231	13.2804	13.1662	238.913
Q9R1P3	13.4297	13.297	13.4446	13.5575	13.0331	13.4423	13.1348	13.1573	13.4154	13.4157	13.3308	13.253	13.3117	13.3926	13.0585	13.436	12.9889	12.8066	238.906
Q9WUU7	12.4426	12.3399	12.2539	12.7034	12.4186	12.6814	12.7479	12.9275	13.2415	13.3602	13.6173	13.5599	14.1693	14.5098	14.2831	14.4129	13.7934	13.4151	238.878
Q91V41	13.3183	13.3738	13.5023	13.3334	12.932	13.158	13.0621	12.8911	13.5112	13.4437	13.3472	13.3441	12.8329	13.521	13.3562	13.652	13.3267	12.9134	238.82
A2A791	15.3826	16.2008	12.374	12.4223	13.3662	NA	15.9582	16.9989	16.4135	14.5086	14.2319	15.7615	NA	11.1951	18.1331	14.9886	14.4289	16.4389	238.803
P54276	13.5318	13.5435	13.6977	13.4242	13.2615	13.5208	13.5668	13.4878	13.1546	13.6099	13.5112	13.2846	13.064	13.0156	12.7104	13.1495	12.6941	12.5471	238.775
Q3TGF2	13.4345	13.3037	13.5276	13.3103	13.4198	13.4237	13.2268	13.5877	13.4503	13.3945	13.3013	13.362	13.1829	13.0526	13.0692	13.097	12.8666	12.7501	238.761
P61750	13.1115	13.238	13.3993	13.0946	13.1734	13.0472	12.9431	13.1903	13.3735	13.5108	13.4648	13.4771	13.5355	13.6878	13.2616	13.3517	12.9776	12.9103	238.748
O70492	13.0904	12.8943	13.0288	13.0553	13.207	12.9612	13.177	13.1563	13.3103	13.188	13.2204	13.3247	13.7411	13.6373	13.5218	13.4632	13.4781	13.273	238.728
Q9DBG6	13.3486	13.249	13.3888	13.2996	12.8481	12.8578	13.0148	13.1301	13.2189	13.4216	13.4086	13.3889	13.5773	13.5879	13.3213	13.4647	13.2671	12.8498	238.643
Q9D154	12.7397	12.6999	13.0147	12.7922	12.726	12.7811	12.5295	12.6912	13.3989	13.6074	13.5639	13.7788	13.639	13.9316	13.6328	13.646	13.8309	13.5984	238.602
O70194	13.3687	13.1897	13.3944	13.5393	13.0711	13.0422	12.8897	13.5621	13.242	13.2734	13.7138	13.7907	13.3726	13.3658	13.2473	13.5191	12.4893	12.5188	238.59
P50396	13.3005	13.2635	13.3352	13.2658	12.9715	13.3889	13.307	12.8607	13.3262	13.5087	13.335	13.325	13.0727	13.3921	13.2533	13.101	13.3483	13.2077	238.563
O08789	12.2757	12.5255	12.5252	13.0563	14.6419	14.6368	14.9274	14.2121	13.0078	12.1041	12.8525	13.5168	12.6171	12.2126	13.5986	13.5186	12.6918	13.6071	238.528
P62309	13.5562	12.6554	13.6178	14.032	14.0206	13.032	12.8631	13.1898	13.7056	13.0887	13.6439	13.3288	12.8085	12.8142	12.6689	13.1985	13.5536	12.6768	238.455
Q6ZWQ7	13.0469	13.3162	13.2538	13.2789	12.7844	12.7485	13.0467	13.0506	13.4462	13.3132	13.5236	13.4607	13.1306	13.5667	13.3313	13.5631	13.2218	13.2686	238.352
Q9JMG1	13.3906	13.0977	13.3342	13.2904	13.3389	13.1502	13.1055	13.234	13.1729	13.26	13.4399	13.1893	13.4499	13.2009	13.1186	13.2487	13.1766	13.1289	238.327
Q6NZB0	13.5624	13.2774	13.4632	13.2587	12.7877	12.8847	12.411	13.2189	13.2037	13.4065	13.6733	13.579	13.4689	13.326	13.3427	13.3898	12.9828	13.0892	238.326
P46471	13.2173	13.4743	13.3071	13.0715	13.2512	13.306	13.3968	13.1931	13.2543	13.3894	13.1691	13.2101	13.3207	13.1141	13.1387	13.0973	13.1767	13.2188	238.306
P35550	13.4983	13.297	13.3619	13.1144	12.9656	13.0904	12.8665	13.0402	13.4386	13.359	13.1075	13.0453	13.5064	13.5488	12.9694	13.3572	13.4157	13.3165	238.299
Q99LU0	13.2902	13.191	13.4772	13.0869	13.0583	13.1743	13.074	12.9509	13.5216	13.3336	13.1637	13.2756	13.4156	13.273	13.0114	13.3665	13.4472	13.1451	238.256
Q61210	12.9682	13.4772	12.9653	12.8365	12.3848	12.9933	13.1381	12.6502	13.1334	13.5536	13.6318	14.0705	13.388	13.6769	13.8259	13.327	13.0489	13.1492	238.219
Q6P5B0	14.756	11.5089	11.8295	13.7831	15.3715	12.1195	11.2679	15.1094	14.1738	11.7842	13.1625	13.1965	14.8715	10.4497	12.2853	13.6529	15.0421	13.8493	238.214
Q9R0P6	13.354	13.625	13.5714	13.2368	13.07	12.996	12.3183	12.7463	13.4403	13.5933	13.4404	13.6436	13.1093	13.3531	13.3812	13.0975	13.2336	12.9181	238.128
Q9D1J1	13.0535	13.1985	13.2883	13.2061	13.1789	13.432	13.1174	13.2637	13.2668	13.1667	13.3394	13.1047	13.1787	13.3722	13.2169	13.2434	13.3077	13.1652	238.1
P39749	13.1255	12.8872	13.354	13.5362	13.3317	13.4755	13.4872	13.4747	12.8539	12.8378	13.4616	13.1434	13.3125	12.9871	13.338	13.2078	13.1433	13.138	238.095
P07742	13.9543	13.5481	13.7563	13.8134	13.5957	13.7736	13.7721	13.7338	13.073	13.0283	12.9589	12.9275	13.0675	13.011	13.0985	12.8731	11.9359	12.1036	238.025
P61205;P84078	13.1723	12.8479	13.1785	13.0886	13.0027	13.3074	13.4082	13.1693	13.5559	13.4407	13.1577	12.8113	13.2261	13.4355	13.0134	13.3683	13.4005	13.4361	238.021
P62874	13.0348	13.0522	13.3245	13.3316	12.8466	13.1274	13.3607	13.1433	13.1196	13.2088	13.2534	13.487	13.0966	13.661	13.4953	13.3415	13.0676	13.0612	238.013
O35685	13.4281	13.4598	13.6184	13.3844	13.0827	13.4756	13.3073	13.3598	13.1508	13.412	13.1812	13.067	13.139	13.3575	13.1411	13.154	12.6436	12.639	238.001
Q8BMF4	13.1758	12.8946	13.1063	13.0331	12.8516	12.8965	12.92	13.173	13.6473	13.7773	13.7753	13.5945	13.3149	13.2222	13.2102	13.3134	13.1302	12.9578	237.994
O88947	12.898	13.337	12.7975	12.5076	13.0866	13.9406	14.054	13.4787	12.7674	13.0026	12.9657	12.8509	12.9873	13.5084	13.2194	12.6222	13.3762	14.5716	237.972
P35330	13.3855	13.8668	13.0736	13.3888	13.0318	12.9737	13.9289	13.0272	13.5558	13.8192	13.0447	13.0912	13.1588	12.9904	13.5503	12.7405	12.7488	12.5205	237.897
Q9Z277	13.3688	13.4889	13.5127	13.3085	12.9828	13.328	13.1295	13.2811	12.9484	13.2787	13.1374	13.2006	13.3697	13.4651	13.331	13.1187	12.8039	12.8349	237.889
Q8BFY9	13.2122	13.5501	13.5585	13.4282	13.0027	13.4065	13.1636	13.0861	13.38	13.4223	13.1287	13.0422	13.1548	13.3403	12.9948	13.3444	12.8187	12.8307	237.865
Q9QX47	13.2277	13.4135	13.4375	13.2242	13.0681	13.3911	13.4234	13.0494	13.3453	13.2693	13.1461	12.9448	13.2532	13.1235	13.0321	13.0214	13.4008	13.0619	237.833
Q9CZD3	13.4301	13.2006	13.321	13.1869	13.1727	13.2697	13.1786	12.837	13.3457	13.2658	13.2826	12.9319	13.4943	13.4564	13.3205	13.3337	12.8923	12.9082	237.828
Q8VCW8	13.1302	13.0564	13.3705	13.0147	12.8372	13.1017	13.0696	12.9427	13.1453	13.2634	13.3191	13.1863	13.555	13.5878	13.1026	13.395	13.3602	13.3487	237.786
Q9EQ06	13.4339	13.4835	13.7191	13.089	12.6208	12.416	12.6024	12.8501	13.0378	13.1183	12.856	13.1047	13.3286	13.7533	14.0071	13.486	13.2811	13.5844	237.772
Q9JKV1	13.1761	13.2876	13.3732	13.3008	13.017	13.3522	13.4095	13.2844	13.356	13.2197	13.2613	12.9449	13.0875	13.0838	13.0572	13.3234	13.106	13.097	237.738
Q01768	13.6145	13.2119	13.3762	13.2182	13.1403	13.0964	12.4203	12.9227	13.5868	13.3658	13.3827	13.2474	13.5234	13.5411	13.1194	13.4658	13.0174	12.4492	237.699
P10852	13.2587	13.6365	13.1083	13.1788	13.0456	13.4238	12.8998	13.0459	13.0097	13.8828	13.2072	13.1677	13.5416	13.8586	13.8278	13.507	12.0578	12.0045	237.662
Q5XJY5	12.9614	12.9809	13.0239	13.1042	13.3244	13.0497	13.0731	13.0936	13.3731	13.2293	13.4686	13.1407	13.2124	13.411	12.9706	13.4111	13.545	13.1704	237.543
Q5SUA5	12.9261	12.6849	12.8677	12.7436	12.7844	12.7249	12.6723	12.6805	13.5317	13.2714	13.3034	13.2972	13.8192	13.7695	13.5944	13.6166	13.7188	13.4515	237.458
Q6P5E4	13.413	13.0391	13.0788	13.0584	12.7041	12.8593	12.9493	12.9011	13.4751	13.4362	13.1388	13.2045	13.106	13.1047	13.624	13.4245	13.597	13.3189	237.433
P62996	13.4969	13.2389	13.4331	12.9944	12.781	13.1344	13.1351	13.1074	13.495	13.3826	13.5247	13.3226	13.023	13.0735	13.0915	13.2178	13.2634	12.7095	237.425
Q9CWZ3	13.6118	13.4339	13.4798	13.1278	12.9876	13.0825	13.2562	12.8047	13.2002	13.4141	13.0536	12.9986	13.133	13.2282	13.2973	12.9097	13.0867	13.3125	237.418
P54923	13.0375	13.5182	13.2825	13.1342	12.9738	13.1773	13.1095	12.8658	13.305	13.6875	13.167	13.1745	13.3112	13.2905	13.3424	13.1514	13.2382	12.5822	237.348
Q569Z6	12.9349	13.4354	13.5835	13.5772	12.9659	12.8792	13.5875	13.5276	13.1041	13.3056	13.6114	13.3402	12.8372	12.8582	12.2924	13.4169	13.1199	12.9565	237.333
Q64727	12.569	12.4928	12.494	12.9069	13.1272	12.8701	13.2896	13.3679	13.1257	13.049	13.0204	13.4697	13.4051	13.5854	13.6473	13.7453	13.5693	13.5766	237.311
P63325	13.4688	12.9346	13.3211	13.4956	13.2767	13.1753	12.9728	12.7216	13.4497	13.0302	13.524	13.0823	13.3061	13.2058	12.9455	13.2796	13.3722	12.7432	237.305
P32020	13.2884	13.1137	13.3478	13.144	13.1386	13.2201	13.0946	13.1169	13.32	13.1471	13.3141	13.1098	13.2934	13.4232	13.2798	13.3278	12.9397	12.665	237.284
Q02257	13.0582	13.0257	13.1283	12.7026	11.94	13.0713	14.2407	12.7446	13.0198	12.023	12.9124	12.928	13.2933	14.9011	13.3072	13.2078	14.381	13.3847	237.27
Q99L13	13.2933	13.3148	13.4886	13.1902	12.926	13.3956	13.2811	13.2559	13.2655	13.5111	13.0898	13.2484	12.963	13.111	13.0741	12.7736	13.0756	12.9758	237.233
P62743	13.1706	13.2373	13.3475	13.3464	13.3914	13.051	12.9196	12.7292	13.6259	13.0825	13.2846	13.3653	12.9065	13.0084	13.3338	13.1431	13.0658	13.1631	237.172
Q9R0P5	12.9626	12.9219	13.1719	13.0262	12.7197	13.0068	13.1835	12.9731	13.1652	13.3297	13.1197	13.1248	13.4508	13.9155	13.6115	13.5588	12.8859	13.0105	237.138
Q8R1B4	13.3339	13.3956	13.2498	13.173	12.9079	13.1586	13.407	13.1726	13.5566	13.3662	13.2035	13.2525	13.2713	13.3486	12.8093	13.0805	13.046	12.2936	237.026
P52431	13.3303	12.93	13.3176	13.3072	13.1948	13.3649	13.3553	13.3989	13.2104	13.2239	13.2808	13.25	12.8148	12.9778	13.1847	13.2321	12.7442	12.8568	236.974
Q9DBH5	13.1507	13.1992	13.255	13.2436	12.7999	12.9138	12.6658	13.1192	13.1559	13.1925	13.3008	13.5082	13.4988	13.451	13.2097	13.5025	13.0417	12.7076	236.916
Q9D0W5	13.02	13.2175	13.3667	13.3763	13.4197	13.23	13.3921	13.2149	13.3811	13.0929	12.9554	13.2733	12.7723	12.7166	13.0815	13.0169	13.3378	12.9931	236.858
Q99JI4	13.411	13.1141	13.3167	13.367	13.3981	12.5312	12.9653	13.244	13.527	13.2759	13.2763	13.2	13.1136	13.1112	13.0053	13.2421	13.0086	12.738	236.845
Q9QZD9	13.2235	13.2591	13.3478	12.8636	13.1699	13.3326	13.2093	13.0012	13.4216	13.3183	13.0284	12.8745	13.2672	13.5348	13.0668	13.0598	12.958	12.9068	236.843
Q60972	13.259	13.3203	13.5407	13.4953	13.2498	13.1646	12.8712	13.1221	13.2637	13.1451	13.0503	13.0699	13.1556	13.1821	13.0048	13.0638	13.0528	12.8316	236.843
Q8BG81	13.1867	13.0356	13.2618	13.4019	13.0848	13.2194	13.1177	13.4564	13.0362	13.1144	13.1841	13.323	12.8806	12.7874	13.0975	13.1751	13.3001	13.1454	236.808
Q9D0F6	13.5603	13.5877	13.6259	13.6529	12.7504	13.3348	13.2815	13.4497	12.9535	13.1249	13.2244	13.1185	13.0714	12.9988	12.8999	13.003	12.7227	12.4207	236.781
P47968	12.4661	13.8425	13.3235	13.3839	12.8966	12.8723	12.9434	12.987	13.1717	13.0516	13.466	13.4004	13.0103	12.8126	13.1911	13.317	13.5601	13.0648	236.761
Q78IK2	13.2837	13.3289	13.3068	13.1966	13.0268	13.2364	12.9278	12.9898	13.6043	13.3987	13.5597	13.0068	13.337	13.2087	12.7842	13.0027	12.7805	12.7459	236.725
Q9Z2I9	12.9828	12.8656	13.1455	13.0606	12.8936	13.1676	12.9938	13.1737	13.1295	13.5851	13.4092	13.4406	13.0968	13.2366	13.1656	13.2638	12.986	13.0582	236.654
P43247	13.4064	13.4497	13.5602	13.6286	13.3705	13.3313	13.2981	13.4902	13.1915	13.1162	12.9181	13.1212	12.7043	13.1059	12.9324	12.712	12.5739	12.657	236.567
Q9CSN1	13.332	13.0107	13.1908	13.067	12.9429	13.0938	13.1042	13.2244	13.2506	13.0172	13.2265	13.2068	13.2623	13.1457	13.0975	12.9695	13.2348	13.1733	236.55
Q8BK64	13.2204	13.3509	13.3997	13.6313	13.4764	13.1272	12.9664	13.0005	13.0811	13.1193	13.4685	13.8134	13.0174	12.2945	12.8815	13.0871	12.9151	12.6808	236.531
Q99NB1	13.2488	13.1921	13.4436	13.0106	12.9499	13.1262	13.0935	12.9449	13.1875	13.352	13.2906	13.3576	12.9932	12.9553	13.045	13.0084	12.996	13.2788	236.474
P51410	13.6409	12.6457	13.3806	13.6038	13.3735	12.0956	12.5404	12.7783	13.4451	13.5734	13.0484	13.3429	13.0006	12.7008	13.4291	13.3999	13.5449	12.9083	236.452
Q3THE2	12.7866	12.8415	13.2913	13.4592	13.1203	13.0075	13.0196	12.7026	13.041	13.0626	13.2156	13.5356	13.071	13.052	13.3055	13.3745	13.2452	13.316	236.447
P16675	12.8454	12.5017	12.975	13.0452	12.8559	12.4082	12.4738	12.9054	13.0362	12.8837	13.1913	13.4597	13.3538	13.8551	14.0857	14.1841	13.3416	13.019	236.421
P68404	13.0587	12.6603	13.3508	12.9839	12.9184	13.1583	12.8419	12.6305	13.2643	13.2714	13.2888	13.1917	13.3855	13.288	13.3301	13.2964	13.3632	13.1135	236.396
Q8BQ30	13.0381	13.093	13.1563	13.2736	13.0588	13.2369	13.13	13.338	13.3297	13.4639	13.3576	13.5678	13.227	12.74	12.9214	13.3903	11.8353	13.1953	236.353
Q62422	12.9372	13.0526	13.0026	13.0858	12.8915	12.7764	12.856	12.8669	13.4358	13.3118	13.6127	13.2949	13.0139	13.3062	13.3998	13.263	13.1071	13.0833	236.297
Q8R5J9	12.9873	12.9727	13.0954	12.766	12.3868	12.7857	12.6468	12.6118	13.2248	13.5993	13.3928	13.301	13.2584	13.8447	13.7346	13.4041	13.101	13.1686	236.282
Q9CW46	13.3612	12.9337	12.9798	13.2197	12.9768	12.8936	12.8047	13.2051	13.1768	13.1809	13.3572	13.4423	13.509	12.8977	13.1162	13.1947	13.0787	12.9197	236.248
Q8CG47	13.5746	13.6271	13.7023	13.7756	13.3693	13.3516	13.6185	13.7194	12.7987	13.066	13.1074	13.0973	12.6941	12.396	12.7528	12.9221	12.2076	12.4259	236.206
Q8R326	13.3954	13.2483	13.5805	13.3437	12.6964	12.9357	12.6773	13.1286	13.066	13.468	13.334	13.4311	13.0292	13.2221	12.8688	13.1806	12.8413	12.752	236.199
P20060	12.2545	12.7806	12.9613	12.5912	12.6611	12.9138	12.7981	13.0554	12.9984	12.8584	13.1133	12.9457	13.9611	14.4529	14.2333	14.0471	13.1462	12.425	236.198
P35396	12.8607	12.7303	12.6214	12.6168	12.8865	13.5632	13.7107	13.621	12.346	12.5202	12.955	13.1807	13.253	13.2266	13.6188	13.2993	13.1666	13.9765	236.153
Q99LB6	13.3307	13.3731	13.1127	13.2429	13.1866	12.7373	13.5258	13.2583	13.0524	13.063	13.0613	13.2181	12.6853	12.8863	13.2189	13.1308	13.1626	12.8871	236.133
Q9D0L8	13.3067	13.1623	13.4377	13.0578	12.8347	12.8169	13.0542	12.7253	13.1469	13.4855	13.0482	13.2566	13.1332	13.0442	13.1993	12.8605	13.3276	13.0752	235.973
Q9R0U0	13.4544	13.5041	13.6529	13.4814	13.4783	12.6932	13.2365	13.006	13.4955	13.2827	13.3461	13.1334	11.7471	11.6805	13.061	13.0006	13.5287	13.1531	235.935
P70333	13.3109	13.4533	13.4094	13.0562	13.248	13.0924	13.0686	12.7295	13.3895	13.3095	12.9308	12.7891	12.9681	12.9055	12.8956	12.9043	13.3724	13.0721	235.905
Q01320	14.0971	14.7715	14.2284	14.027	13.4652	13.3675	13.4202	13.4141	12.304	12.3701	12.1346	11.8847	13.3967	13.6275	13.8453	13.4689	11.0744	10.9584	235.856
Q9CZ30	13.0528	13.1365	13.0142	13.1316	12.9933	13.1314	13.4402	13.0908	13.1909	13.2985	13.2553	13.0739	13.3174	13.1675	12.8722	13.2746	12.5863	12.8061	235.834
Q3UHX2	13.2643	13.2619	13.5322	13.3188	12.7565	13.1846	13.2372	13.2582	12.8495	13.2732	13.2064	13.1789	13.1049	12.913	13.0459	13.0182	12.606	12.8233	235.833
Q9CZW5	13.3134	13.317	13.3917	13.0354	13.0952	13.132	13.0837	12.8231	13.2639	13.179	13.0739	13.0072	12.9135	13.0901	13.2722	12.7851	13.0752	12.9774	235.829
Q9CQD4	13.2858	13.2011	13.2153	13.0407	13.091	12.9906	12.7637	12.8477	13.245	13.1462	12.9765	13.1517	13.3065	13.2075	12.9375	12.9806	13.1974	13.227	235.812
Q8BY89	13.1282	13.1701	13.3356	13.1436	13.0234	13.097	13.0773	13.1306	13.3565	13.4295	13.479	13.451	13.1676	13.115	12.8825	12.9655	12.4756	12.371	235.799
P08030	13.0386	12.9621	13.0432	13.1713	12.9362	13.0359	13.2244	13.1	12.9475	13.2251	13.067	12.9705	13.4321	13.4005	13.2712	13.2317	12.7935	12.8324	235.683
Q62351	13.3776	13.4539	13.445	13.4594	12.9692	13.067	13.1619	13.4605	13.06	13.2616	13.4183	13.2475	12.8964	12.8929	13.07	13.0729	12.2542	12.0808	235.649
O55131	13.0775	12.9323	13.1013	13.0191	12.8087	13.0832	13.1663	13.0414	13.0692	13.1635	13.3323	12.9965	13.3525	13.1939	13.0419	13.211	13.1157	12.9057	235.612
O35143	13.3344	12.9025	12.968	13.1945	13.1766	13.3165	12.9031	12.8173	13.1471	13.0663	13.0874	12.9923	12.9261	13.11	13.6379	13.1701	13.0421	12.7844	235.577
Q9D7G0	13.3382	13.1992	13.2474	13.0866	12.8641	13.1971	12.7742	12.9632	13.1428	13.1954	13.0942	13.1081	13.3558	13.2239	12.9551	13.1182	13.0217	12.622	235.507
P07724	12.5512	13.1824	13.0081	13.0872	12.3638	13.2084	13.2633	13.4356	12.1542	13.4981	13.7443	13.1406	13.1397	13.6577	13.7607	13.7152	12.642	11.9355	235.488
Q9JLZ6	12.7745	13.3285	13.3505	12.8408	13.1337	13.258	13.1151	12.9157	12.9962	13.5161	12.8478	12.9287	13.3507	13.2491	13.2138	12.8355	13.1614	12.6439	235.46
Q8CAQ8	12.8136	12.7562	13.0008	13.1752	12.5248	13.1299	12.9531	13.2447	12.913	13.3475	13.3832	13.341	13.2036	13.0946	13.0871	13.4315	12.9234	13.1313	235.455
P55284	13.5194	12.946	12.3355	12.8749	13.7589	13.191	13.1736	13.0075	12.9423	12.9994	12.3923	12.9565	13.6238	13.0531	12.8502	12.6493	13.3831	13.7896	235.446
Q9CR68	12.8873	12.9147	13.0712	13.1051	12.8913	13.0559	12.8761	13.1173	13.4246	13.4729	13.5813	13.4213	12.9527	13.0947	12.9459	13.1427	12.8754	12.5991	235.43
Q9QUI0	12.8121	12.9316	13.1041	13.0064	13.0394	13.1127	13.0111	13.0585	13.1163	13.0515	13.173	12.6622	12.9613	13.1968	13.104	13.2831	13.4088	13.335	235.368
Q3UJB9	13.3626	12.9773	13.0828	13.1215	12.7983	13.258	13.1131	13.0829	13.2657	13.1399	12.9797	13.0578	13.0448	13.116	13.2806	12.7406	12.9805	12.9024	235.305
Q99LI7	13.3079	13.3233	13.2222	12.9773	12.9959	13.1706	12.9359	12.5832	13.1436	13.364	13.4808	13.1306	13.0921	13.1434	12.977	12.6927	12.8284	12.772	235.141
P48036	12.3992	12.6029	12.4406	12.4453	12.2645	12.5388	12.3234	12.7541	12.7265	13.192	12.9337	12.7082	14.3113	15.1135	15.0067	14.6844	12.4371	12.245	235.127
Q9EQH2	13.0895	13.3923	13.2055	13.0704	12.5439	12.5752	12.9868	13.038	13.0594	13.1636	12.8495	13.0587	13.1801	13.1098	13.5893	13.1512	13.1168	12.9026	235.082
P62305	13.6012	13.6019	13.8927	13.6947	13.4468	12.0303	13.4919	13.5333	13.6776	13.3069	13.1127	13.4389	10.7413	10.6615	13.4973	13.0279	13.1205	13.1663	235.044
Q9CZY3	13.2604	12.9248	12.7387	12.8599	13.1018	12.8492	12.8899	13.0533	13.1694	13.1498	13.0896	12.6778	13.3138	13.2889	12.8751	13.2146	13.4675	13.0873	235.012
P51859	13.1931	13.3457	13.2425	13.5301	13.1658	12.5176	13.0902	13.1104	12.6745	13.4713	13.406	13.3254	12.7733	11.6009	12.978	13.214	13.2354	13.0886	234.963
Q6ZQ08	14.0458	12.3994	13.4615	13.4898	13.2188	13.0492	12.722	13.0869	13.6098	13.2829	13.1336	13.2573	11.8101	12.3397	13.2099	13.1254	12.9041	12.6908	234.837
Q91XC8	14.0053	13.5943	13.0319	13.0963	13.9383	12.8522	13.401	12.7338	13.895	13.3328	10.5421	12.066	13.3933	13.1714	12.8688	12.5109	13.39	12.9696	234.793
O35691	12.9824	13.1189	13.1703	13.1058	13.2379	13.1171	13.071	13.2435	13.1238	12.9322	12.8923	12.6494	13.086	12.8332	12.8855	13.1516	13.0101	13.1776	234.788
Q9Z2U0	13.0217	12.9459	13.2512	12.9769	12.8876	12.9902	12.7467	12.8654	13.18	13.2464	13.2512	13.4224	13.1353	13.0555	13.1492	13.1214	12.862	12.6681	234.777
Q9CR62	12.9697	12.6945	12.8109	12.7829	12.3948	12.6971	12.3755	12.6116	13.2693	13.6181	13.3544	13.3563	13.3131	13.1018	13.4966	13.4507	13.1824	13.2581	234.738
P58389	13.4774	13.3987	13.1224	12.987	12.7169	12.7287	13.0199	12.6908	13.3563	13.4319	13.219	13.2543	12.788	13.2053	12.77	13.0168	12.7444	12.7919	234.72
P10107	13.1383	13.1082	13.1865	13.6536	12.9623	12.7956	12.603	12.9464	13.0318	13.3318	12.953	13.2467	13.034	13.7032	13.8433	14.0684	11.7046	11.3547	234.665
O08900	12.6884	12.6617	12.9352	12.4959	12.8056	12.8188	13.1903	12.7787	13.2283	13.363	13.3382	13.347	13.1397	12.7752	13.2178	12.9472	13.4852	13.4446	234.661
Q9ET30	13.2018	13.3345	13.4001	13.1738	13.154	12.5546	12.905	12.5378	13.2014	13.1682	12.549	13.1801	12.1575	12.313	13.4854	13.7728	13.3882	13.1696	234.647
Q9Z315	13.091	13.1482	13.1763	12.9342	12.7347	13.3611	13.2403	12.9616	12.8527	13.2526	12.7047	12.7216	13.0187	13.4368	13.0578	12.7748	12.9799	13.1725	234.62
Q7TQH0	12.9969	13.2181	13.2998	12.9483	12.9229	13.2113	13.3215	13.0117	13.2328	13.176	12.9617	12.9606	12.9722	13.2064	12.9856	12.9819	12.6203	12.545	234.573
P50431	12.9571	13.0678	13.4573	13.1657	12.9211	13.1716	13.0419	13.2118	13.1523	12.8984	13.2687	13.1227	13.0268	12.9245	12.5941	12.7742	12.841	12.9339	234.531
P17426	13.0292	13.2471	13.261	13.0771	12.6782	13.1046	12.7885	12.8572	13.3611	13.6611	13.1101	13.0731	12.79	12.7318	13.1966	12.9051	12.678	12.9608	234.511
Q9CQQ8	12.9548	13.3521	13.3488	13.2845	12.6309	13.4445	13.0862	12.7674	12.9708	13.2203	12.8502	12.9009	12.724	13.0181	13.3812	12.9935	12.9399	12.5385	234.407
Q9JM14	13.1042	13.2356	13.2022	13.1249	12.7041	12.2195	12.9606	12.5133	13.2826	13.3513	13.3838	12.8667	12.3283	12.6761	13.2571	13.2986	13.5417	13.3382	234.389
Q8QZY1	13.1383	13.027	13.1119	13.1415	12.9562	12.9631	12.8525	12.9015	13.0458	13.0484	13.2143	13.1403	13.279	13.0492	12.9207	13.2217	12.6817	12.6829	234.376
Q9D0M3	12.81	13.9542	13.0041	13.435	13.2903	12.5395	13.0845	12.3392	13.064	13.5541	13.5719	13.6545	12.1783	11.9739	13.3608	13.0843	12.8054	12.602	234.306
Q9CQN1	13.0111	13.1909	13.2452	13.2139	12.8699	13.2568	13.1705	13.3464	12.7898	12.9974	12.86	12.9687	12.8912	13.1687	13.0148	13.0921	12.5804	12.6242	234.292
Q9EPU0	13.1265	13.1147	13.3177	13.1625	13.0458	12.9336	13.1016	13.2761	12.998	12.9684	13.0627	12.884	13.0132	13.0249	13.0601	12.8156	12.7339	12.6098	234.249
Q60865	13.1316	13.2737	13.2434	12.8572	13.1143	13.3266	13.2097	12.7173	13.0217	13.15	12.7792	12.5373	13.0976	13.2388	13.1525	12.9541	12.7786	12.6013	234.185
Q99J62	13.489	13.0473	13.5932	13.7204	13.399	12.3399	13.1769	13.2977	12.949	12.9411	13.0136	12.9917	13.0473	12.0442	13.0684	13.0952	12.1905	12.7566	234.161
Q9CPQ1	12.9575	12.7904	12.9992	12.8425	12.8471	12.8034	12.8736	12.8617	13.2383	13.249	13.5405	13.143	13.0514	13.0028	12.9563	13.1365	12.8952	12.847	234.035
Q68FL6	12.7565	13.1276	13.0442	13.0624	12.8782	13.0776	13.1032	13.1645	13.0119	13.1378	13.0247	13.1577	12.9495	13.0516	12.9131	12.8777	13.1601	12.4918	233.99
Q9CYG7	12.9519	13.1918	13.0686	12.8583	13.1185	12.939	13.2084	12.8183	13.14	13.2734	12.8785	12.8236	12.8855	13.1538	13.0518	12.5966	12.9905	13.001	233.949
P32921	13.2937	13.0749	12.9192	12.7426	12.9629	13.0875	12.737	12.6093	13.157	13.157	12.7839	12.9702	13.3215	13.1653	13.0513	12.9779	12.9405	12.9708	233.922
Q91VM5	13.455	13.5457	13.1517	12.8533	13.2045	13.043	13.0268	12.4707	13.1442	12.9677	12.3018	12.728	13.1694	13.1277	13.0149	12.6675	12.9285	13.0805	233.881
O70318	13.2371	13.0861	13.1209	13.2736	12.9187	12.9394	12.9083	13.1609	13.2722	13.1565	13.3635	13.1705	13.059	12.8454	12.7964	13.0377	12.3831	12.1192	233.849
Q9EP69	13.1699	12.8983	13.1539	12.9697	12.6106	12.6171	12.8078	12.6604	13.3302	13.4109	12.7995	13.2636	13.2344	13.1931	13.2757	13.0059	12.693	12.725	233.819
Q91WB4	13.1008	13.1708	12.9658	12.7774	12.8814	13.0145	12.9345	12.8618	13.1947	13.1068	12.9855	13.1125	13.1344	13.076	12.7708	12.8115	13.1087	12.7863	233.794
Q8BJ71	13.0418	12.8409	13.2108	13.3569	12.8448	12.8475	13.0568	13.1112	12.7658	12.9342	13.1386	13.2324	12.8393	12.8005	13.0812	13.1463	12.6619	12.8526	233.764
O35892	12.575	12.522	12.5157	12.5303	12.3331	12.1575	12.1756	12.6253	13.128	13.1366	13.0984	13.3489	13.5383	13.3068	13.6652	13.6786	13.7221	13.6998	233.757
P62313	13.0168	12.9536	13.3141	13.0997	12.9196	12.9441	12.8274	12.8901	13.2096	13.0226	12.9437	12.8517	12.9692	13.0671	12.6393	12.96	13.134	12.8526	233.615
Q9CY57	13.0781	13.0631	13.2141	12.8951	12.6516	12.9962	12.9812	13.1414	13.0448	13.048	12.6567	13.0349	12.979	12.7551	12.912	13.0265	13.0353	13.0917	233.605
P15530	11.5722	11.3991	11.0188	10.5711	12.867	12.7348	12.6146	12.3456	13.9654	13.8938	13.9134	13.6247	13.9456	13.8683	13.5667	13.4463	14.2349	13.9164	233.499
Q922Y1	12.9639	13.0088	13.2506	12.8851	12.6268	13.2836	12.9569	12.7761	13.0608	13.1658	13.1805	12.8031	12.8571	13.2262	12.7856	12.9106	12.9457	12.805	233.492
O70456	14.0098	NA	14.3851	14.1281	14.0128	14.1186	13.6853	14.1656	14.3129	14.2758	14.5064	14.1677	14.3506	12.5872	14.0972	14.2485	8.57911	13.8488	233.479
Q9JKR6	13.0054	12.7157	12.6934	12.7255	12.7005	12.6424	12.91	12.8817	13.1148	13.2903	12.8349	13.2138	13.0259	13.0979	13.382	12.9936	13.1123	13.1372	233.477
O54941	13.1701	13.2352	13.3713	12.9589	12.7705	13.0752	12.7569	12.8004	13.0294	13.0982	12.9067	13.1129	13.1522	13.1537	12.7271	12.81	12.6622	12.6587	233.45
Q9QZI9	14.0522	14.1934	13.9623	13.839	13.4949	12.9574	13.0621	13.2175	13.0639	13.2992	12.963	12.9773	12.0847	11.6323	12.2487	12.2759	12.0469	12.0391	233.41
Q91WD5	12.7916	13.1011	12.9482	12.8669	12.3549	12.9352	12.4676	13.2025	12.9548	13.5684	12.9202	13.971	12.9465	12.7919	12.659	13.77	12.5263	12.6316	233.408
O08710	12.825	12.6754	12.2457	12.8768	13.2672	13.1418	13.4288	13.8015	12.2151	12.0884	12.6221	12.8526	13.1065	12.6998	13.3484	13.1664	13.2515	13.7423	233.355
Q8BH04	13.0482	13.0908	13.2144	13.3438	12.8783	12.9758	13.0605	13.1354	12.712	12.9402	13.021	12.9736	12.5874	12.5539	13.428	13.0833	12.7537	12.5437	233.344
Q9JKY5	12.6242	12.5046	12.2592	12.5282	12.5505	11.6412	12.5265	12.6791	13.3469	13.1838	13.3756	13.3764	13.552	12.9694	13.6571	13.329	13.7512	13.3281	233.183
Q80X41	12.707	13.2131	13.1739	12.9903	12.4738	12.5939	12.8296	12.7628	12.8654	13.1799	13.0566	13.1161	12.7127	13.0667	13.4269	13.0466	12.8836	13.0628	233.161
Q6A026	13.2854	13.289	13.3334	13.176	12.8786	13.0573	12.7818	12.868	12.978	12.8005	12.7285	13.0905	12.9061	12.449	13.0946	12.7735	12.9221	12.7329	233.145
Q8JZX4	13.1907	13.3514	13.3935	12.9541	12.6321	13.1491	12.8103	12.6907	12.7999	12.9691	13.0932	12.9139	13.125	12.9208	12.7542	12.653	12.858	12.8344	233.093
Q9D5T0	12.9598	13.2434	13.3331	13.0807	13.2409	13.3754	13.1411	13.1251	13.2922	12.9596	12.7605	13.0331	13.0562	12.6281	12.6087	12.5435	12.3771	12.3247	233.083
P19096	12.9506	12.8518	12.9738	13.0171	12.9012	13.0754	12.9088	13.0449	12.9658	13.0198	12.8585	13.0437	13.049	12.9573	12.9603	13.0759	12.7767	12.6407	233.071
O35638	13.204	12.9555	13.2254	13.0445	12.9237	12.7458	12.8611	12.8606	12.9897	12.9484	13.0682	13.0701	12.9606	12.7754	12.8266	12.9316	12.6465	12.971	233.009
Q8BKC5	12.739	13.5213	13.3179	13.1864	12.8598	13.0566	13.1913	13.0339	12.9005	12.931	12.714	12.832	13.0988	12.7223	13.0199	12.8897	12.3992	12.5913	233.005
Q9QVP9	12.3677	12.4182	12.5161	12.7614	12.4703	12.934	12.5559	12.9927	13.1161	12.9362	13.222	13.1503	13.5696	13.2247	13.0822	13.2972	13.2714	13.1041	232.99
Q8C854	13.3222	13.5135	13.3727	13.2026	13.1591	12.9272	13.2099	12.7488	13.0472	13.4391	12.7911	12.9756	11.9319	12.0084	12.7298	12.4659	13.1158	13.0138	232.975
Q9D0K2	13.1976	13.0545	13.2091	12.6762	12.9424	13.148	12.7985	12.3928	13.0599	13.0262	12.7418	12.832	13.134	13.2079	13.0529	12.7991	13.05	12.6446	232.968
Q9DCL9	13.0701	13.0163	13.1778	13.0905	13.2758	13.459	13.3296	12.9985	12.6994	12.7354	12.5407	12.5401	13.0644	13.0001	12.8485	12.8891	13.0717	12.1548	232.962
Q9D880	12.9857	12.9196	13.1096	13.1031	12.7693	12.9886	13.3179	13.1093	12.6856	12.945	12.9249	12.8547	12.9202	12.8033	12.8518	12.9779	12.7659	12.8968	232.929
P63271;Q9Z199	12.9678	12.8447	13.0115	13.2697	13.0329	12.6492	12.8443	13.194	13.0783	13.0375	13.0847	13.2585	12.8385	12.6019	12.6312	13.0743	12.8917	12.618	232.929
P10630	12.8124	12.7748	12.8952	12.9693	12.5212	12.6834	12.9584	12.8795	12.6765	12.6745	13.1481	12.9571	13.0476	13.3572	13.2322	13.1029	13.1662	13.0029	232.859
P25976	12.9917	13.0093	13.2614	12.8542	12.5987	13.0655	12.7675	12.645	13.0835	13.2475	12.6964	12.5985	13.225	13.3173	12.8165	12.9834	12.7626	12.9039	232.828
P61965	13.154	13.1359	13.1481	12.9649	12.8936	12.9319	12.8185	12.9423	13.0379	13.0141	12.7778	12.5518	12.9186	12.8575	12.7825	12.7087	13.3524	12.8247	232.815
Q80UU9	12.8364	12.8444	13.1232	12.7245	13.0408	12.8432	12.9571	12.6879	12.9773	13.361	12.758	12.8684	12.9953	13.3239	12.7833	12.717	13.0037	12.9602	232.806
Q9CQA3	13.0263	12.8995	12.9356	12.9398	12.9433	12.8285	12.7837	12.9206	13.1394	13.2202	13.0834	12.8924	12.8987	12.863	12.7761	12.8897	12.9438	12.7547	232.739
P68368	12.5692	12.4732	12.7539	12.7615	12.5263	13.0602	12.7869	12.9379	12.8945	12.7619	12.754	13.0266	13.3831	14.0339	13.4429	13.4235	12.4834	12.58	232.653
Q8CH25	12.934	12.8954	13.0723	13.0504	12.6428	12.7793	12.6698	12.9429	12.9841	12.9412	13.0353	12.989	13.0152	12.8506	12.7734	12.9626	13.1782	12.9215	232.638
Q9D358	12.8923	12.8731	13.0875	12.9123	12.6639	12.8509	12.496	13.1786	12.8792	13.1353	13.1293	13.045	12.9077	13.0649	12.9295	12.9448	12.7766	12.8464	232.613
P42669	12.8046	13.0243	13.0699	12.8592	12.6982	12.7418	12.6534	12.7849	13.0849	13.0168	13.0646	13.019	12.7858	13.0122	12.9672	12.987	13.0818	12.9546	232.61
P40630	13.0404	12.8678	12.9539	12.9355	12.7617	12.3938	12.6078	12.9219	12.8628	12.9714	13.1776	13.2161	13.11	12.9092	12.7101	12.9638	13.28	12.8747	232.559
Q60631	12.5041	12.6739	12.8394	12.7597	12.4109	12.592	12.4868	12.5465	13.1098	13.0648	13.2244	12.9766	13.1041	13.1551	13.1698	13.4151	13.3796	13.1027	232.515
Q7TMF3	13.0936	12.8993	12.997	12.8223	12.9035	12.8156	12.8374	12.5827	13.2031	13.4456	12.9988	12.9294	12.9791	12.6208	12.7479	12.873	12.9076	12.8421	232.499
Q921T2	13.2777	12.5551	12.6929	12.6929	12.7058	12.5294	12.3609	12.744	13.2108	13.2633	13.0487	13.1473	13.0175	12.6037	13.1742	13.1573	13.0396	13.2573	232.478
Q9ERS2	13.0951	13.3379	13.153	12.9149	12.6368	12.7756	12.7863	12.6406	13.0356	13.7026	13.0537	13.0673	12.6277	12.3861	12.7489	12.7082	12.7864	12.9525	232.409
O88712	13.02	13.0347	13.0847	13.0114	12.5398	12.9836	13.0262	13.1568	13.0718	12.9384	13.0497	12.9561	13.022	12.8166	12.4828	12.8475	12.9856	12.3284	232.356
Q8BY71	13.2262	13.3216	13.4378	13.2439	13.1215	13.1215	13.1466	12.7675	12.7645	12.7211	12.8679	12.7468	12.6505	13.0004	12.741	12.7587	12.3682	12.3234	232.329
P26516	13.4129	12.9167	13.0707	12.8555	13.0355	12.994	12.8011	12.8445	13.3392	12.9243	12.5488	13.0468	12.9841	12.7757	12.6224	12.6867	12.7609	12.6813	232.301
Q3TXS7	12.8451	12.8682	13.1927	12.9201	12.8811	13.1121	12.862	13.0017	12.8026	12.885	13.1509	13.0366	12.8342	12.7536	12.8001	12.7304	12.7266	12.8413	232.244
P63028	13.4344	12.7931	13.4477	13.5653	13.0185	11.6987	12.7999	13.0607	13.2958	12.9637	13.3753	13.3059	12.5887	11.3749	12.97	13.4386	13.1512	11.8805	232.163
P35293	12.6974	13.3028	13.0795	12.807	12.7456	12.936	12.9417	12.5449	12.9154	13.03	12.8598	12.801	12.7447	13.2585	12.9707	12.6568	12.9129	12.9275	232.132
P70677	13.0343	13.0736	13.1601	13.1575	12.7806	12.8536	12.7299	13.0237	12.8248	13.0905	13.0719	13.1185	12.8386	13.1457	12.8016	12.9542	12.3119	12.1401	232.111
P84089	13.2411	13.5246	13.4226	13.5705	13.7697	13.3662	12.9021	12.4501	13.416	13.0348	12.533	12.2874	12.0028	12.6292	12.1103	12.6397	13.0212	12.1638	232.085
Q7TN29	12.7153	12.742	12.8161	12.6296	12.2817	12.3872	12.5107	12.3777	12.9708	13.0757	12.9076	12.9798	13.114	13.3325	13.6053	13.0437	13.1122	13.4531	232.055
P18572	13.1704	13.4382	13.2229	13.2552	13.1753	13.2296	12.9373	12.689	13.2149	13.1974	13.3938	12.7549	12.7127	12.3966	12.307	12.7544	12.1499	11.9818	231.981
Q9D662	12.7851	12.772	12.8758	12.9277	12.649	12.8327	12.7404	12.9169	12.893	12.9574	12.929	12.9849	12.9984	13.0799	12.937	13.0547	12.6932	12.9534	231.981
Q99KE1	12.8172	12.605	12.8108	12.6558	12.567	12.6718	12.3363	12.4848	13.021	12.9332	12.8353	13.0404	13.471	13.4234	13.2567	13.3914	12.9212	12.6997	231.942
Q62193	13.3947	13.1518	13.3602	13.2793	12.703	13.3361	12.3498	13.0422	13.1188	12.9928	13.182	13.0978	13.2118	12.765	12.4063	12.6121	12.0276	11.9051	231.936
Q9JLI8	12.9689	12.9169	13.0953	12.8321	12.9107	12.7949	12.82	12.8573	12.9601	13.0143	13.0579	12.834	12.9917	12.9777	12.5657	12.6812	12.794	12.8527	231.926
Q8BFQ4	13.1367	12.8866	13.2047	12.8643	12.8456	12.9131	12.9503	12.8089	12.7836	13.0435	12.9303	12.8405	12.9253	12.6778	12.716	12.874	12.8833	12.6398	231.924
P28867	12.7426	12.6612	12.7049	12.7182	12.46	11.8433	12.1424	12.4224	13.1736	13.4722	13.4018	13.4741	12.7696	12.7325	13.5656	13.5129	13.1696	12.9487	231.916
P97825	13.334	13.5018	13.5669	13.0001	12.9914	12.6511	13.0016	12.5347	13.1258	13.1703	12.9617	12.4509	11.9798	13.0427	12.6165	12.6794	12.8022	12.4577	231.868
Q6PDI5	13.0288	13.6729	13.2286	12.966	12.8193	13.0819	13.1476	12.9784	12.7545	13.1432	12.6336	12.7793	12.573	12.9005	13.0846	12.516	12.5551	11.9925	231.856
Q9CZU3	12.8615	13.2571	13.1727	12.9222	12.7551	13.0416	12.8529	12.7836	12.7485	12.9353	12.9431	13.0022	12.8092	13.126	12.4149	12.9985	12.7259	12.4856	231.836
P54071	13.2005	13.4303	13.1834	12.8828	12.5399	12.961	12.844	12.6075	12.8592	13.0621	12.7572	12.9196	12.9892	12.7306	12.7765	12.6449	12.9673	12.4002	231.756
Q6ZWV3	12.8984	13.0685	12.9905	12.9749	12.944	12.4682	13.0583	12.6845	12.7568	13.0388	13.1039	13.0501	12.7664	12.4312	13.0621	12.9596	12.659	12.8319	231.747
Q00724	12.3595	12.4931	12.1253	12.7902	13.847	13.7004	14.256	13.4322	12.5137	11.9442	11.5144	10.6476	12.3629	12.2105	13.6014	13.0939	13.9685	14.8722	231.733
Q07802	13.7238	13.6315	13.559	13.2617	13.415	13.2564	13.3195	12.9281	13.1012	13.1279	13.018	12.4459	12.2909	11.9579	11.9924	11.8144	12.5742	12.2226	231.641
Q9WUK4	13.1233	13.2533	13.2005	13.2193	12.7947	13.224	13.1543	13.3081	12.6512	12.7242	12.7294	12.7572	12.8283	12.679	12.7442	12.8587	12.1509	12.2327	231.633
Q80UG5	12.7029	13.1447	12.9008	12.9189	12.7885	12.7803	12.8549	12.7248	12.4833	12.6232	12.5206	12.5094	13.1623	13.4384	13.6634	13.3731	12.648	12.3754	231.613
Q99JR8	12.9231	13.0691	13.2354	12.9959	13.0851	13.0632	13.0372	12.8088	12.9234	13.0548	12.8918	12.9179	12.6268	12.4766	12.4481	12.588	12.8618	12.5748	231.582
Q9QZH3	12.8627	12.8597	12.9678	12.7537	12.723	13.017	12.8263	12.5404	12.8621	12.8652	12.9117	12.7963	12.9216	13.1667	12.9687	12.6959	12.915	12.9046	231.558
Q8BSQ9	13.1474	13.4032	13.2779	12.9957	12.8986	13.1555	12.8801	12.8839	12.879	12.9647	12.8623	12.7649	12.5316	12.5583	12.7385	12.2949	12.6371	12.6728	231.546
Q62446	13.123	13.1315	13.1849	12.9484	12.9702	13.1078	12.6453	12.5919	12.999	13.0994	12.885	12.7677	12.3832	12.9732	12.8957	12.5889	12.7195	12.5295	231.544
P36552	12.8597	13.2196	12.9418	12.5934	12.6132	12.9375	12.783	12.6694	12.3418	13.0102	12.7818	13.0135	13.1588	12.9263	13.2311	13.0288	12.8069	12.6209	231.538
Q9DBR1	12.9044	12.9971	13.1708	12.675	12.9076	13.0712	12.8356	12.5765	13.022	12.8914	12.6511	12.5859	12.7985	13.0036	12.749	12.6169	12.9467	13.0615	231.465
P07356	11.9823	11.6491	12.201	12.4858	11.4897	12.4224	13.742	11.9954	12.5352	12.3464	12.591	12.6576	13.5049	15.4068	14.6128	14.3402	13.0652	12.3871	231.415
Q9Z0P5	13.0744	12.3419	12.4331	12.8854	12.5214	12.8275	12.3884	12.5725	13.0522	12.705	12.5697	12.8262	13.3722	13.2805	13.1651	13.315	13.2796	12.784	231.394
Q52KI8	12.7871	13.2403	13.4061	13.1318	12.7461	13.1347	12.9492	13.0028	13.0479	12.7588	13.077	12.7841	12.6198	12.6167	12.6947	12.9572	12.8355	11.5868	231.377
Q9WUP7	12.9469	13.0746	13.1914	12.8251	12.5951	13.0066	12.8287	12.547	12.9241	13.0264	13.1202	12.7821	13.0566	13.0474	12.6984	12.8605	12.3876	12.4345	231.353
Q8BP47	12.8538	12.9491	12.9583	12.8975	12.8132	12.8644	12.8562	12.9404	12.9002	12.8708	12.8935	12.9329	12.5495	12.9958	13.0097	12.9802	12.5419	12.4632	231.27
P62334	13.0558	12.9601	12.925	12.7984	12.8418	12.9699	13.0394	12.9971	12.8815	12.699	12.7656	12.7767	12.9842	12.7578	12.6318	12.7377	12.76	12.6494	231.231
Q6PDG5	12.8616	12.899	13.0184	12.6968	12.7208	12.6711	12.8143	12.5572	13.0573	12.9622	13.1475	12.8114	12.6251	12.9739	12.844	12.714	13.0163	12.8146	231.205
Q8CHP8	12.8908	12.8152	13.0877	13.0214	12.7207	12.9603	12.8046	12.8663	12.8998	12.7626	12.8861	12.961	12.7819	12.913	12.5754	12.9376	12.5627	12.6614	231.109
Q8C159	11.7808	12.2483	13.0341	12.698	12.358	12.9273	13.5631	12.9447	12.3627	13.0365	13.2781	12.9452	12.3892	13.2082	13.0904	13.3365	12.6368	13.1858	231.024
P48758	12.86	12.842	13.0239	12.7078	12.9737	12.3508	12.9509	12.8659	12.8551	13.1078	12.8027	12.9436	12.5822	12.9592	12.6801	12.6116	12.8274	13.0463	230.991
Q11011	12.6262	12.8431	12.9065	12.5556	12.4992	12.9471	12.9364	12.8033	12.7609	13.0317	12.7131	12.815	13.0965	13.1295	12.8259	12.8277	12.7716	12.8981	230.987
Q04447	12.5527	11.9787	12.2934	13.6321	12.7268	12.035	13.1536	12.4768	12.3837	12.7693	12.3713	13.8679	13.0959	13.2526	13.6909	13.1074	12.5925	12.9749	230.955
Q9EPV8	12.7929	12.9037	12.868	12.6425	12.5853	12.8276	12.7131	12.9957	12.9391	12.8282	12.9333	13.0656	12.7573	12.9882	12.8948	13.2211	12.546	12.4502	230.952
Q61699	13.0428	12.8808	13.0004	12.9744	12.7579	12.5774	12.5307	12.7856	12.815	12.9084	12.8078	13.2328	13.0226	12.7445	13.0427	12.8646	12.5929	12.3678	230.949
Q8R1I1	13.4806	13.2526	13.1996	13.3716	12.8233	12.2485	12.667	12.0247	13.4605	13.3445	13.4997	13.066	12.2378	12.3184	12.4446	12.4747	12.6319	12.3846	230.93
E9PVA8	12.8378	13.5603	12.9374	12.745	12.8057	12.666	13.2106	12.7401	12.7687	13.0393	12.9743	12.8496	12.684	12.5554	12.6734	12.6153	12.5959	12.6525	230.911
Q3TBD2	12.8042	12.7346	12.7513	12.462	12.4126	12.5754	12.6429	12.3262	12.9325	13.017	12.7773	12.7961	13.071	13.1746	13.1968	12.9915	13.1779	13.0321	230.876
Q9CRB9	12.8026	12.6702	12.8023	12.6248	12.5008	12.8406	12.5455	12.6465	13.0961	13.1029	12.9566	13.0335	13.051	13.1325	12.6782	12.8717	12.7891	12.6122	230.757
Q8BPU7	12.7275	12.7876	13.1085	12.6428	12.7416	12.6784	12.7501	12.6873	12.4579	12.8718	12.775	12.7401	13.285	13.0189	12.8391	12.9327	12.8811	12.828	230.753
P70460	12.5902	12.2079	12.4877	12.4272	11.9574	12.6168	12.2066	12.5617	13.1961	13.0691	12.9175	12.8711	13.4262	13.439	13.2906	13.2804	13.0091	13.172	230.727
O70493	12.6179	12.3587	12.6128	12.6249	12.6194	12.7751	12.7217	12.8386	12.6588	12.7154	12.8555	12.7948	13.1536	13.2033	13.0877	13.3052	13.0179	12.7485	230.71
O35215	12.7819	12.9234	12.6795	12.8238	12.5165	12.6379	12.8149	12.7302	12.9718	12.751	13.3271	12.6473	12.9204	12.2956	13.0158	13.0842	13.1451	12.6391	230.705
Q9EQ61	13.0915	12.4566	12.9411	12.6077	12.6558	12.3621	12.6292	12.5803	13.141	13.1001	12.7349	12.9379	13.2128	12.7469	12.9661	13.0279	12.7544	12.7521	230.698
P70315	12.4604	12.5701	12.5491	12.5641	12.5531	12.6543	12.5693	12.8205	13.0532	13.4446	13.1646	13.3977	13.2498	11.0978	13.2833	13.2502	13.0937	12.9016	230.677
P63330	13.0508	13.3073	13.1281	13.0318	12.746	12.7582	12.8262	12.4017	13.1602	13.0394	12.6203	12.8023	12.3675	11.8763	13.0454	12.8603	12.8264	12.8107	230.659
Q9D1D4	12.5945	12.7854	12.8983	12.8085	12.671	12.71	12.7646	12.4695	12.6059	12.9876	12.9063	13.1148	12.8513	12.5928	13.1218	12.8897	12.969	12.912	230.653
P61620	12.7928	12.7035	12.8104	12.8307	12.4441	12.5038	12.2505	12.492	13.0328	13.0418	13.0475	13.0894	13.1423	13.2058	12.8313	13.0791	12.764	12.5136	230.575
P62075	13.1308	13.5116	13.0091	13.0503	12.3505	12.3238	12.4334	12.4332	13.1288	13.6031	12.9203	12.7608	13.0482	13.1837	12.6558	12.8868	12.2585	11.8769	230.566
P15379	13.1761	13.1744	13.1455	13.0246	13.4532	12.198	12.8397	12.6754	13.3037	13.2111	13.0351	12.7683	12.0035	11.743	12.967	12.963	12.5269	12.349	230.557
O55135	12.7916	12.6949	12.9676	13.036	12.5939	12.8916	13.0138	12.8623	12.671	12.9504	12.928	12.6017	12.8178	12.6722	12.6438	12.953	12.7131	12.7217	230.524
P47941	13.2972	12.5763	12.6732	13.2428	12.6728	11.9172	12.5687	13.0044	12.6056	13.0497	13.3992	13.4325	12.5494	12.2079	12.8296	13.0007	12.7278	12.7105	230.465
Q8CGZ0	12.9885	13.0328	13.022	13.0065	13.0165	12.7162	13.0419	12.7997	12.8034	12.9393	12.9454	12.8238	12.6849	12.4845	12.3803	12.6688	12.7549	12.3537	230.463
Q8CCS6	13.0607	12.9871	12.94	12.8309	12.8116	11.7872	13.1023	12.8677	13.003	12.9988	12.9038	12.8554	12.3088	11.7223	13.2277	12.7352	13.0912	13.2187	230.453
Q9D824	13.064	13.0009	13.0541	12.7457	12.5106	13.1403	12.7731	12.656	12.635	12.9255	12.6616	12.6894	12.9705	12.9392	12.759	12.4858	12.5968	12.6597	230.267
P61027	12.4431	12.6501	12.8274	12.7665	12.6806	12.7098	12.9131	12.8996	13.1128	12.9818	12.8921	12.8458	13.0021	13.0928	12.617	13.0941	12.1002	12.6251	230.254
Q9DB34	12.5909	12.5342	12.6538	12.4789	12.4696	12.7256	12.7277	12.9148	12.9276	12.8371	13.0412	12.9495	12.8327	13.0077	13.0035	12.9907	12.7702	12.7235	230.179
Q99KQ4	12.4851	13.0284	12.9366	12.7407	12.2578	12.0074	12.5039	12.6715	12.6011	13.7383	12.8718	13.0288	11.0914	13.2496	13.587	13.3799	13.1053	12.8693	230.154
Q99P88	12.8175	12.6976	12.7751	13.2037	12.7107	11.8846	12.6782	13.1431	12.8813	12.8483	13.2326	13.1008	12.9017	12.975	12.6134	12.7719	12.5576	12.3475	230.141
Q78ZA7	12.956	12.9385	12.8857	12.5424	12.5096	12.9164	12.4554	12.6419	12.9608	13.1865	12.982	12.8827	12.8219	13.0202	12.649	12.7954	12.6055	12.3655	230.115
Q9DAI2	12.9015	13.012	13.1699	12.7895	12.9221	13.5464	12.9954	13.0146	13.0785	12.9469	12.7153	12.7375	13.9258	12.7379	12.1538	11.6109	12.0184	11.8294	230.106
Q9JMA1	12.8065	12.9904	12.9546	12.7437	12.9376	12.8909	12.7619	12.6301	12.8684	13.0185	12.66	12.6485	12.6693	12.6962	12.6326	12.6125	12.8793	12.6985	230.1
Q9Z130	12.7518	12.7578	12.9093	13.0067	12.937	12.8255	12.8065	12.7677	12.628	12.4312	12.9441	12.7197	12.4781	12.3578	12.984	12.8094	13.0441	12.8927	230.051
Q3UZA1	12.7143	12.7744	12.9785	12.6196	12.8635	12.5028	12.7502	11.9383	13.0563	13.2839	12.6352	12.345	13.0348	13.2316	12.8943	12.6611	13.0404	12.7179	230.042
Q62448	13.0422	13.2153	13.2307	13.214	12.619	13.0108	12.8617	12.5676	12.6577	12.9416	12.8672	12.7099	12.481	12.7705	12.6015	12.4202	12.3844	12.4193	230.014
Q01149	12.3271	12.6926	12.2422	12.4933	12.725	13.3158	13.2587	13.3633	12.1333	12.437	12.9701	12.6238	12.3418	12.6375	13.4859	13.1356	11.9678	13.8457	229.996
Q62241	13.2231	13.1176	13.1465	12.9841	12.7411	12.7965	12.6293	12.6316	12.824	12.6368	12.7128	12.9773	12.5925	12.6118	12.5394	12.5004	12.5778	12.6942	229.937
P62983	12.7278	12.7982	12.8828	13.0104	12.8454	13.077	12.8661	12.6506	12.6801	12.5004	12.5958	12.6256	12.5639	12.5052	12.9556	13.0807	12.984	12.5743	229.924
Q9CQ10	12.6951	12.6356	12.8757	12.6504	12.6888	12.6887	12.6746	12.8467	12.6347	12.7966	12.889	12.9598	12.7014	12.9192	13.0837	12.9852	12.5484	12.6433	229.917
Q5U4D9	12.9767	13.0397	13.0969	12.8148	12.6728	12.8468	12.9135	12.5807	12.8893	12.8538	12.5196	12.6553	12.9138	12.8168	12.4732	12.5742	12.6806	12.5664	229.885
Q8R146	12.5759	12.8878	12.6827	12.8336	12.7754	12.6465	12.7087	12.6422	12.6258	13.1183	12.9595	13.1428	12.1372	12.2887	13.0628	12.9883	13.0419	12.681	229.799
P28656	12.9922	13.3812	13.2257	13.3338	13.3651	11.81	12.7738	12.6838	13.0672	13.1075	12.9504	13.2068	11.6599	11.2135	12.7453	13.1424	12.8097	12.3195	229.788
Q7TN05	12.5705	12.9289	12.6065	11.9337	12.27	12.022	12.8698	12.5117	13.0201	13.6761	12.8419	12.8255	12.5844	11.9738	13.3764	12.8259	13.3244	13.6134	229.775
P97457	13.0269	11.8763	12.64	12.6155	13.8276	14.0761	14.8607	14.3366	16.8502	17.6007	17.0437	15.9627	13.7319	14.8587	13.5849	12.8355	NA	NA	229.728
Q8BTV2	12.5937	12.7327	13.0038	12.6634	12.7074	12.699	12.8458	12.8036	12.5065	13.0522	12.895	12.6087	12.5933	13.0155	12.757	12.6332	12.6521	12.9247	229.688
Q9CQI7	13.1182	13.0595	12.9491	13.02	12.784	12.5629	12.4536	12.0499	12.9159	12.8501	12.4933	12.7347	12.9986	12.9004	12.5804	12.5829	12.9968	12.6199	229.67
Q64674	13.1752	12.9784	13.0369	12.8167	12.8093	12.6826	12.7348	12.749	12.9518	12.8579	12.6055	12.6512	12.4001	12.2815	12.9555	12.7135	12.5364	12.7189	229.655
Q3UMY5	12.3693	12.457	12.6266	12.3637	11.7591	12.4894	12.1156	12.4965	12.6561	12.8791	12.9809	13.0705	13.463	13.4447	13.125	13.1244	13.0555	13.169	229.645
P62843	13.1066	12.7012	12.7144	12.7935	13.3896	12.6891	12.6204	12.8484	12.3841	12.575	12.6071	12.9937	12.7458	12.7002	12.8054	12.7728	12.9178	12.2765	229.642
Q9R1Z7	12.8503	12.9141	12.7794	12.643	12.8089	12.6911	12.6639	12.5083	13.0218	12.9384	12.6729	12.624	12.9018	12.8177	12.9477	12.7509	12.712	12.3591	229.605
Q4KWH5	10.8404	11.8068	11.9053	12.3591	11.8773	14.319	12.4506	13.761	14.2873	10.29	12.9064	10.2902	11.4642	14.8799	14.3146	12.3447	15.4214	14.0735	229.592
O88665	12.6158	11.6505	12.7017	12.6135	12.3799	12.3602	12.1291	13.2042	11.7967	11.9083	13.7492	14.0094	14.0561	11.6485	11.8951	11.4631	15.0288	14.38	229.59
Q80XN0	12.7806	13.1371	12.962	12.8745	12.5865	12.9555	12.8131	12.8282	12.9476	13.3274	12.6231	12.7925	12.4824	12.5472	12.5746	12.391	12.4281	12.4773	229.529
Q8C129	12.7641	12.6063	12.6764	12.5485	12.4685	12.5417	12.2261	12.3566	12.934	12.9349	12.8603	12.8395	13.1266	13.1298	12.8236	12.9589	12.8418	12.8612	229.499
P83917	13.0196	12.7559	12.9113	12.9234	12.4698	12.4438	12.5521	12.583	12.8907	12.8214	13.1892	12.8025	12.7302	12.7051	12.5678	12.7205	12.9884	12.419	229.494
Q8R323	13.0456	13.1314	13.2303	13.0145	12.7971	13.1669	12.8343	13.0267	12.6213	12.6325	12.526	12.4394	12.9636	12.9476	12.447	12.5846	12.0891	11.9868	229.485
Q8VCT3	12.6029	12.5806	12.7773	12.6218	12.533	12.6723	12.7399	12.698	12.6799	12.7164	12.5905	12.4261	12.9547	13.1474	13.1353	13.0956	12.7517	12.6947	229.418
P01868;P01869	11.2982	12.3003	11.9947	11.6	12.9669	12.7036	13.0805	12.9513	13.8824	11.8292	14.3383	14.5949	13.6213	12.8066	13.6044	14.5681	10.5928	10.6546	229.388
P97494	12.923	13.0279	13.2727	13.0025	12.757	12.9045	12.8562	12.6086	13.1048	13.1122	12.921	12.855	12.6109	12.0842	12.3177	12.2519	12.4006	12.2847	229.295
P61514	12.5809	12.7026	12.8056	12.8641	13.1078	12.5025	12.6052	12.6763	13.2308	12.6938	12.4713	12.4453	13.094	12.9139	12.854	13.0096	12.4111	12.2494	229.218
A2BH40	12.7876	12.6156	13.0319	12.888	12.4405	13.1109	12.7019	12.6133	12.6964	12.8666	12.5663	12.8706	12.5878	12.8007	12.6891	12.5969	12.6905	12.6631	229.218
Q63943	12.7795	12.6576	12.8333	12.6338	12.956	13.1536	12.9862	13.1489	12.8638	12.8527	12.7633	12.8225	12.8061	12.3827	12.1275	12.2496	12.5782	12.6209	229.216
Q8VHX6	12.7985	12.2409	12.4202	12.3083	12.2049	12.5978	12.3871	11.7478	12.8676	13.1121	12.6961	12.1901	13.5005	12.9423	13.5999	12.5622	13.4691	13.4566	229.102
Q8C570	12.7486	12.6467	13.0684	12.8434	12.7092	12.701	12.6847	12.8119	12.924	12.573	12.6486	12.6574	12.2776	12.5589	12.8102	12.5519	13.0159	12.8591	229.09
Q6P5G6	13.0942	13.592	12.7613	13.4036	13.0892	12.3276	12.1527	12.8305	13.4709	12.1702	13.2469	13.2744	12.1408	12.3547	12.735	12.3823	12.2777	11.7231	229.027
Q8R4X3	12.8789	13.0548	12.8709	12.8774	12.6423	13.0307	12.7331	13.0116	12.3225	12.8118	12.7958	12.8049	12.6059	12.3103	12.8515	12.4606	12.4759	12.4661	229.005
Q62186	12.928	12.8457	12.7572	12.4371	12.7136	12.2583	12.4599	12.3258	13.1109	13.0547	12.6975	12.4329	12.9973	13.1173	12.6517	12.8829	12.9219	12.4048	228.997
Q9CQH7	12.8061	12.5683	12.8014	12.6312	12.9396	12.8637	12.6558	12.836	13.1123	13.0083	12.5983	12.5033	13.0851	12.8062	12.6981	12.5656	12.3634	12.094	228.937
Q9WVK4	12.1043	12.1887	12.2408	11.5536	12.1167	12.6872	12.0803	12.0873	13.1797	13.0474	13.2061	12.5535	13.6721	13.6565	13.2298	13.2077	13.0122	13.1122	228.936
Q9JHU9	12.9053	12.8375	13.1198	13.0181	12.2724	12.7222	12.2678	12.7531	12.6958	12.958	12.7669	12.524	12.6372	12.6067	12.9643	13.1692	12.5649	12.1374	228.92
Q80UM3	12.556	12.6931	12.9937	13.0004	12.9476	12.7145	12.7423	13.0943	12.725	12.5459	12.8634	12.7201	12.7167	12.9892	12.7179	12.8315	11.7245	12.2913	228.867
Q9Z2U1	12.4237	12.5415	12.6482	12.7497	12.6328	12.9634	12.653	12.6671	12.7386	12.7902	12.949	12.8793	12.8002	12.6607	12.8223	12.9117	12.6276	12.3939	228.853
P15307	11.8298	12.1003	12.4336	12.0955	12.0517	12.5953	12.4286	12.3439	12.8765	13.0715	13.2159	12.9122	13.1981	13.2398	13.0778	13.1883	12.9192	13.2487	228.827
Q3UE37	12.944	12.7038	12.831	12.8444	12.5718	12.5982	12.5881	12.7041	12.9288	12.702	12.6483	12.8299	12.8478	12.7102	12.5435	12.7174	12.7754	12.302	228.79
P11440	13.571	13.6397	13.9144	13.7864	13.5241	13.5155	13.5502	13.4702	12.0443	12.0747	12.0481	11.8906	12.6162	12.46	12.7968	12.7103	10.7958	10.3705	228.779
Q9Z1Z0	12.4592	12.7095	12.8545	12.5656	12.5165	12.6174	12.5417	12.68	12.86	12.7158	12.9874	12.9808	12.7136	12.6101	12.8359	12.712	12.7287	12.5728	228.662
Q91VI7	12.6463	12.6584	12.6941	12.8254	12.313	12.7867	12.3811	12.5026	12.6585	12.8287	12.7003	12.7463	12.9871	12.9293	12.9217	13.1846	12.5913	12.2906	228.646
Q9CPU0	12.5228	12.8248	13.0923	12.9555	12.7677	12.4358	12.3402	12.5748	13.0139	12.7347	12.9685	12.936	12.0708	11.7369	12.8191	12.9365	13.1519	12.7508	228.633
P70697	12.9842	13.3519	13.156	13.03	12.3309	12.7832	12.9847	12.6845	12.708	12.9416	12.8523	12.9699	12.0251	11.6772	12.6136	12.4466	12.4379	12.6541	228.632
Q61425	12.8587	12.9759	12.7677	12.6587	12.1693	12.7186	12.2422	12.7066	12.6366	13.0913	12.7931	12.7505	13.0728	12.3991	12.5528	12.783	13.0021	12.3777	228.556
Q9CS42	12.5087	12.1667	12.8364	13.0012	12.1328	12.4477	12.3317	12.5795	12.713	12.7486	13.4391	13.0893	13.1123	12.6682	13.2712	13.242	12.2091	12.0432	228.541
Q91VJ5	12.8825	12.8764	12.8682	12.5729	12.8928	11.9541	12.6131	12.745	12.8117	13.1361	12.8511	12.8856	11.9901	12.6214	12.4858	12.4849	12.9035	12.9006	228.476
Q9Z1M8	12.8725	13.2483	13.0523	12.7639	12.8245	11.8035	12.6591	12.6512	13.236	12.8111	12.6797	12.5943	11.7564	12.3364	12.7381	12.6552	12.9799	12.8083	228.471
Q9CRB2	12.6524	12.7571	13.048	12.7096	12.3988	12.4143	12.1598	12.3667	12.5704	12.946	12.6864	12.5816	12.7544	13.2365	12.8811	12.8687	12.7643	12.6569	228.453
Q9D8Y7	12.1868	12.5899	11.7592	12.0491	10.7561	12.4588	12.258	12.3107	13.1094	11.2337	12.7393	12.8196	13.7011	13.9227	13.918	13.9244	13.5065	13.1894	228.433
P54822	12.5588	12.7332	12.8605	12.8065	12.6087	12.7082	12.1918	12.7375	12.2953	12.8018	12.8452	12.7667	12.89	12.8541	12.6532	12.8284	12.7175	12.5649	228.422
P48410	12.7732	12.7176	12.5449	13.0108	12.4339	12.1111	12.392	12.2636	12.7009	13.1575	13.0941	13.3599	12.5017	12.6249	12.55	12.5428	12.9573	12.6786	228.415
E9Q5C9	13.0629	12.8758	13.1019	12.7657	12.6322	12.8043	12.7916	12.6258	12.9529	12.7375	12.1572	12.2389	12.9708	12.6402	12.3583	13.0076	12.4207	12.2452	228.389
Q5SUF2	12.9194	13.0171	12.9314	12.4943	13.1463	12.9513	12.4327	12.4756	12.7641	12.5282	12.4412	12.2694	12.5036	12.5369	12.5903	13.0413	13.274	12.0295	228.346
P84091	13.0771	12.587	12.548	12.6178	12.6613	12.4963	12.3176	12.4621	12.8275	12.9783	12.8466	12.6941	12.6056	12.9477	12.8449	12.964	12.5452	12.2356	228.257
Q8BMJ2	12.6623	12.667	12.8045	12.6569	12.5708	12.7769	12.5419	12.6027	12.7556	12.7912	12.7471	12.8723	12.9849	12.805	12.6495	12.6369	12.4098	12.3198	228.255
Q8BGH2	13.0259	12.6993	12.9008	12.4558	12.5916	11.1183	12.9781	12.9357	13.241	12.9453	12.8429	12.6601	12.6879	12.7721	12.5544	12.6873	12.8858	12.2501	228.232
Q6P8I4	12.7505	12.6702	12.9357	12.843	12.7998	12.7111	12.5893	12.7221	12.8622	12.7546	12.6996	12.6986	12.6983	12.5771	12.4853	12.6749	12.4903	12.1827	228.145
Q99L04	12.4137	12.2985	12.4178	12.4851	12.1073	12.1812	12.4528	12.7775	12.7367	12.5927	12.5939	12.7211	12.942	13.2337	13.1919	13.3021	12.9184	12.769	228.135
Q8VHR5	12.8233	12.6094	12.6917	12.8719	12.6068	12.7909	12.5616	12.8084	12.7835	12.5401	12.672	12.6433	12.6922	12.4504	12.4695	12.6625	12.8037	12.6481	228.129
Q99M74	12.4039	12.1083	12.6623	12.4981	12.5934	12.8387	12.565	12.7069	13.2123	12.7376	12.7477	12.7263	13.0709	12.8146	12.9036	12.3533	12.5884	12.5694	228.101
Q60737	12.8168	12.7969	12.7527	12.6169	12.6354	12.6008	12.6163	12.5939	12.8125	12.7828	12.6382	12.6806	12.6221	12.692	12.7266	12.6669	12.59	12.3698	228.011
Q4VA53	12.751	12.6216	12.8575	12.7595	12.373	12.6351	12.659	12.773	12.7881	12.7782	12.861	12.9484	12.5707	12.5769	12.3635	12.5953	12.723	12.3524	227.987
P62880	12.6374	13.331	11.8842	12.592	12.4649	12.5342	12.2106	12.5064	12.8507	12.8431	12.7655	12.8497	12.8715	12.5493	12.898	13.0505	12.5397	12.5675	227.946
Q921M7	12.6846	12.5778	12.5976	12.3263	12.1162	12.3009	11.9384	12.0617	13.0322	13.1121	12.9204	12.7893	13.2818	13.4666	12.6288	13.1039	12.5783	12.415	227.932
Q60841	12.1053	13.6194	10.4408	13.7782	13.5779	13.9125	10.7917	14.1378	12.5919	11.2559	11.7588	14.0802	13.9604	13.6544	11.2195	13.6291	11.9339	11.4752	227.923
O09106	12.9875	12.7777	12.7983	12.7502	12.608	12.3206	12.1529	12.3907	12.9527	12.7678	12.856	13.0566	12.914	12.8132	12.4118	12.6374	12.312	12.3181	227.825
Q922U1	12.4944	12.4069	12.863	12.653	12.3755	12.6512	12.764	12.6821	12.6763	12.5985	12.8062	12.7972	12.8924	12.7653	12.6548	12.6515	12.554	12.5381	227.824
Q9D855	12.4183	12.4268	12.6081	12.6026	12.65	12.6099	12.3134	12.6535	13.0329	13.1488	13.0774	13.0191	12.5906	12.7683	12.656	12.6283	12.3855	12.2244	227.814
Q61470	11.9746	11.8173	11.9975	11.4206	12.0477	12.0479	12.1692	11.8424	13.2048	13.1485	13.4994	12.9914	13.4969	13.4015	13.0376	13.2738	13.3178	13.1133	227.802
Q921E6	12.6203	12.7262	12.8755	12.8238	12.5483	12.723	12.4828	12.8127	12.612	12.8466	12.4736	12.657	12.4825	13.0073	12.4964	12.5442	12.5081	12.5114	227.751
Q4VBD2	12.9796	13.1388	13.0697	13.0179	12.9846	12.7089	12.618	12.5042	12.6999	12.9267	12.8851	13.1753	12.1129	12.4174	11.9693	12.1931	12.1171	12.1957	227.714
Q9D7Z3	12.9911	12.7392	12.6535	12.7155	12.6471	12.6096	12.3211	12.5815	12.755	12.9286	12.6362	12.5431	12.8985	12.4507	12.5793	12.4001	12.744	12.5107	227.705
Q8VE70	12.4704	12.5552	12.7923	12.4107	12.5124	12.5212	12.5457	12.5323	12.857	12.7648	12.6309	12.7923	13.0681	13.0987	12.7032	12.708	12.2278	12.4947	227.686
Q9JJ28	12.4377	12.971	13.0307	11.8	12.207	11.1751	12.8789	12.5424	12.8538	13.0708	12.9725	12.7881	12.2058	12.4694	13.462	12.9414	12.5556	13.2802	227.642
Q5SQX6	12.9077	12.8429	12.7894	12.6967	12.7215	12.6264	12.6647	12.4487	13.0698	12.8877	12.7533	12.8269	12.4396	12.5118	12.2817	12.3435	12.3901	12.3495	227.552
Q8BH95	12.5878	12.4668	12.6959	12.7652	12.3699	12.5699	11.809	12.246	12.9143	12.6829	12.8052	12.7779	12.3945	12.8999	13.1926	13.1368	12.6196	12.6175	227.551
P70290	12.6913	13.2463	13.2485	12.686	12.746	13.07	13.0592	12.6535	12.5609	12.9329	12.5082	12.4413	12.1203	12.8558	12.8613	12.2309	11.6806	11.9421	227.535
Q9D1M0	12.4794	12.5242	12.6576	12.7405	12.4567	12.5505	12.3756	12.455	12.6879	12.9465	12.4864	12.4063	12.7084	12.7728	12.8274	12.9647	12.7744	12.688	227.502
Q8CGK3	13.0378	12.5025	12.7611	12.8104	12.625	12.0488	12.0209	12.7706	12.7785	12.8005	12.9461	13.1816	12.4289	12.3402	12.8311	12.6997	12.6477	12.2473	227.479
P17047	12.4228	13.082	12.6306	12.3759	11.903	12.1905	12.5437	12.6235	12.7563	12.5951	12.6458	12.8369	12.9016	13.1106	13.2647	12.9344	12.189	12.4649	227.471
P14434;P14438	12.0318	11.4656	11.6999	11.7618	12.2399	11.6893	11.6434	11.889	12.9931	12.6209	12.9704	12.2789	13.8311	13.4821	13.5968	13.6987	14.087	13.4907	227.47
Q9CQT2	12.669	11.1119	13.0899	12.7786	12.779	12.7401	12.2377	12.801	12.8681	12.888	12.3533	12.5298	12.7329	12.6524	12.9281	12.6627	12.68	12.9538	227.456
Q3TBT3	12.7577	13.3528	12.8962	12.7404	11.8437	11.8567	11.2722	12.5006	12.1062	12.9981	12.6816	12.909	12.2812	12.8696	13.4528	12.9467	13.1288	12.8232	227.417
Q8JZN5	12.77	12.7323	12.6982	12.241	12.5399	12.6381	12.5192	12.2145	12.8234	12.8514	12.6529	12.4818	12.5306	12.9085	12.687	12.747	12.6431	12.7283	227.407
Q9CX00	12.5172	12.4944	12.5311	12.3846	12.735	12.7949	12.5395	12.3826	12.7987	12.7294	12.9345	12.5786	12.8876	12.953	12.2872	12.4654	12.7006	12.6142	227.328
P61961	12.7787	12.6741	12.6136	12.6847	12.4376	12.5643	12.5988	12.3969	12.6964	13.0085	12.5142	12.4675	12.8936	12.9092	12.71	12.3585	12.3325	12.5905	227.229
Q9JII6	12.4557	12.5748	12.7231	12.4232	12.0826	12.4962	12.6691	12.4627	12.4799	12.8304	12.8277	12.3794	12.611	13.2287	13.2177	12.8155	12.4544	12.4968	227.229
Q99JF8	12.7774	12.849	13.1328	12.7787	12.6258	12.5529	12.7748	12.5482	12.6016	12.7133	12.4871	12.4837	12.4624	12.0817	12.7169	12.4752	12.5579	12.5572	227.177
Q8K4Z3	12.8476	12.3218	12.6929	13.1111	12.7939	12.3417	12.3405	12.6961	12.6048	12.6516	12.7578	12.7897	11.874	11.9273	12.8381	13.1464	12.7193	12.681	227.136
P46061	12.5788	12.7832	12.9044	12.8417	12.4783	12.6737	12.5347	12.7891	12.5165	12.5497	12.6697	12.6056	12.617	12.8361	12.6349	12.6886	12.2352	12.1867	227.124
Q9CY50	11.5906	12.9346	13.0567	12.8513	12.7105	12.6282	12.4079	12.4416	11.4425	12.7429	12.6993	12.9457	12.7864	12.6441	13.041	13.216	12.6538	12.2827	227.076
P82198	12.5615	12.2645	12.1722	12.5334	12.934	12.6548	12.809	13.1173	12.5498	12.1405	12.6094	12.7717	12.514	12.4207	13.0612	12.6056	12.6052	12.7313	227.056
Q9D958	12.9679	12.673	12.6379	13.2252	12.4003	12.2714	12.1524	12.7099	13.1338	12.7886	12.5181	12.2773	12.7011	12.7415	11.7147	12.8857	12.7217	12.416	226.936
Q9D6J6	12.6694	13.0206	12.7254	12.8771	12.1946	12.3683	12.2778	12.5687	12.9587	13.0147	13.0014	12.8863	11.6796	12.7484	12.8396	12.6952	12.3729	12.0304	226.929
Q80UW8	12.4538	12.5132	12.7664	12.5455	12.4459	12.8367	12.5765	12.3746	12.8489	12.6874	13.0155	12.5547	12.4532	12.7352	12.7061	12.4795	12.3886	12.5322	226.914
Q64324	12.2916	12.4055	12.6361	12.0981	12.1677	12.5491	12.2377	11.9766	12.931	12.8733	12.9465	12.7086	12.9731	13.2396	13.0199	12.9489	12.0882	12.8058	226.897
Q8K2Z4	13.0942	12.9585	13.076	13.1363	12.9965	12.9519	12.9848	13.0396	12.6576	12.3817	12.7965	12.5119	12.5773	12.1702	11.9225	12.2968	11.7198	11.5782	226.85
Q9WTR5	12.3036	12.9046	11.6682	12.5762	12.6074	13.0189	13.7792	13.0562	12.347	12.3841	10.751	12.1837	12.7916	13.1317	13.1805	12.5207	12.4653	13.1748	226.845
P61087	12.7978	12.9118	12.9991	12.8187	12.7695	12.6261	12.5817	12.5567	12.9674	12.6636	12.6084	12.8863	12.4588	12.3206	12.3461	12.3881	12.3451	11.7641	226.81
Q8BH58	12.9705	12.8103	12.8011	12.6444	12.3045	12.6198	12.1125	12.2879	12.4967	12.7917	12.7637	12.7354	12.643	13.0058	12.6788	12.7017	12.2005	12.2394	226.808
Q9JL35	12.8443	12.6456	12.7575	12.8882	12.1944	12.6484	12.8147	12.8967	12.6048	12.7917	12.7922	12.4958	12.0154	12.373	12.3126	12.4837	12.4888	12.7588	226.807
P50544	12.5787	12.3408	12.3829	12.6011	12.3227	12.4143	12.6632	12.6086	13.0138	13.1181	13.1123	13.1117	12.2795	12.5087	12.5614	12.481	12.2389	12.4232	226.761
Q64213	12.7459	12.7111	12.8272	12.8844	12.8696	12.2101	12.6492	12.7429	12.7243	12.6624	12.8023	12.7475	12.3291	11.5737	12.3983	12.6331	12.8593	12.3775	226.748
P21855	12.452	12.5311	12.5803	12.1157	12.9713	13.0069	12.6683	12.2994	13.1238	13.2064	13.1436	12.9466	12.9026	12.41	12.0741	12.4413	11.9507	11.9181	226.742
Q921W0	12.3001	12.495	12.9109	12.3273	12.2771	12.634	12.5809	12.2982	12.4707	12.8881	12.5245	12.7991	12.615	13.1205	12.5088	12.6717	12.5639	12.7116	226.697
D0QMC3	12.7665	12.2303	12.7142	12.2209	12.2014	12.581	11.8823	12.1534	12.7878	13.2562	12.8404	12.51	12.8064	12.9101	12.7926	12.5904	12.3144	13.1308	226.689
P33611	13.2082	12.8801	13.0611	12.8162	12.8242	12.7932	12.6307	12.6562	12.6372	12.6897	12.4106	12.3867	12.6023	12.4504	12.3706	12.242	11.9398	12.0463	226.646
P22892	12.8593	12.6852	12.7968	12.7989	12.4507	12.0536	12.0088	12.2373	12.7944	12.7996	12.7273	13.0634	12.4195	12.6342	12.3475	12.789	12.4808	12.6962	226.642
Q64514	12.8894	12.8436	12.8628	12.6373	12.6372	12.7085	12.4226	12.4442	12.8991	12.7848	12.65	12.6027	12.3896	12.3223	12.5666	12.4187	12.3248	12.2185	226.623
Q99KF1	12.7033	12.5667	12.7113	12.5488	12.2142	12.348	12.0352	11.9771	12.9589	12.8337	12.6398	12.5932	12.8643	13.136	12.6179	12.6927	12.7614	12.3818	226.584
Q6IRU2	12.5066	12.5387	12.8056	12.6835	12.3516	12.6465	12.8713	12.6259	12.4915	12.7683	12.7935	12.5674	12.248	12.5002	12.6593	12.8239	12.4811	12.1995	226.562
P63166	12.8	12.6522	12.7321	12.7544	12.7117	12.7074	12.5936	12.4935	12.6359	12.4502	12.5031	12.3615	12.5966	12.5053	12.4052	12.5104	12.7758	12.3726	226.562
Q8BT60	12.4979	12.6233	12.53	12.6895	12.6485	12.5186	12.5936	12.5212	12.4425	12.5888	12.6476	12.719	12.678	12.6827	12.702	13.0339	12.2941	12.1472	226.558
Q8CBW3	12.8704	12.7037	12.8389	12.8259	12.719	12.6967	12.9477	12.5962	12.7102	12.6529	12.3993	12.7016	12.5258	12.4466	12.1617	12.2517	12.1495	12.3386	226.536
Q9Z1D1	12.7668	12.6327	12.838	12.6823	12.3828	12.8841	12.221	12.2411	12.4876	12.8742	12.7694	12.8604	12.7875	12.9926	11.5412	13.1766	12.28	12.1141	226.532
Q925I1	12.6968	12.8098	12.3845	12.7057	12.4998	12.295	12.3505	12.4568	12.1912	12.7521	12.4586	12.683	12.6642	12.4756	12.7118	12.7913	12.6659	12.9289	226.522
Q11136	12.4629	12.9075	12.241	12.3285	12.2941	12.0221	12.1902	12.1052	12.8489	12.936	12.4057	12.6564	12.9362	12.64	13.2378	12.7996	12.4756	13.0085	226.496
Q64152	12.3877	12.3319	12.7484	12.6316	12.4893	12.4487	12.6211	12.6868	12.3486	12.6795	12.6676	12.766	12.8702	12.5278	12.8322	12.9024	12.3486	12.1533	226.441
Q61335	12.5234	12.4215	12.5644	12.4093	12.2144	12.4226	12.9111	12.3629	12.5229	12.7958	12.6225	12.6638	12.7194	12.9888	12.6145	12.7287	12.4932	12.4334	226.413
Q9ESW4	12.919	12.7675	12.6755	12.2075	12.1373	12.5677	12.395	12.5648	12.3403	12.417	12.5964	12.7401	13	13.4031	12.3635	12.4173	12.4496	12.4355	226.397
P61079	12.1622	12.4381	12.8244	12.6073	12.1744	12.716	12.5537	12.711	12.5164	12.5207	12.4959	12.9718	12.6789	12.6582	12.778	12.8174	12.3329	12.4215	226.379
P62849	12.7057	13.0047	12.7127	12.8453	12.6923	11.8093	12.9338	12.3736	12.9504	12.5585	13.0136	12.6899	11.704	11.561	12.6964	12.5696	12.981	12.5739	226.376
Q8C9S4	12.1903	12.4858	12.5819	12.3176	12.5977	12.4406	12.0836	12.4109	12.8051	12.8942	12.3951	12.7473	13.5065	13.1158	12.1982	12.8186	12.6304	12.1317	226.351
Q791V5	12.5935	12.3429	12.7699	12.685	12.4099	12.4401	12.4771	12.1269	12.5044	12.9217	12.8489	12.9391	12.4442	12.6929	12.7908	12.604	12.3262	12.4187	226.336
P18608	12.8518	12.3882	12.3229	12.3915	12.7971	12.4454	12.3299	12.0823	13.0029	12.4471	12.0156	12.1039	13.1807	12.577	12.6687	12.81	13.2476	12.6626	226.325
O08692	12.7494	11.4979	12.0445	12.7169	12.9814	12.5066	12.7345	13.2706	13.3344	12.8748	13.3739	13.4629	13.515	13.436	13.5279	13.7209	9.98467	8.56302	226.296
Q8CFE2	12.7709	12.8438	12.8741	12.4902	12.2692	12.8829	12.4973	12.7105	12.5297	12.7866	12.6923	12.6509	12.732	12.7021	12.3883	12.3938	11.8428	12.2228	226.28
P63073	12.7513	12.8687	12.8916	12.7125	12.8395	12.6704	12.5404	12.5141	12.7982	12.6184	12.3364	12.3045	12.4284	12.5367	12.3153	12.4641	12.5577	12.1217	226.27
Q9ERL7	12.999	12.9961	13.2215	13.3746	12.3176	12.7412	12.6392	12.4597	12.4851	12.3576	12.7904	12.6721	12.6364	12.2187	12.2837	12.4174	11.8661	11.7524	226.229
P54775	12.4007	12.7616	12.7844	12.7562	12.4107	12.6985	12.6869	12.7472	12.479	12.5924	12.5828	12.6253	12.3142	12.4681	12.7672	12.3067	12.3614	12.4154	226.159
Q9CXW3	12.7438	12.6296	12.682	12.6095	12.3543	12.4973	12.3986	12.3422	12.5971	12.6575	12.6677	12.6677	13.0622	12.7063	12.6357	12.4635	12.1982	12.2451	226.158
Q9D2R0	12.0857	12.9521	12.5083	12.5293	12.4931	11.901	12.3425	12.3087	12.8403	12.7681	12.8426	12.8581	11.706	12.0855	13.6103	12.7991	13.3126	12.0814	226.025
O70252	12.5289	13.0353	13.0757	12.5898	12.2977	12.7027	12.5749	12.2419	12.721	12.9524	12.3403	12.3096	12.468	12.627	12.4365	12.2701	12.4957	12.2737	225.941
Q9CQ18	12.883	12.5633	12.7594	12.9569	12.6212	12.5805	12.5067	12.9144	12.5202	12.4443	12.588	12.4032	12.5532	12.3697	12.1725	12.6363	12.3167	12.029	225.818
Q9CQ75	12.6089	12.7128	12.9337	12.3144	12.334	12.6816	12.5844	12.0009	12.803	12.9336	12.2427	12.4061	12.7662	12.7724	12.5611	12.3016	12.6961	12.1447	225.798
Q9R1Q7	11.8858	12.2013	12.6354	12.0046	12.1905	12.437	12.3961	12.0913	12.8975	12.8622	12.6707	11.8561	12.7631	13.4409	13.1125	12.8929	12.7492	12.6856	225.773
Q8R0G9	12.6971	12.658	12.7479	12.7285	12.3186	12.3448	12.4328	12.7155	12.4328	12.5411	12.4858	12.3824	12.4097	12.4681	12.6511	12.6108	12.6486	12.4748	225.748
Q8BP40	12.7785	12.7726	13.1406	12.9221	12.5323	12.7052	12.6989	12.6988	12.5222	12.5429	12.6069	12.3168	12.2276	12.2834	12.0045	12.1865	12.5229	12.2712	225.734
Q62203	12.8879	12.6646	12.6085	12.5425	12.4459	12.5952	12.5553	12.3334	12.5815	12.4745	12.6304	11.9226	12.6619	12.5299	12.3999	12.5448	12.8334	12.3593	225.572
Q64374	12.5572	12.508	11.9293	12.1241	12.9203	12.9422	12.9559	12.7493	12.1633	12.0934	11.7557	12.0437	12.7175	12.8187	12.7301	12.4535	13.0835	13.009	225.555
Q02650	12.8421	12.676	12.6994	12.4605	12.3971	12.6757	12.5868	12.3825	13.0435	12.8229	12.6521	12.7425	12.4365	11.7281	12.1832	11.915	12.5521	12.7356	225.532
P67871	12.8802	13.018	12.5465	13.0876	13.0883	12.8491	12.8549	10.6729	12.6136	12.5312	12.3479	12.2517	12.7472	12.7387	11.9364	12.3375	12.8003	12.1445	225.447
Q8BGQ7	12.6387	12.5455	12.6582	12.8283	12.6332	12.6605	12.4307	12.8998	12.4907	12.662	12.435	12.6462	12.0586	12.5408	12.6237	12.2269	12.2776	12.1458	225.402
P28650	12.6314	12.5867	12.4804	12.4341	12.75	12.6113	12.1221	11.9919	12.9223	12.7644	12.3265	12.5492	12.6424	12.5063	12.2199	12.4104	12.9256	12.4938	225.369
O35216	12.4709	12.6159	12.8725	12.8379	12.5873	12.5903	12.4711	12.813	12.2742	12.3932	12.9596	12.85	11.992	12.178	12.3411	12.3303	12.2863	12.505	225.369
O08784	12.6346	12.2495	12.3425	12.3601	12.4262	12.2478	12.2438	12.2265	12.9591	12.6114	11.2502	12.3839	13.098	12.7043	12.4797	12.9199	13.2344	12.9461	225.318
Q9EPL8	12.9008	12.7736	12.8509	12.6399	12.5868	12.4628	12.5797	12.5115	12.7912	12.581	12.6257	12.5125	12.5372	12.4548	12.4371	12.269	12.0106	11.6986	225.224
O54786	12.7275	12.6595	13.219	12.2637	12.5921	12.2395	12.2731	12.3063	12.8223	12.6406	12.1747	12.4996	12.531	12.2398	12.1779	12.5144	12.9002	12.4198	225.201
Q6PD03	12.6518	12.7281	12.6061	12.4348	12.3936	12.7598	12.489	12.4831	12.6152	12.7837	12.7208	12.6256	12.5828	12.5654	12.2589	12.2479	12.0665	12.1742	225.187
Q3UL36	12.6469	12.7598	12.8781	12.3122	12.3067	12.5723	12.3232	12.0567	12.626	12.692	12.3938	12.7571	12.3634	12.524	12.4026	12.6042	12.4168	12.5072	225.143
Q9WVE8	12.7159	12.6058	12.7109	12.428	12.3068	12.4686	12.3623	12.2461	12.6951	12.7287	12.5995	12.5321	12.7682	12.9353	12.7413	12.3892	11.9298	11.9518	225.115
Q8C0C7	12.3227	12.512	12.5368	12.3249	12.3208	12.5067	12.3016	12.4874	12.654	12.6873	12.8398	12.6652	12.7089	12.6682	12.3802	12.6447	12.1862	12.3507	225.098
P18181	12.2049	12.7502	12.732	12.7265	12.9233	11.8821	13.1462	12.3307	12.9426	12.6303	12.9817	12.7549	12.307	12.0778	12.2122	12.6762	12.0533	11.7419	225.074
Q8BYW1	12.5747	12.1692	12.2702	12.1018	12.0555	11.4966	12.0743	11.9978	13.0109	12.8029	12.5851	12.6764	13.0186	12.4413	12.9257	12.7325	13.0329	13.0571	225.023
P26638	12.5155	12.881	12.3991	12.2082	12.229	12.0886	12.3651	12.3311	12.4831	12.9752	12.6274	12.4631	12.4528	12.3292	12.6072	12.5407	12.8363	12.5783	224.911
Q9QXK3	12.5514	12.4239	12.6575	12.0875	12.0763	12.3555	12.2229	12.0627	12.798	12.869	12.5085	12.5539	12.7247	12.843	12.7716	12.3218	12.4766	12.5671	224.872
Q9ESX5	12.7012	12.1993	12.2158	12.6471	12.5117	12.172	12.2907	12.4613	12.8784	12.5565	12.5922	12.5618	12.2271	12.1179	12.7716	12.5554	12.8172	12.5864	224.864
Q99KC8	12.7017	12.6192	12.8384	12.6851	11.9982	11.8709	12.0623	12.2799	12.3806	12.6205	11.799	11.9672	12.6997	13.249	13.5445	13.1191	11.9942	12.421	224.851
Q9D3P8	12.4022	12.9016	12.4365	12.0327	11.8641	11.9952	11.888	11.8019	12.89	12.6718	12.4495	12.2709	12.7294	12.9504	13.0022	12.4604	13.0439	13.0445	224.835
P39054	12.3499	12.2628	12.5609	12.0279	12.0299	12.2565	12.2231	11.9155	12.6717	13.0303	12.6072	12.703	12.8278	13.0748	12.8052	12.5695	12.4959	12.4192	224.831
P42125	12.5483	12.4316	12.4947	12.3074	12.0159	12.0919	12.0832	12.1984	12.5624	12.8433	12.3314	12.755	12.7528	12.8165	12.798	12.8169	12.6948	12.2821	224.825
Q91V64	11.9772	12.8535	12.8467	12.5269	12.3221	12.4262	12.5071	12.2354	12.4876	12.6798	12.4391	12.3829	12.6035	12.6526	12.6131	12.5688	12.3523	12.29	224.765
Q69ZK5	11.6388	9.77071	11.6096	11.4909	12.1996	11.258	11.6688	11.9565	13.6212	13.4914	13.3597	13.0588	13.0085	12.7397	13.828	13.1006	13.3095	13.5264	224.637
P27601	12.769	12.4868	12.5338	12.3309	12.9698	12.0748	11.928	12.0597	12.947	12.5814	12.8204	12.7358	12.498	12.745	12.2278	12.4518	12.4711	11.9655	224.597
P51660	12.6854	12.727	12.6803	12.6471	12.4889	12.5521	12.494	12.5711	12.3479	12.5129	12.7426	12.6796	12.3193	12.6632	12.695	12.5106	11.6937	11.5354	224.546
Q9Z0X1	12.402	12.3713	12.4959	12.3531	12.2131	12.4885	12.3356	12.4824	12.4633	12.6871	12.5914	12.4991	12.701	12.6641	12.2663	12.616	12.4775	12.4083	224.516
Q8BG07	10.4225	10.8665	10.458	10.9018	11.6463	11.27	11.3023	11.2864	13.1755	13.3216	13.3413	13.4095	13.4468	13.7802	14.1436	14.3447	13.8906	13.5047	224.512
Q9JIK9	13.0334	13.5548	12.9434	11.2467	12.5452	12.3178	12.6021	12.5269	12.5068	12.5816	12.4605	12.666	10.9603	11.6311	13.0109	12.514	12.9339	12.4522	224.488
Q9JJU8	12.9406	12.7198	12.9808	12.8779	12.5644	12.627	12.3138	12.107	12.8266	12.4624	12.6899	12.1666	12.4439	12.4467	12.7295	11.5197	12.1269	11.9365	224.48
O70325;Q91XR9	12.1819	12.2771	12.5648	12.4763	12.2781	12.2896	12.3539	12.4772	12.4004	12.3174	12.4559	12.5307	12.5399	12.6752	12.7883	12.8599	12.544	12.4691	224.48
P84086	13.3528	13.2825	13.492	13.325	12.6996	12.7764	12.6715	12.5144	12.571	12.1762	12.7004	12.7703	11.9727	11.9278	11.4151	11.6199	11.6763	11.5142	224.458
Q8CHY6	11.9454	11.532	12.5219	12.3167	12.3985	12.3963	12.261	12.7682	12.2934	12.6477	12.7066	12.7892	12.7693	12.6912	12.3688	12.691	12.8123	12.5406	224.45
O70439	12.1991	11.9932	12.1582	12.0433	12.0892	12.2529	12.2227	12.1625	12.6101	12.7058	12.6207	12.6086	12.8989	12.8308	12.8188	12.9651	12.6494	12.6168	224.446
Q3UNA4;Q9QZV9	12.4402	12.7708	12.962	12.4376	12.5088	13.0501	12.7322	11.788	12.6574	12.4364	11.9924	12.3383	12.6378	12.5621	12.4067	12.0442	12.4833	12.1321	224.381
Q3UGC7;Q66JS6	12.1096	12.5862	12.699	12.4715	12.2473	12.6015	12.4118	12.5003	12.3687	12.5718	12.7787	12.7166	12.4834	12.5689	12.8074	12.7004	11.6484	12.0728	224.344
Q8BJU0	12.4124	12.5604	12.6308	12.6032	12.4666	12.7577	12.7029	12.4903	12.6838	12.5434	12.3936	12.3594	12.115	12.2954	12.2006	12.5475	12.2572	12.3041	224.324
P62331	12.636	12.7653	12.8512	12.493	11.9737	12.5003	12.1517	12.1157	12.6256	12.861	12.5963	12.6856	12.7174	12.6132	12.3173	12.2443	12.2156	11.9195	224.283
P97742	12.78	12.3032	12.5047	12.6144	12.1371	11.9305	11.5184	12.4023	12.6397	12.8364	12.513	12.9459	12.8316	12.7552	12.5497	12.6139	12.3186	12.0653	224.26
O09130	12.8216	12.7595	12.7311	12.6992	12.8649	12.1679	11.8351	12.1875	12.5946	12.8072	12.5992	12.6858	11.9799	11.4568	12.3552	12.238	12.4354	13.0252	224.244
Q91V61	12.3996	12.2084	12.6227	12.4621	12.7604	12.1956	12.3188	12.371	12.4693	12.3256	12.4564	12.0419	12.611	12.588	12.4094	12.4739	12.9326	12.5942	224.241
Q05D44	12.4669	12.7212	12.7234	12.5462	12.4757	12.2002	12.2593	12.2437	12.9604	12.1775	12.6516	12.7735	12.7048	12.4739	12.3226	12.4748	12.0962	11.9575	224.229
Q9CX34	12.5095	12.455	12.5622	12.6755	12.4688	12.2383	12.5592	12.3953	12.3335	12.6714	12.3826	12.4804	12.3588	12.2059	12.6688	12.6286	12.3817	12.2396	224.215
P70268	12.2968	13.0532	12.743	12.3124	12.5451	11.424	12.9159	12.1662	12.79	12.768	12.5393	12.5087	11.3408	12.1737	13.3	12.5147	12.7504	12.0517	224.194
Q6NZF1	12.7842	12.9178	12.7757	12.7511	12.5143	12.7067	12.6378	12.5248	12.3485	13.0208	12.3228	12.5531	11.4713	11.4964	12.1574	12.2868	12.344	12.5784	224.192
Q61878	12.7677	11.9919	12.3336	12.7511	13.0597	12.9321	12.8287	13.237	12.5539	12.5314	12.6273	13.1173	12.0471	12.4712	12.4478	13.3955	10.9182	10.1764	224.188
Q6A4J8	12.3382	12.5832	12.6952	12.519	12.1228	12.3473	12.5527	12.4797	12.3447	12.6348	12.8722	12.608	12.542	12.5781	12.2613	12.241	12.3908	12.0713	224.182
O55222	12.5348	13.2639	12.5679	12.0365	12.0292	11.9844	12.4329	11.9692	12.5772	12.9271	12.3204	12.502	12.146	11.9035	13.0188	12.37	12.79	12.7432	224.117
Q60973	12.3936	12.5831	12.747	12.7563	12.5767	12.4537	12.4211	12.4989	12.3699	12.4269	12.6023	12.0549	12.5089	12.3291	12.3499	12.6567	12.2883	12.0551	224.073
Q6PE01	12.6003	12.6483	12.6451	12.5686	11.9758	12.2185	12.3312	12.451	12.6666	12.4731	12.7092	12.7179	12.4052	12.7173	12.0707	12.5796	12.2705	11.9896	224.039
Q8BML9	12.7567	12.5007	12.7269	12.7429	12.7694	11.8222	12.4606	12.3367	12.8108	12.9787	12.6706	12.6779	11.4481	11.4116	12.6029	12.5007	12.422	12.3754	224.015
Q9QUN3	12.723	12.6746	12.9369	13.237	12.4093	12.3524	12.4299	12.5562	12.3187	12.1559	12.555	12.5132	12.3489	12.1405	11.9873	12.4087	12.2265	12.0247	223.999
Q9R0M6	12.6015	12.5982	12.7336	12.5904	12.5275	12.6823	13.3022	12.5331	12.014	12.6156	12.0536	12.3756	12.3092	12.2502	12.6543	12.239	12.0103	11.8802	223.971
E9Q557	12.211	12.4677	12.4752	11.6692	11.4497	12.1716	13.5063	11.6912	12.6535	11.4486	12.1952	12.1605	12.5941	14.6471	12.1991	11.8665	14.0345	12.5076	223.949
Q8BJY1	12.5167	12.5513	12.3608	12.4383	12.2086	11.9117	12.5889	12.3098	12.579	12.6879	12.8463	12.472	12.3697	11.9734	12.6237	12.4702	12.2584	12.7649	223.932
Q80YR5	12.2252	12.4559	12.6193	12.4284	12.3403	12.6434	12.5303	12.3465	12.5333	12.5215	12.3086	12.4906	12.2136	12.4041	12.2664	12.2211	12.6865	12.6378	223.873
Q9JHS9	12.6301	12.5775	12.7427	12.5027	12.2853	12.4994	12.3809	12.2453	12.5105	12.5267	12.0793	12.0285	12.6479	12.5243	12.2134	12.3821	12.6795	12.368	223.824
Q8R010	12.4932	12.6492	12.7059	12.1054	12.2161	12.9522	12.5414	12.3176	12.4094	12.3697	12.261	12.3297	12.5581	12.7536	12.4633	12.335	12.1116	12.1812	223.754
P11438	12.1635	11.9835	12.2196	11.9474	11.7503	12.004	11.3724	11.849	12.801	12.4142	12.4623	12.2212	13.5811	14.0243	13.0416	13.3671	12.4159	12.0815	223.7
Q99JW4	13.2795	12.8446	13.0051	12.6073	13.018	13.176	13.4301	13.0368	13.2408	13.1302	12.9681	13.0072	13.3226	13.2891	13.9103	13.1631	13.2678	NA	223.697
Q8VCM7	12.5014	12.3321	12.1147	12.4122	12.9275	12.595	12.6096	12.5608	12.2229	12.1825	12.1036	12.4458	11.5805	12.2947	12.1053	12.4481	12.9933	13.2189	223.649
Q9CY64	11.8822	12.3169	12.1826	12.2853	11.805	12.1717	12.3159	12.3908	12.4024	12.4513	12.3703	12.4282	12.8292	13.2991	13.3186	13.2365	12.1549	11.7817	223.622
Q60520	12.5147	12.6052	12.7438	12.5012	12.4808	12.4699	12.2816	12.4478	12.4339	12.3856	12.4983	12.2986	12.3618	12.3892	12.267	12.3286	12.3143	12.2747	223.597
A2AQ19	12.7818	12.7181	12.4783	12.4218	12.2539	12.4072	12.1894	12.1944	12.6417	12.6281	12.3466	12.2411	12.8065	12.6646	12.1288	12.2368	12.2973	12.1596	223.596
Q9CQE1	12.8887	12.3601	12.1538	12.059	12.3003	12.5536	11.991	12.1776	12.5883	12.4782	12.1729	12.1862	12.8295	12.813	12.4335	12.5155	12.7789	12.3146	223.595
Q99LD8	12.6826	12.6523	12.6931	12.5339	12.2006	12.6779	12.7629	12.372	12.3626	12.8578	12.5962	12.2001	11.8899	11.9993	12.3809	12.1368	12.375	12.2102	223.584
Q91ZJ5	12.0932	12.0327	12.2483	12.2402	12.0625	12.2697	12.4949	12.3377	12.4948	12.4689	12.6155	12.4026	12.805	12.7664	12.6768	12.6347	12.4477	12.4903	223.582
P46412	12.297	12.1972	11.5801	12.3828	12.8966	12.7047	12.814	12.8486	11.8388	12.1267	12.5843	12.857	11.9041	12.116	12.4468	12.157	12.8738	12.9204	223.546
Q8C1A5	12.4697	12.2507	12.5914	12.3491	12.7181	12.6532	12.6667	12.5918	12.6363	12.5048	12.2967	12.1652	12.4146	12.2284	12.0345	12.091	12.5656	12.317	223.545
Q9DBU3	12.4303	11.5807	11.9541	12.0781	12.7519	12.9605	12.9999	12.5168	12.3461	12.1108	13.145	11.8507	12.47	12.1224	12.4815	12.2714	12.1854	13.2534	223.509
Q9D8B3	12.5072	12.1157	12.3453	12.3717	12.09	12.5266	12.01	12.5784	12.2888	12.4796	12.3662	12.3707	12.5149	12.931	12.5488	12.8076	12.3548	12.2853	223.493
Q91WM1	12.9482	13.3353	12.6515	12.7279	14.1154	11.6289	12.2401	11.495	12.9699	11.651	12.4549	12.5745	10.7747	11.3123	12.4562	11.7729	13.2409	13.1415	223.491
Q99J72	12.7846	12.7098	12.8695	12.752	12.2515	12.4628	12.4628	12.2299	12.1782	12.3646	12.0849	12.4187	12.5452	12.4532	12.2948	12.4087	11.9384	12.2628	223.472
Q08093	11.0918	11.2885	11.6566	11.2535	11.3959	11.7766	11.6502	11.8726	12.7301	12.7929	12.9106	12.7796	13.1529	13.6709	13.5416	13.2397	13.1876	13.4548	223.446
Q9DCJ5	12.3373	12.8438	12.5782	12.7873	12.3125	11.9733	12.2027	12.273	12.5734	12.82	12.7592	12.3942	12.263	12.2251	11.8589	12.2771	12.6018	12.2995	223.38
P08103	11.1894	10.7881	11.0212	11.1326	11.5193	11.953	11.254	11.826	13.5014	13.3902	13.4464	13.2748	13.3174	13.2265	13.3883	13.2694	12.9242	12.9529	223.375
O35654	12.496	12.24	12.6479	12.5988	12.6101	12.3765	12.6778	12.5033	12.5209	12.2866	12.3893	12.3107	12.3961	12.1683	12.4175	12.2401	12.2441	12.2164	223.34
O70310	12.4031	12.6915	12.6645	12.3026	12.372	12.7398	12.6075	12.2753	12.4655	12.742	12.254	12.0181	12.1339	12.6648	12.3849	12.3597	12.0429	12.1896	223.312
O70400	12.5297	12.2675	12.5438	12.7513	12.6044	12.4681	12.7902	12.3958	12.0862	12.2605	12.3951	12.3297	12.2247	12.0744	12.228	12.2447	12.645	12.4612	223.3
P53810	12.0171	11.6835	12.1925	12.1888	12.3336	11.9574	12.1464	12.6171	12.4654	12.3264	12.6781	12.5847	12.9723	12.5982	12.8231	12.9494	12.3757	12.3888	223.298
Q3TYX3	12.5231	13.1734	12.8823	12.4848	12.6586	10.9969	12.6932	12.1377	12.9195	12.8414	12.5486	12.5038	10.9517	11.2941	12.633	12.4982	12.4719	13.0417	223.254
Q8BVI4	12.3318	12.182	12.5062	12.1305	12.0781	12.3076	12.4092	12.0639	12.4171	12.8696	12.3575	12.3233	12.7718	12.7973	12.6692	12.3246	12.4131	12.2847	223.237
P84099	12.3438	12.3774	12.6239	12.6346	12.232	12.3895	12.5325	12.4219	12.3656	12.5388	12.3542	12.3077	12.2196	12.0579	12.4777	12.8259	12.3059	12.2188	223.228
Q60766	12.1676	12.2034	12.236	12.2864	12.0785	12.074	12.0361	12.461	12.5195	12.8704	12.6308	12.6091	12.6245	12.6553	12.5388	12.5991	12.2804	12.3228	223.194
Q6PB66	12.4789	12.3173	12.1823	12.5818	12.1874	12.125	11.9151	12.2652	12.5907	12.614	12.2298	12.5184	12.9404	12.8574	12.5244	12.5993	12.0936	12.1463	223.167
Q9Z0N1	12.2945	12.4061	12.7194	12.4112	12.3129	12.6514	12.4005	12.4082	12.301	12.4949	12.258	12.2376	12.7226	12.7438	12.2642	12.4391	12.1367	11.955	223.157
Q78XF5	12.744	12.7333	12.6599	12.7626	12.293	11.9758	11.8984	12.2817	12.7648	12.4711	12.1831	12.5976	11.7652	11.8544	13.0688	12.3684	12.1832	12.5346	223.14
Q9CYR0	12.2905	12.2165	12.5606	12.3286	11.903	12.2978	12.0583	12.219	12.2203	12.8041	12.5277	12.7357	12.4419	12.7359	12.4936	12.5516	12.4654	12.279	223.13
P56399	12.4744	12.2964	12.4208	12.399	12.3186	12.4001	12.3083	12.3145	12.4257	12.4819	12.3423	12.3337	12.4727	12.4741	12.3978	12.4741	12.4553	12.3196	223.109
Q922Q4	12.2057	12.6687	12.2758	12.287	11.5834	12.2669	12.5325	12.3381	12.39	12.6941	12.523	12.5109	12.4577	12.5311	12.6188	12.6181	12.1344	12.4725	223.109
Q9CR00	12.6009	12.8727	12.5128	12.2829	12.3988	12.5797	12.6143	12.1351	12.4842	12.9999	12.5577	12.2433	11.2637	11.5215	12.5243	12.1395	12.4991	12.8393	223.07
Q9CXE7	11.3442	11.797	12.2888	12.5434	13.6611	12.5236	12.5639	13.1337	12.4527	11.6904	12.3614	12.5456	12.1843	12.4593	12.7012	12.5762	12.111	12.1253	223.063
P56376	12.5462	12.7202	12.6183	12.662	12.1104	12.2223	12.1889	11.9877	12.4215	12.5374	12.6049	12.596	12.1329	12.1113	12.3633	12.17	12.6782	12.336	223.007
Q8R550	12.4722	12.5801	12.2542	12.1099	11.9609	11.8075	11.8904	12.0276	12.4036	12.8536	12.51	12.7477	12.3043	12.5576	12.6623	12.6388	12.3561	12.8534	222.99
Q9D868	12.9432	12.8415	13.1238	12.7808	12.3995	12.0606	12.0918	12.5066	12.6191	12.8494	12.677	12.7479	11.3735	10.7592	12.3736	12.4879	12.1399	12.1706	222.946
Q60875	12.2148	13.1463	12.3731	12.35	12.1884	12.4148	12.0312	12.1844	12.3327	12.496	12.2836	12.3898	12.4894	12.4977	12.4751	12.5123	12.3849	12.1779	222.942
Q3UPL0	12.2555	12.4232	12.3106	12.1266	12.0112	12.3453	12.3522	11.9495	12.4888	12.4006	12.402	12.4204	12.6128	12.7431	12.8074	12.5339	12.3078	12.4068	222.898
D3Z7P3	12.3438	12.1849	12.1725	12.3801	11.8927	11.9054	12.276	12.0889	12.4469	12.1981	12.257	12.5083	12.7913	12.543	12.7727	12.4781	12.8103	12.8322	222.882
O70230	12.784	13.5929	12.5819	12.601	12.0937	12.5728	12.3176	12.0694	12.2687	13.2811	12.5563	12.3835	11.5948	11.6119	12.3467	11.8441	12.5524	11.7573	222.81
Q9CQ65	12.3058	12.3194	12.5304	12.3452	12.2598	12.752	12.2282	12.3261	12.4178	12.3395	12.416	12.4634	12.1677	12.3299	12.5311	12.4032	12.2494	12.3809	222.766
Q62165	12.5344	11.9474	11.7019	12.2854	12.8338	11.8864	12.6572	12.678	12.1054	11.8474	11.8493	12.194	12.5191	12.161	12.8509	12.2576	13.006	13.4173	222.733
Q60996	12.4686	12.1426	12.6015	12.4922	12.2714	12.37	12.3499	12.516	12.3552	12.5506	12.5754	12.4848	12.4906	12.4043	12.3474	12.4725	11.9873	11.8386	222.719
Q9QYB5	11.8882	12.1522	12.2188	11.9262	11.6973	11.0581	12.0903	11.3814	12.4456	13.1686	12.2868	12.5902	12.4619	12.8081	13.1652	12.8154	13.2409	13.3239	222.719
Q8R003	12.7535	12.7861	12.7178	11.8496	12.4032	12.6457	12.6888	12.2663	12.2711	12.7204	12.2665	12.3767	11.9256	12.2898	12.293	12.0349	11.9386	12.4223	222.65
Q9CR67	12.7989	13.4819	13.4031	13.0113	12.8983	11.6497	11.3924	12.0523	13.2598	11.2512	12.4476	12.7844	10.0964	11.1319	12.9676	12.8781	13.1679	11.9229	222.596
P56528	12.1512	12.5375	12.5511	12.3076	11.9981	12.3334	11.9514	12.542	12.4133	12.3766	12.8203	12.6448	12.5463	12.46	12.2646	12.2898	12.2497	12.1438	222.582
Q9D937	12.3234	12.6747	12.5825	12.3762	12.1403	12.1695	11.6466	12.3203	13.0063	12.5165	12.6879	12.4179	12.5758	12.1701	11.3957	12.5322	12.6605	12.3021	222.498
Q9QYS9	12.2827	12.345	12.7009	12.3476	11.8115	12.4438	12.2389	12.6561	12.0805	12.5666	12.5004	12.3416	12.0993	12.5379	12.6819	12.3157	12.1219	12.4255	222.498
Q9Z2W0	12.4605	12.4261	12.5234	12.062	11.4277	12.1167	12.0158	11.2398	12.4349	12.729	12.2485	12.4109	12.7718	12.8575	12.8826	12.6106	12.503	12.7543	222.475
Q91YJ2	13.2845	11.7118	12.5208	12.7236	12.9549	11.6097	11.7207	12.229	12.7269	12.6805	12.1634	12.3834	12.2518	12.4088	12.112	12.3543	12.5704	11.985	222.392
Q9D892	12.352	12.2775	12.4879	12.6235	12.3672	12.4069	12.4682	12.4354	11.4698	12.4955	12.3302	12.7305	12.5258	12.3129	12.0742	12.3858	12.5203	12.0528	222.317
Q9Z1B5	13.0576	12.7875	12.9404	12.9356	12.6728	12.782	12.8528	12.8009	12.2772	12.0406	12.2512	11.8683	12.2878	12.2656	11.4525	12.3801	11.4357	11.2139	222.303
Q8BH59	11.738	11.9334	12.1515	11.8355	11.6961	11.9463	12.1753	12.0624	12.9738	13.153	12.9427	12.5722	12.4969	12.7628	12.5955	12.4545	12.3854	12.4274	222.303
Q91WQ3	12.4339	12.5355	12.531	12.2977	11.7127	12.4454	12.5512	12.5673	12.3996	12.5812	12.1746	12.3925	12.6737	12.8671	12.5239	12.1535	11.6388	11.8186	222.298
O35598	13.1213	13.0681	12.8607	12.9604	12.7696	12.6262	12.6079	12.1963	12.2934	12.2198	12.3017	12.3217	12.2512	11.9353	12.0895	12.0476	11.1559	11.4402	222.267
Q8BI72	12.5924	11.774	12.4801	12.37	12.316	12.2699	12.4508	12.1588	12.6084	12.7854	12.4356	12.0275	12.3882	12.4266	12.3686	12.2004	12.4369	12.1749	222.265
Q9JHI7	12.4974	12.6431	12.7185	12.3084	12.3343	12.4057	12.1001	12.2849	12.2927	12.498	12.3104	12.219	12.4253	12.2698	12.3589	12.3331	12.2105	12.0492	222.259
P46467	12.2665	12.5052	12.3584	12.5704	12.1905	11.8884	12.212	12.4924	12.2339	12.3196	12.6649	12.4651	12.1933	11.9509	12.7663	12.7803	12.143	12.2341	222.235
Q8K1J6	12.5551	12.2527	12.1682	12.3784	12.2641	11.9396	12.1063	12.0296	12.6629	12.6817	12.4776	12.7041	11.5001	12.0005	12.6181	12.6976	12.8729	12.3104	222.22
Q6NZJ6	12.3661	12.4942	12.2504	12.3105	12.2134	12.4681	12.2782	12.1393	12.1499	12.405	12.3036	12.8476	12.428	12.4123	12.6036	12.3472	11.887	12.3011	222.206
Q9ERU9	12.5351	12.556	12.7936	12.3901	12.0605	12.3462	12.0946	12.333	12.4402	11.9394	12.147	12.4611	12.4204	12.1662	12.6327	12.3353	12.2103	12.3264	222.188
Q9QZE5	12.2115	12.1891	12.3409	12.1566	12.097	12.0707	12.14	12.1487	12.4382	12.382	12.3659	12.4073	12.4327	12.5855	12.5747	12.5548	12.2338	12.8358	222.165
P56212	12.4692	12.1822	12.5322	12.4811	12.4465	12.2334	12.0871	12.2859	12.7344	12.2933	12.1695	12.1475	12.5979	12.3896	11.9767	12.3414	12.5632	12.2232	222.154
O35955	12.3241	12.2101	12.2796	12.1821	12.138	12.1582	11.9445	12.2276	12.6238	12.2992	12.1555	12.3289	12.707	12.5912	12.4822	12.6289	12.4928	12.378	222.152
P39061	12.1851	12.3144	12.0096	12.1225	12.5942	13.2424	12.9001	12.4941	12.1042	11.8584	12.111	12.1325	12.2934	12.3701	12.1993	11.9618	12.2189	12.9945	222.106
Q9D6N5	12.5862	12.3892	12.6178	12.4011	12.0286	12.1585	11.8681	12.1985	12.2701	12.4166	12.4271	12.4863	12.6057	12.551	12.3883	12.4038	12.0159	12.1787	221.992
P32233	12.4562	12.6441	12.3728	12.2533	12.3369	12.0461	12.4375	12.1892	12.5988	12.5163	12.4478	12.3112	12.3577	11.8059	12.2345	12.4656	12.0645	12.3903	221.929
Q9Z0V7	12.1796	11.9945	12.2351	13.0726	12.289	12.6331	11.7356	12.1467	12.405	12.3595	12.6264	12.3174	12.5711	12.5888	12.3123	12.38	12.2099	11.8692	221.926
Q9Z110	12.5658	12.6002	12.5957	12.5268	12.1988	12.2109	12.1973	12.4005	12.3753	12.2794	12.3938	12.5442	12.0837	12.0148	12.5067	12.1484	12.1054	12.1424	221.89
Q9EPU4	12.6031	12.9714	12.9575	12.5485	12.2277	11.9982	12.2944	12.113	12.3276	12.5428	12.2811	12.5206	12.1869	11.7503	12.3797	12.0904	12.052	12.0345	221.88
P46414	12.3806	12.8236	12.8702	12.2478	12.2292	12.7043	12.4932	11.9685	12.4335	12.5695	12.2593	11.8837	11.909	12.3772	11.9511	11.6769	12.3949	12.6775	221.85
P97315	12.4226	12.6828	12.7434	12.4384	12.1847	12.3155	12.2797	12.3848	12.2605	12.4238	12.2382	12.2424	12.1849	12.2095	12.0668	12.0285	12.3201	12.3181	221.745
Q6ZQI3	12.5996	12.729	12.6469	12.5726	12.1363	12.1782	11.953	12.1072	12.2173	12.7558	12.4676	11.9639	12.3875	11.9991	12.5183	12.2317	12.3153	11.9552	221.735
Q00899	12.4342	12.396	12.6102	12.0343	12.2952	12.4124	11.5912	11.8259	12.5444	12.5872	12.4415	12.1677	12.5084	12.5504	12.1569	12.2366	12.5443	12.3728	221.71
Q9JLV6	12.0502	12.0157	12.2492	11.9445	11.8033	12.1534	12.0123	11.8284	12.5414	12.6415	12.4445	12.2563	12.5318	12.7442	12.3656	12.6482	12.6949	12.7766	221.702
P62774	11.7954	12.8927	13.0086	13.1187	12.4652	12.6452	12.28	13.0461	12.6837	12.7048	12.6822	11.8647	11.958	11.8866	11.6071	11.9319	12.2675	10.8347	221.673
Q6P1B1	12.3928	12.3112	12.5718	12.5517	12.3518	11.7254	12.0906	12.3079	13.0132	12.5003	12.5244	12.6457	11.0875	11.345	12.7928	12.534	12.5978	12.3222	221.666
P14094	13.2997	12.7488	12.7455	12.9725	12.3517	12.6404	12.0465	12.3624	12.3977	12.6429	12.621	12.5166	12.108	11.9228	11.5958	11.6676	11.4396	11.5695	221.649
Q3UX61;Q9QY36	12.4154	12.3831	12.6261	12.5918	12.0263	12.6519	12.3333	12.3914	12.0701	12.4769	12.5569	12.1965	12.0721	11.7423	12.5987	12.4107	12.2261	11.8615	221.631
Q6P542	12.299	12.5395	12.663	12.3733	12.2039	12.3277	12.4903	12.1164	12.4205	12.7294	12.5077	12.3505	12.0944	12.0807	12.3297	12.3078	11.8418	11.9428	221.618
Q3UPF5	12.1841	12.2009	12.3331	12.1617	11.8885	12.5019	12.0682	12.1783	12.2117	12.3154	12.4555	12.4087	12.5729	12.5203	12.3656	12.3849	12.2221	12.6205	221.594
O08539	12.0964	12.1389	12.1758	11.6153	12.0942	11.8733	11.6373	11.731	12.8827	12.5105	12.6812	12.6756	12.8024	12.6395	12.4996	12.2379	12.7401	12.4549	221.487
O54984	12.3939	11.9232	12.5926	12.4468	11.7428	11.945	12.0311	12.2854	12.4483	12.7071	13.0307	12.9005	11.6533	11.5001	12.6836	12.5483	12.4486	12.2038	221.485
P97377	12.4481	12.5546	12.5511	12.6003	12.2864	12.3893	12.1273	12.6126	12.1627	11.8895	12.3818	12.0505	12.647	12.2944	12.2484	12.4169	11.6296	12.1737	221.464
Q91VC4	12.8267	11.7223	12.2689	12.3405	12.5371	13.0158	12.0171	12.5403	11.7232	10.9565	12.182	12.4815	12.6052	12.7826	12.0638	12.2232	12.5597	12.6158	221.462
P99028	12.3716	12.3711	12.4853	12.2776	11.9608	12.6291	12.036	11.7363	12.4375	12.6341	12.5582	12.0769	12.3483	12.4767	12.4652	12.4662	12.3604	11.7493	221.441
P14576	12.1994	12.0779	12.345	12.4691	11.912	12.3241	12.3156	12.014	12.3339	12.3623	12.3226	12.427	12.528	12.4928	12.4597	12.4357	11.9061	12.4925	221.418
Q91Z53	11.87	11.8743	12.2834	12.0747	11.8663	12.0466	11.7725	11.9756	12.4333	12.3206	12.5195	12.5562	13.0107	12.6651	12.4342	12.6463	12.5302	12.5135	221.393
Q8R332	11.7423	12.4758	12.4177	12.5579	12.5244	11.1426	12.0702	12.8144	12.6408	12.6647	12.4238	12.3547	12.6	11.7375	12.4171	11.8066	12.3933	12.5823	221.366
Q8C0M9	12.3011	12.1327	12.5488	12.3524	12.1011	12.3855	12.362	12.3658	12.4135	12.4816	12.6273	12.4004	12.6162	12.2723	11.877	12.0926	12.1514	11.8718	221.353
P63037	12.1731	12.4539	12.4135	12.3129	12.3175	12.3489	12.3962	12.1994	12.1139	12.1693	12.1405	12.1205	12.4828	12.4305	12.3864	12.4439	12.1537	12.1936	221.251
Q9DC70	11.786	12.6684	12.3631	12.1629	12.1449	12.038	11.8632	11.8891	12.6365	13.3056	12.5258	12.6075	12.2418	12.2913	12.4434	12.1289	12.2165	11.8937	221.207
P68181	12.0219	12.3026	12.2961	13.254	12.8842	12.1653	11.5104	10.8324	11.6669	11.9219	12.6083	12.8937	12.4923	12.661	11.7744	12.5447	13.5762	11.7981	221.204
Q9CT10	12.5579	12.5903	12.7004	12.2703	12.1508	12.3755	12.224	12.0126	12.5938	12.6771	12.2801	12.2957	12.3698	12.1708	11.914	12.1835	11.9163	11.8848	221.168
P50427	12.7148	12.6472	12.6658	12.5126	12.3077	12.294	11.7431	12.3273	12.6133	12.3239	12.4014	12.4885	11.8001	12.2959	12.4077	12.2559	11.8998	11.4524	221.152
Q9CSH3	12.3059	12.2726	12.476	12.2346	11.9831	12.2465	12.1839	12.3431	12.297	12.2633	12.5499	12.1259	12.4936	12.5997	12.2953	12.3435	12.0555	12.0795	221.149
Q63844	12.3128	12.5844	12.4568	12.6399	12.1198	11.4022	12.3399	12.1884	11.9788	12.3209	12.2745	12.1562	11.9429	11.9795	12.8896	13.1103	11.9697	12.4483	221.115
Q80ZV0	12.4964	12.3305	12.6523	12.5001	12.3864	12.4938	12.6391	12.4898	12.3481	12.266	12.2164	12.0682	12.209	12.0273	12.0012	12.1007	11.9413	11.9463	221.113
Q99KR7	11.738	12.1634	11.8324	12.6235	12.1605	12.0027	12.1278	12.44	12.2394	12.2776	12.3607	13.0193	12.1841	12.5051	12.1733	12.3985	12.443	12.4107	221.1
P70353	12.3514	12.4725	12.6678	12.3402	12.1534	12.308	12.4523	12.1822	12.2256	12.5556	12.0263	12.3788	11.9962	12.2493	12.1626	12.0874	12.2331	12.2167	221.059
P47740	11.6854	11.5304	12.3785	12.5582	11.6551	11.9324	12.1149	12.2187	12.4651	12.8087	12.7369	12.5075	12.2239	12.4799	12.482	12.8205	12.085	12.372	221.055
P55264	12.65	12.6135	12.4452	12.379	12.5673	12.2295	12.3552	12.281	12.396	12.148	12.0062	12.3486	11.9753	12.2383	11.9784	12.0754	12.2056	12.1559	221.048
Q9CSU0	12.7607	12.3291	12.4109	12.5792	12.1386	11.699	11.1986	12.2755	12.3887	12.2279	11.9872	12.491	12.3437	12.3647	12.4019	12.8794	12.4102	12.1339	221.02
Q9CQC7	12.1291	11.8162	12.1367	12.2976	12.1709	12.2866	12.1487	12.3439	12.4831	12.4513	12.844	12.4283	12.2657	12.1231	12.2631	12.43	12.2594	12.1409	221.019
E9Q2Z1	12.904	12.9424	12.9206	12.9359	12.6279	12.885	12.7006	12.8406	12.3046	12.2043	12.5196	12.254	11.6265	11.7323	11.6245	11.4582	11.2994	11.2147	220.995
Q9WUL7	12.18	12.7685	12.4912	12.1199	12.2152	12.6432	12.405	12.0335	12.4131	12.8251	12.1535	12.2408	11.8229	11.9287	11.7358	11.8872	12.6352	12.4953	220.994
Q62167	12.6719	12.6625	12.6747	12.7844	12.8198	11.9216	12.3729	12.0701	12.4587	12.2166	12.0336	12.735	11.7899	11.0908	12.197	12.3417	12.1792	11.9675	220.988
Q8VDP6	12.2512	12.7347	12.3963	12.0482	11.0988	12.1919	12.2396	11.6606	12.1532	13.0464	12.2859	12.3725	12.33	12.9102	12.5869	12.0867	11.9365	12.5975	220.927
Q91W90	11.9967	11.6942	12.0089	12.1074	12.3837	11.5328	11.5467	11.7829	12.6853	12.3935	12.356	12.2536	12.666	12.5643	13.0952	12.5901	13.2323	11.9225	220.812
Q61735	12.8161	12.7885	12.358	13.0569	12.3547	12.8491	11.8865	11.9448	11.6977	12.7523	12.5497	12.1357	11.964	12.7045	11.5859	12.1575	11.7379	11.4672	220.807
Q8BTS4	12.5252	12.6675	12.4867	12.5109	11.8478	12.1837	12.1806	12.4163	11.8268	12.5243	12.3013	12.5178	12.1114	12.118	11.859	12.2879	12.1513	12.268	220.784
Q921G6	11.6815	13.5101	12.4693	12.641	12.0833	12.0218	11.9994	12.0636	12.8144	12.4028	12.249	12.6508	11.7041	12.1094	12.4114	12.6546	11.654	11.655	220.775
Q9D0B6	12.1498	12.3916	12.6464	12.3325	12.6214	12.5942	12.3312	11.6725	12.5315	12.3256	12.2389	12.1185	12.2527	12.0375	11.921	12.1991	12.1374	12.18	220.682
Q9CQ79	12.4095	12.5675	12.5935	12.6731	12.4184	11.6982	12.0504	12.3657	12.728	12.0206	12.3536	12.4393	11.5758	11.1227	13.0492	12.6613	11.822	12.1267	220.675
Q9CQ49	12.5165	12.5336	12.5253	12.4127	12.242	12.5071	12.5565	11.696	12.2602	12.4204	12.5624	12.048	12.0928	12.3873	12.0836	12.4416	11.7678	11.5824	220.636
P09055	11.3766	12.039	12.3001	12.7079	12.2066	12.3036	12.4925	12.5528	11.4518	12.1029	12.8496	12.4533	12.0503	12.4554	12.8591	12.9138	11.8678	11.6348	220.618
O54790;O54791;Q61827	12.1702	12.401	12.5408	12.012	11.589	11.8998	11.7445	12.622	12.307	12.4395	12.4633	12.698	12.1279	12.4617	12.6951	12.1806	12.1665	12.0961	220.615
P83940	12.494	12.4613	12.2178	12.6862	13.0399	12.6343	12.3018	12.0387	12.1921	12.364	11.7677	11.7208	11.5949	12.0595	12.27	12.3244	12.4963	11.942	220.606
Q9D8T2	12.2619	12.2296	12.4873	12.1395	11.6204	11.9126	11.9387	11.8689	12.0261	12.5521	12.188	12.3584	12.5206	12.9188	12.9243	12.4922	12.2547	11.884	220.578
Q6A0D4	12.4652	12.3398	12.5231	12.1456	12.1281	12.1643	11.6615	12.0293	12.4733	12.566	11.8002	12.4719	12.6436	12.6571	12.108	12.2924	12.1058	11.9599	220.535
P53994	12.2051	12.0878	12.2597	12.2991	12.012	12.1012	11.9332	12.0725	12.397	12.4158	12.3366	12.289	12.4846	12.6292	12.5753	12.5054	11.8681	12.0556	220.527
Q3THK7	12.4918	12.719	12.9184	12.2154	12.1608	12.6494	12.2441	12.188	12.2297	12.4242	12.1171	12.3397	12.5509	12.3044	11.4605	12.0554	11.6911	11.7435	220.503
Q00612	12.0475	12.0006	12.0516	12.0259	12.1453	11.9579	11.7631	11.9401	12.1051	12.1763	12.2125	12.0021	12.8171	13.1196	13.1065	13.1296	11.9355	11.9581	220.494
Q922V4	12.3553	12.6758	12.5595	11.8551	12.1048	12.3658	12.2106	12.124	12.2537	12.4701	12.2722	12.1009	12.0766	12.4497	12.2222	12.0369	12.1309	12.1669	220.431
Q91V12	12.4063	12.7967	12.9673	12.5037	12.3167	11.2437	12.0933	11.9684	12.8086	12.4906	12.1218	12.1378	11.7746	12.2024	12.808	12.3438	11.6525	11.7001	220.336
Q99M31	12.3331	12.5488	12.6092	12.428	12.2477	11.3249	12.0399	12.1755	12.6042	13.0914	12.4095	12.588	11.5357	11.7982	11.9414	12.2198	12.0101	12.4162	220.321
P09671	12.5093	12.3026	12.4674	12.3064	12.0991	12.1863	12.109	11.7013	12.5937	12.745	12.0393	12.0018	12.0327	12.7093	12.2359	12.1718	12.2878	11.82	220.319
P61963	12.6778	12.5478	12.7172	12.5311	12.3542	12.167	12.4927	11.6548	12.3332	12.3599	11.3072	11.9394	12.5235	11.375	12.2466	11.9095	12.9947	12.1437	220.275
O70591	12.2025	12.2602	12.5253	12.1861	12.2446	12.2425	12.0296	11.9205	12.2022	12.4194	12.3215	12.5133	12.1754	12.2567	12.3892	12.3702	12.0972	11.8882	220.244
Q922S4	12.7921	13.0842	13.2779	13.3416	12.7188	12.7304	12.4412	12.6903	12.2918	12.4591	12.5212	12.5956	10.8996	11.1539	11.3551	11.7106	11.2824	10.8942	220.24
P97823	12.619	12.75	12.5818	12.9021	12.2502	12.4082	11.8621	11.8641	12.2717	12.1086	12.1182	12.0404	12.1271	12.3879	11.9466	12.0289	12.5307	11.4142	220.212
Q9ERU3	12.213	12.2316	12.5693	12.4862	12.0718	12.1063	12.1054	12.2791	12.3381	12.2122	12.4291	12.1708	11.9711	11.8809	11.8914	12.3112	12.6011	12.3305	220.199
Q9DC48	12.4688	12.28	12.3196	12.1006	12.1069	12.4917	12.4112	12.6455	12.2454	12.2837	12.1113	12.3151	12.1984	11.8809	12.1353	11.7839	12.184	12.1558	220.118
Q91WK2	12.2556	12.1938	12.3316	12.1755	12.3272	12.2914	12.1238	11.9935	12.165	12.2285	11.8515	12.0685	12.6842	12.5087	12.2652	12.4034	11.9832	12.2468	220.097
Q571I9	12.2708	12.1471	12.2853	12.1381	12.2415	12.2652	12.1245	11.9715	12.4821	12.3623	12.3781	12.2076	12.1164	12.4467	12.2522	12.3018	12.0283	12.0435	220.063
Q8BFZ9;Q91X78	12.2667	12.2593	12.4801	12.2959	11.9326	12.1231	12.1873	12.0044	12.1326	12.3754	12.3365	11.8652	12.5721	12.7129	11.9646	12.5389	11.9256	12.0471	220.02
Q9ESU6	12.4434	12.3195	12.438	12.1692	12.3179	12.3567	12.4706	12.0333	12.2589	12.2282	11.831	11.9129	12.6029	12.1761	12.1722	11.81	12.2673	12.1898	219.998
Q9ES97	12.1054	11.7473	12.3637	12.7176	11.7543	10.4489	11.6997	12.2562	12.43	12.5479	13.1686	12.9931	12.489	12.65	12.4043	12.7596	11.4385	12.0232	219.997
P36371	12.2223	12.4075	12.1325	11.8334	11.7314	11.3876	11.9337	11.8986	12.4043	12.6291	12.2651	12.4231	12.4022	12.7355	12.4715	12.4139	12.3505	12.2708	219.913
Q9Z1Z2	12.5758	12.3344	12.5109	12.2996	12.1984	12.204	11.941	12.1506	12.3759	12.4516	12.0845	12.2711	12.3785	12.4146	11.9774	12.1409	11.6358	11.964	219.909
P14483	11.8895	11.1668	11.4775	11.1405	11.4951	11.3505	11.2184	10.9207	12.4687	12.6424	12.2011	11.8102	13.6822	13.366	13.0254	13.2209	13.6994	13.132	219.908
Q8CFE3	12.2074	12.2961	12.5947	12.3619	11.7184	12.707	12.1202	12.4247	11.9705	12.7028	12.0578	12.2764	12.174	12.7369	12.072	11.7097	11.78	11.9123	219.823
Q62348	12.2321	12.2844	12.3927	12.2985	12.5115	11.7284	12.3472	11.9751	12.4517	12.1003	12.2729	12.2749	12.1895	12.1898	12.085	12.2601	12.1932	12.0184	219.806
Q8K2M0	12.33	11.8539	12.3626	12.5171	12.3308	12.1431	12.2483	12.1955	10.1872	12.454	12.2469	12.3088	12.8249	12.3991	12.4423	12.3269	12.0685	12.5568	219.797
Q9QYB1	12.5676	12.4103	12.5848	12.4589	12.1075	12.4693	12.2625	12.3077	12.3311	12.3529	11.9752	12.1415	12.2036	12.1482	11.8586	12.1116	11.7266	11.7326	219.751
P40336	12.2497	12.2526	12.3472	11.8567	11.8963	12.1334	12.3376	11.3346	12.0593	12.5345	12.2788	12.3124	12.8124	13.2083	11.9513	12.066	11.9911	12.1204	219.742
P70288	12.7811	12.7521	12.685	12.3948	12.2512	12.2734	11.9117	12.1122	12.1925	12.688	12.6264	12.383	11.3796	11.6316	12.0524	12.0401	11.6332	11.95	219.738
P53986	13.094	13.1079	13.0752	12.5591	12.338	12.6617	12.0169	12.1208	12.5852	12.7952	12.4883	12.6405	12.2392	12.2157	10.8056	11.6087	10.7936	10.5732	219.719
Q9D5V5	12.1843	12.0509	12.323	12.0782	12.1251	12.0777	12.0294	12.2306	12.3501	12.4691	12.3094	12.421	12.2824	12.5256	12.0748	12.1656	11.9315	12.0653	219.694
Q99KN9	12.4145	12.2215	12.462	12.1202	11.8833	12.3245	11.9704	11.9221	12.3909	12.3604	12.2039	11.8518	12.2532	12.3337	12.3389	11.9784	12.3581	12.2821	219.67
Q60596	12.3541	12.318	12.485	12.2887	12.1305	12.2493	12.2833	12.079	12.3295	11.9028	11.9274	11.9083	12.4075	12.0235	12.2151	12.3795	12.1933	12.1167	219.592
Q9D0R8	12.1758	12.1965	12.3139	12.1584	12.5181	12.3857	12.1437	11.9355	12.5373	12.4504	12.2236	11.7088	12.5569	12.2402	11.8896	12.3891	12.1788	11.5588	219.561
Q9D287	12.1668	12.1546	12.4009	12.5774	12.1771	12.1241	12.2799	12.388	12.0728	12.083	12.4094	11.9159	12.2133	12.0269	12.2472	12.0705	12.2734	11.9696	219.551
Q6ZWY8	13.503	12.9372	12.6016	12.9887	11.7462	12.6883	11.0909	10.8859	12.3125	12.19	12.537	12.1092	11.9184	12.9474	12.1517	12.0745	11.7441	11.0347	219.461
Q8BFR4	11.6083	11.0766	11.7943	11.299	11.8131	11.7621	12.0031	12.0126	12.6537	12.4244	12.5313	12.5017	12.8562	12.7592	12.7776	12.9024	12.0744	12.5577	219.408
P62311	12.5976	13.1607	13.0944	13.1499	12.1789	12.6856	11.7723	11.4611	12.7297	12.7307	12.4038	11.6084	11.322	11.9697	11.6742	11.5018	12.0126	11.261	219.314
Q8K2Y9	12.4356	12.4789	12.6317	12.4485	12.0315	12.2291	12.1119	11.9455	12.3452	12.399	12.0526	11.9621	12.0425	11.8002	11.8101	12.1172	12.2428	12.2026	219.287
Q9CR61	12.4622	12.5178	12.377	12.3122	12.348	12.38	11.694	11.8032	12.1805	12.3946	11.9625	12.1478	12.1375	11.94	12.276	12.0496	12.2661	12.0179	219.267
Q6DID3	12.0498	12.0985	12.4921	12.2535	12.2582	12.0358	11.6483	12.2335	12.1733	12.2171	12.4171	12.4464	12.247	12.1272	12.0321	12.1671	12.1936	12.1555	219.246
Q9DCM0	12.089	12.3213	12.426	12.3091	11.4371	11.9417	11.6024	12.0482	11.6941	12.0562	12.2354	11.8414	12.5522	12.9041	13.1846	12.9109	11.9059	11.7733	219.233
Q9CQT1	12.0841	11.9904	12.2619	12.1425	11.6339	12.0191	11.4615	11.91	12.1146	12.2208	12.4198	12.8791	12.3955	12.3442	12.4728	12.596	12.1931	12.0879	219.227
Q9D0L7	12.3632	12.2503	12.4034	12.1912	11.965	12.0748	11.9365	12.012	12.3109	12.2318	12.1514	12.2841	12.1046	12.1434	12.0683	12.1549	12.4717	12.0666	219.184
Q8CHP5	12.146	12.1586	12.3918	12.1357	12.0648	12.2384	12.0708	12.1379	12.1771	12.2064	12.2703	12.1438	12.0317	12.1462	12.0901	12.293	12.3123	12.1263	219.141
P97470	12.3204	12.3656	12.2762	12.562	11.8079	12.4767	11.8559	12.2267	11.8614	12.4053	11.6227	12.5429	12.3122	12.4671	12.2146	12.3224	11.6897	11.7852	219.115
Q8K003	12.3649	12.1382	12.3158	11.9837	11.8831	12.0496	11.7091	12.0462	12.3529	12.3071	11.7784	11.96	12.5404	12.4445	12.2858	12.257	12.2683	12.3815	219.067
Q01147	12.4457	12.1877	12.4603	12.3361	12.0566	12.3687	11.8434	11.9674	12.28	12.2564	12.0099	12.4429	12.2452	12.3556	11.8563	12.0733	11.8772	11.9959	219.059
Q8BNV1	12.3562	12.1542	12.4824	12.1456	12.1899	12.4119	12.1749	12.3943	12.4106	11.9478	12.2849	11.9093	12.3866	12.1784	11.9226	11.9505	11.9739	11.7756	219.05
P52840	11.3671	12.6312	12.1568	12.6049	12.321	11.8581	13.0431	12.5162	11.2708	12.0293	12.1459	12.5465	10.9969	10.5519	13.1028	12.2813	12.1007	13.5194	219.044
Q9JIH2	12.2684	12.7329	12.5383	12.4875	12.2387	11.9977	11.9814	11.9282	12.1594	11.9689	12.2431	12.2346	12.0325	12.1497	11.7294	12.1677	11.9611	12.2133	219.033
O70423;Q812C9	12.2774	11.9408	11.412	11.9888	12.4447	12.3134	12.4101	12.453	12.1742	11.6079	11.2873	11.8723	12.6229	12.2342	12.419	12.5462	12.2199	12.7962	219.021
Q9CQZ6	12.9332	13.094	13.3367	12.5763	12.6635	13.1751	12.8011	12.7831	13.4376	13.5356	13.5841	13.0253	13.2373	13.2158	11.3934	11.8739	12.3361	NA	219.002
Q8K352	12.0613	11.6509	12.535	12.4341	12.1682	11.2579	11.6828	11.4684	12.4007	12.2257	12.5606	12.6933	11.9725	12.2287	12.352	12.4586	12.4706	12.3807	219.002
P46978	12.2575	12.2406	12.2337	12.3804	11.9808	11.9635	11.7907	11.9936	12.1103	12.1372	12.4098	12.4939	12.5633	12.3635	12.0177	12.2746	12.0231	11.7503	218.985
O89103	13.1064	13.1172	13.2348	12.766	12.7631	11.8916	12.8813	12.5106	12.3105	12.5242	11.6425	11.8402	11.593	11.388	12.1509	11.1277	10.8609	11.2599	218.969
Q9D172	11.987	12.0205	12.1279	12.1392	11.852	11.6798	11.9364	11.9513	12.4571	12.7828	12.2011	12.4361	11.7979	11.7399	12.5975	12.6552	12.6233	11.9217	218.907
Q9D1N9	12.2221	12.1805	12.1013	12.2539	12.3819	11.944	12.5627	12.358	11.4809	11.8562	12.1453	12.0497	12.2005	12.1806	12.0985	12.3586	12.4201	12.0824	218.877
O09111	12.7494	12.715	12.8713	13.0122	12.8954	13.0911	12.8608	13.0778	13.0355	13.0118	13.4112	12.8338	12.8584	12.4005	12.3365	12.8379	12.8507	NA	218.849
O88990	11.6528	11.9619	11.2388	10.326	11.8328	11.6989	12.9699	11.822	13.774	14.4019	13.7893	12.8564	11.8423	11.9946	11.1044	11.1276	11.2371	13.1902	218.821
Q6P2K6	12.4955	12.5225	12.413	12.1789	12.0254	12.3974	11.9953	12.1647	12.4552	12.0873	12.1111	12.0464	12.3094	12.0095	12.0273	11.8848	11.8197	11.8744	218.818
Q91VS7	12.7127	12.7051	12.5923	12.5141	12.0345	11.4807	11.5547	12.079	12.4508	12.1676	12.1487	12.329	11.4623	12.3481	12.1801	12.4044	11.9947	11.6565	218.815
Q8R574	12.1661	12.2148	12.3579	12.0301	12.1146	12.0607	12.0355	11.7289	12.4016	12.1243	12.2199	12.2329	12.2656	12.2453	12.1612	12.0855	12.3406	11.9998	218.785
Q3TKY6	12.1436	12.5451	12.4331	12.1774	12.133	12.1068	12.0722	12.0756	12.3404	12.5804	11.8907	12.16	11.0179	11.7121	12.569	12.1013	12.4136	12.2959	218.768
O88958	11.9684	12.0747	12.0622	11.4993	11.3337	11.8285	11.9426	11.5154	12.4308	12.6266	12.0968	11.8611	12.6866	12.9012	12.6514	12.4382	12.147	12.7035	218.768
Q9Z0H3	12.3693	12.1269	12.3288	12.5088	12.0117	12.063	12.0607	12.3305	12.0708	12.1226	12.4314	12.2177	12.0333	11.9451	12.0554	12.1482	11.938	11.8789	218.641
O55022	12.1286	12.3762	12.5628	12.6085	12.1136	12.2195	12.0074	12.4997	12.215	12.449	12.093	12.3121	11.5107	12.2362	11.9276	12.1935	11.8697	11.3174	218.64
Q9CQJ6	12.2284	12.2464	12.1701	11.9922	11.9337	11.805	11.7269	11.5825	12.1497	12.1835	12.3654	12.469	12.236	12.4641	12.5786	12.2327	12.2609	11.9927	218.618
Q9DCF9	11.9791	11.6904	12.3931	12.2255	12.3922	11.8713	11.5683	12.0556	12.3238	12.1504	12.1819	12.1439	12.5221	12.6707	11.0303	12.4881	12.7066	12.2188	218.612
P97765	12.3238	12.2641	12.3725	12.2036	11.8885	12.1698	12.1755	12.1634	12.0025	12.0702	12.5273	12.6063	12.032	12.1597	12.1619	12.2161	11.6508	11.5957	218.584
P49962	12.5316	12.5373	12.5997	12.3266	11.8425	12.2328	11.3043	12.1343	12.3628	12.3404	12.1677	11.907	11.7211	12.3637	12.1131	12.0545	12.0996	11.9202	218.559
Q640N3	11.8162	11.8771	11.8284	11.6361	11.7299	12.1007	11.8711	11.7917	12.498	12.6263	12.2163	12.2351	12.4094	12.5178	12.1802	12.359	12.3408	12.4995	218.533
Q9QZL0	11.9651	12.3198	12.1737	12.0367	12.1255	11.8966	11.9789	11.504	12.3014	12.305	12.1225	11.8415	12.2727	12.1822	12.3291	12.3658	12.2436	12.5409	218.505
P24788	12.1444	12.1255	12.389	12.5032	12.0507	11.9281	11.8321	12.2364	12.1563	12.2433	12.1356	12.3076	12.0705	11.9091	12.2799	12.3951	11.8232	11.9694	218.499
Q9WU00	12.1057	12.7859	12.1173	11.9676	11.89	12.2637	12.3689	12.2521	11.6547	12.5841	12.392	12.5627	11.8399	11.8485	12.2087	12.0891	11.2059	12.3586	218.495
Q61081	12.0752	12.2858	12.5157	11.774	12.1945	12.5373	11.9206	11.9186	12.1452	12.2911	11.8624	11.8197	12.2346	12.2401	12.3771	12.0576	12.2484	11.9894	218.487
Q9WTX5	11.9002	11.9402	12.4177	12.6217	11.809	12.532	12.4968	12.3869	11.5619	11.9076	12.0758	12.1078	11.8824	11.937	12.3933	12.4253	11.8631	12.2269	218.485
Q8BVY0	12.0944	12.3098	12.3367	12.6528	12.0048	11.933	12.1742	12.293	12.0473	12.0917	12.0839	12.0931	11.747	11.8241	12.3842	12.3746	12.0105	12.0097	218.465
Q8K3W0	11.8912	12.2662	12.5038	12.0132	11.7761	12.5117	12.1394	11.7711	12.1181	11.7868	11.7603	12.1491	12.2483	12.1267	13.3179	12.1513	11.9952	11.936	218.462
Q8BGT7	12.2348	12.3086	12.3989	11.9775	12.3311	12.1636	11.933	11.8348	12.2433	12.1509	12.0109	11.9454	12.2439	12.3097	12.0355	11.7912	12.3154	12.2329	218.461
Q8CG50	11.5356	12.0789	12.6906	12.0792	12.916	12.4889	12.1148	12.1821	12.1477	12.5146	12.5402	12.1199	11.7662	12.308	12.0196	11.0408	11.9823	11.9323	218.458
Q9JMH9	11.9544	11.9052	12.0025	11.5955	12.2045	11.3753	11.7452	11.794	12.5867	12.6403	11.9677	12.3374	12.5058	11.9511	12.5582	12.2835	12.6387	12.3273	218.373
Q8R5A3	11.9993	12.0275	12.2822	11.9887	11.8364	11.9436	12.0815	12.0349	12.215	12.1961	12.1181	11.8603	12.3705	12.4118	12.3731	12.607	11.8681	12.1175	218.332
Q9CWW6	12.038	12.0353	12.3026	12.1141	12.1192	12.0372	12.1622	11.9667	12.2831	12.2136	11.9534	12.229	12.0401	12.2265	12.0078	12.0881	12.3835	12.1077	218.308
Q9DBR7	12.1724	11.8337	12.1429	11.7901	12.2059	12.0851	12.0914	12.1005	12.2934	12.1244	12.373	11.7634	12.2954	12.2463	12.3115	12.0993	12.1784	12.1785	218.286
Q922H2	12.5821	12.7376	12.5385	12.3836	12.0157	11.2728	12.3583	12.0258	11.0464	12.6929	11.7218	11.4476	11.6163	12.1595	12.4091	12.2842	12.5821	12.3829	218.257
Q9DCT2	12.2154	12.5953	12.4644	11.9569	11.7394	12.4106	12.1315	11.997	11.9001	13.0723	12.3791	12.2039	12.2957	12.3057	11.518	11.916	11.6355	11.5116	218.249
Q9CQR4	12.5892	11.9029	12.2407	12.0443	11.5415	11.8234	11.7708	12.0338	12.2594	12.9241	12.7741	11.8831	12.1199	12.415	12.1723	12.282	12.0332	11.4082	218.218
Q3UYV9	12.6385	12.4509	12.499	11.9206	11.3721	11.8469	11.6164	11.8993	12.0426	12.6915	12.3731	12.3453	12.323	12.2616	12.3926	12.0201	11.6243	11.8676	218.185
Q9CQ62	12.0278	11.9942	11.9641	11.4985	11.7798	11.8016	11.9343	11.5976	12.2833	12.412	12.1285	12.0099	12.5599	12.7157	12.617	12.3896	12.3351	12.0596	218.108
P62482	12.2302	12.7147	11.7176	11.8044	10.3504	11.4525	11.6013	11.7381	12.1801	13.2345	12.1431	12.2444	12.8798	12.8475	12.8695	12.4131	11.2492	12.3862	218.056
P63082	11.9687	12.5482	12.3078	12.0472	11.3419	10.8731	11.6446	11.2103	12.5475	12.5589	13.078	12.5754	11.4669	11.9433	13.7562	12.7856	11.0922	12.2967	218.043
P61971	12.9152	11.8219	11.8478	12.0239	12.146	12.1707	12.1374	12.2155	11.783	12.0225	11.8934	11.9219	12.5021	12.1691	12.1809	12.2513	12.051	11.9501	218.004
Q9D8M7	12.444	12.1169	12.1017	12.5181	12.0609	11.6823	12.6831	12.5206	11.8909	12.2004	12.4635	12.2409	11.7112	11.724	11.8485	12.0367	12.0498	11.6859	217.979
Q9ER69	12.2341	12.326	12.3494	12.3553	12.3905	12.403	12.4296	12.0364	12.3241	12.0907	12.0176	12.1171	12.0764	12.1322	11.6852	11.9479	11.9969	10.989	217.901
P54728	12.5575	12.1977	12.131	12.1902	11.5469	12.2588	11.7108	11.9857	12.065	12.2707	12.4467	12.3312	12.0103	12.591	12.0735	12.2237	11.9195	11.3783	217.889
Q9JLQ0	12.1332	12.2652	11.7633	11.646	11.1552	11.4809	12.158	11.7054	12.4302	12.7464	12.1442	11.7514	12.145	12.2198	12.7188	12.4182	12.486	12.4718	217.839
Q91VK1	12.4696	12.8976	11.7171	12.2876	12.2288	12.4215	12.09	12.0622	11.9242	12.4642	12.0129	11.9703	11.3811	11.4896	12.356	11.8683	12.2043	11.99	217.835
P17427	11.7798	11.9499	11.9447	12.118	11.4835	11.6984	11.818	12.0466	12.1777	12.4365	12.1254	12.1359	12.3717	12.7637	12.6853	12.7823	11.582	11.9213	217.821
Q3UQA7	12.0088	12.2213	12.1284	12.1597	12.2535	11.9847	11.7935	11.8785	11.9922	11.9923	12.1578	12.2323	12.1677	12.1655	12.1375	11.9731	12.4283	12.1368	217.812
Q8BHG1	12.1709	12.3687	12.3162	12.2582	12.0145	11.9148	11.8671	12.0987	12.456	12.2478	12.5022	12.3575	11.7682	12.0339	11.8531	12.1266	11.6877	11.7496	217.792
E9Q414	12.0332	12.1789	11.9251	12.3474	12.5264	11.7752	12.2617	12.6356	11.4933	11.6548	12.1888	12.4394	11.1475	11.6578	12.4822	12.3827	11.9086	12.6939	217.733
Q9QYA2	12.3662	12.4054	12.3088	11.7528	11.7904	12.1456	12.1636	11.5058	12.2638	12.4545	11.8533	11.7576	12.4387	12.3278	12.3168	11.8477	12.0907	11.9316	217.721
Q9D6U8	12.1854	12.5093	12.6724	12.6478	12.5156	11.464	12.1217	11.8888	12.5086	12.2579	12.4696	12.3441	11.3199	10.8322	12.2061	12.3351	11.6862	11.7244	217.689
Q9JKX6	12.1322	12.2941	12.2717	11.9706	12.0243	12.2946	12.2292	11.938	12.1664	12.4276	11.8623	11.8162	12.2781	12.3173	12.3118	12.0949	11.8179	11.424	217.671
P45878	11.8946	12.2039	12.2646	12.187	12.136	11.8633	12.105	12.1331	12.3434	12.2635	12.23	12.1354	11.7484	11.7912	12.1108	12.1432	12.0465	12.0438	217.644
Q8BRF7	12.1021	12.5444	12.4803	12.115	11.7363	12.0751	11.078	11.8323	12.1319	12.7061	11.8006	12.0294	12.0807	12.1037	12.1923	12.0417	12.5152	12.0681	217.633
Q60872	11.969	12.0403	12.4278	11.6334	11.6349	12.4482	11.7084	11.5599	12.1658	12.2841	11.8743	12.122	12.7607	12.7604	11.9177	11.9709	12.2061	12.0673	217.551
Q9CWK3	12.3216	12.0933	12.322	12.3509	12.0166	11.9937	12.3958	12.0483	12.2279	11.9246	12.052	11.7879	12.0133	11.9766	11.952	12.1009	12.1373	11.8311	217.546
Q80ZE3	12.4122	12.8679	12.62	12.3583	12.4208	11.5255	12.3251	11.9475	11.957	12.1766	11.9919	12.5626	11.4712	10.3455	12.34	12.1908	12.2774	11.7262	217.517
Q99LC2	12.1609	12.1338	12.3098	12.0997	12.271	12.1332	12.0387	11.9805	12.2129	12.0312	12.1948	11.9459	11.9852	11.9182	11.9865	12.0816	12.1496	11.8545	217.488
Q6PFR5	12.2401	12.3294	12.3328	12.1241	12.2521	12.4015	12.3032	11.916	12.3604	12.208	11.8943	11.8241	11.8475	12.0621	11.3593	11.7713	12.1161	12.1437	217.486
Q99JT2	12.1964	12.1339	12.3174	12.0266	11.7387	12.1257	11.971	11.9681	12.0426	12.2125	12.0095	12.1658	12.3836	12.2971	11.8988	12.0447	12.0388	11.9145	217.486
O35218	12.2736	12.3946	12.431	12.1651	11.9828	12.3474	11.8863	12.1262	12.0752	12.2392	12.193	12.0769	12.1772	12.2469	11.703	11.8447	11.9349	11.3789	217.477
Q9CZS1	12.2758	12.024	12.6229	12.1226	11.9424	12.1758	12.0031	11.8252	12.2719	12.0826	11.9283	12.0379	12.0934	12.1052	12.1508	11.879	12.0203	11.8865	217.448
P01837	9.62901	9.51083	9.60517	9.11566	12.3921	12.3068	11.9595	11.8864	13.2905	13.2411	13.1346	12.4327	13.2481	13.1106	12.8036	13.2014	13.5712	12.9634	217.403
Q8BG30	12.0283	11.2374	12.0921	12.3534	11.8021	12.1454	12.3066	12.0625	11.7894	12.3257	11.9019	12.1703	12.2176	12.4681	12.2152	12.3631	12.207	11.6794	217.366
P61967	12.2881	12.0112	12.4431	11.9923	12.0346	12.107	12.0661	11.8244	12.0176	12.2416	11.8738	12.1627	11.6678	11.9861	12.4602	11.7708	12.2955	12.0917	217.335
Q8BHJ6	13.3838	13.1319	12.9615	12.9364	13.2512	12.2459	12.8031	11.9279	12.4484	11.9783	12.8366	11.9502	10.8733	10.9813	11.6492	10.3432	10.5971	11.0267	217.326
Q8VEE0	11.7065	11.2038	12.1828	12.2327	12.8247	12.3008	12.1816	12.0827	12.125	12.0822	12.2167	11.5921	11.7603	12.0359	12.2885	12.0435	12.1919	12.2567	217.308
G5E870	12.1946	12.3642	12.2894	11.8406	11.8578	12.0187	12.2454	11.8251	12.0237	12.396	11.7289	12.0086	11.955	12.2662	12.2252	11.9304	11.8714	12.2412	217.282
Q9D6Y7	12.2598	12.2019	12.4209	12.3535	12.4009	12.2264	12.2438	11.791	12.2712	12.2423	12.0919	12.1639	11.875	11.522	11.6556	11.9919	11.9835	11.5841	217.28
O35609	11.9641	11.4907	12.0247	11.6281	11.5757	11.512	11.9	11.6169	12.4327	12.344	11.7629	12.0216	12.3766	12.6827	12.5867	12.5235	12.506	12.3238	217.273
P35991	11.8903	12.0468	12.1292	11.9213	11.986	12.126	11.9571	11.894	12.1004	12.149	12.0333	12.0475	12.3452	12.1313	12.1653	12.2975	12.1827	11.8271	217.23
Q810B6	12.2386	12.6869	12.4541	11.9444	12.007	11.7912	12.342	11.6666	12.537	12.7324	12.1174	12.2092	11.165	11.6174	12.0791	11.9113	11.8715	11.7728	217.144
P56183	11.8573	12.0637	12.0725	11.9217	11.9295	12.0911	12.1551	12.0544	11.9895	12.0487	12.0147	11.9135	11.7679	12.1701	12.5798	12.1167	12.1411	12.2457	217.133
Q99LP6	12.139	12.1738	12.2113	12.583	11.8258	11.7213	11.7363	12.3768	11.5343	11.8917	12.6866	12.836	11.504	11.8633	12.2498	12.209	11.6887	11.866	217.097
Q9WTX6	11.9855	11.9374	12.2148	12.4698	11.8799	12.0237	12.1016	12.1951	12.1915	12.0042	12.2071	12.33	12.2296	12.0987	11.8343	12.0265	11.4514	11.911	217.092
Q99JB2	12.3414	12.3077	12.3558	12.0644	12.1319	12.1245	11.7703	11.95	12.1051	12.1796	11.9106	11.8569	12.3071	12.3735	12.1024	11.9291	11.8634	11.3666	217.041
P61759	12.2676	12.4476	12.4298	11.777	11.9943	12.2721	12.1762	11.6671	12.2782	12.2858	12.0126	11.7607	11.9163	12.0807	12.0894	11.6988	11.9935	11.832	216.98
O08915	11.6642	11.8987	12.2652	12.1349	11.9654	12.146	12.056	12.0431	11.9213	12.2113	12.2208	11.9509	11.8713	12.3136	12.4089	12.3088	11.8937	11.7018	216.976
Q61550	12.017	12.2399	12.4694	12.0692	12.2999	12.102	11.0848	11.9361	12.3875	12.1124	12.0982	12.002	12.2038	11.7924	11.9653	11.8379	12.4915	11.8381	216.947
Q9QUH0	12.4594	12.5782	12.5613	12.3973	11.7789	11.8654	12.1907	11.928	12.1813	12.4895	12.0116	11.947	12.0606	11.8139	11.7738	11.8597	11.4685	11.5686	216.934
Q8BTX9	12.1165	11.4063	12.1245	12.1162	11.5941	11.9957	11.1158	11.8421	12.4606	12.5574	12.7683	11.4675	12.4221	12.4	11.7223	12.1738	12.3882	12.2569	216.928
P16301	11.7051	11.9361	11.4689	12.4345	12.4587	12.8792	12.8228	12.8555	11.5214	11.5026	11.9286	12.2441	12.1456	12.0196	12.2973	12.4157	10.1087	12.179	216.923
Q9D1P4	12.1543	12.4506	12.4357	12.1551	12.1534	12.0837	11.8343	11.9733	12.1667	12.3228	12.1214	12.0183	11.7835	11.9175	11.7653	11.6716	11.7658	12.1242	216.898
Q9Z1P6	11.9862	11.8257	12.1711	11.9681	12.1574	11.9099	12.0081	11.9138	12.2319	12.2914	12.2388	11.9018	12.0634	12.1336	11.9701	11.9059	12.1239	12.063	216.864
Q8CEC6	12.3538	12.7518	12.4453	11.8788	11.5618	12.4799	11.0558	11.6272	12.3013	12.1307	11.9157	12.4445	12.0168	11.7865	12.1355	11.816	12.235	11.8678	216.804
Q4VBE8	12.0513	12.1186	12.3948	11.9584	11.8157	12.2023	12.1964	12.0022	11.9657	12.36	12.0971	11.9053	11.8551	11.8298	12.1959	12.0165	11.9852	11.8495	216.8
Q9D8V0	12.6495	12.3847	12.9608	11.9149	11.5724	11.2983	11.36	12.3371	11.7476	12.0957	12.5263	12.9212	11.714	10.6373	12.3971	12.3433	11.8282	12.0874	216.776
Q9Z2I0	11.6327	12.0887	12.3564	12.0755	11.6742	12.0805	12.0912	12.0296	12.0309	12.2217	12.3454	12.2655	11.904	12.0502	12.0933	12.1276	11.6472	11.9891	216.704
P27546	12.1938	11.9795	12.0595	11.8258	12.1463	12.1322	11.9483	11.4666	12.2449	12.0696	11.4931	11.3521	12.4601	12.2395	12.2733	12.0855	12.4505	12.2598	216.681
P19157	12.0719	12.3391	12.1985	11.8697	11.6831	12.2028	12.1725	11.6687	11.9806	12.2187	11.7974	12.0098	12.298	12.1196	12.3213	11.9188	11.8198	11.9737	216.664
Q921L3	11.978	12.1272	12.1479	12.1791	11.7686	11.6368	11.7975	12.2691	11.9905	12.0856	12.6122	12.3381	11.6764	12.3101	11.9731	12.2383	11.8208	11.6762	216.625
P35821	12.2614	11.5064	11.8271	11.9575	12.1749	11.5322	10.7412	11.1774	12.378	12.6177	12.2179	12.2791	12.4436	12.4775	12.3017	12.3726	12.2582	12.0586	216.583
Q9DCH4	12.0775	12.3409	12.4005	11.9453	11.9783	12.1162	12.4047	11.5884	12.0839	12.2907	12.063	11.829	11.7892	12.2217	12.3004	11.67	11.5921	11.8755	216.567
Q9JLQ2	11.9408	11.7645	11.8136	11.9009	11.7837	11.7489	11.6578	11.8667	12.2863	12.0967	12.1159	12.1269	12.4707	12.2345	12.1878	12.2342	12.207	12.1304	216.567
Q8BRN9	12.05	11.7766	12.0761	11.7845	11.8437	11.9205	11.849	11.9799	12.1574	12.1265	11.9417	11.9815	12.2799	12.3185	12.0856	12.1502	12.2572	11.9615	216.54
Q8CCF0	12.4006	12.5407	12.3164	11.9469	12.0635	11.6281	11.8369	11.4453	12.2327	12.2049	11.7958	11.8451	11.695	11.952	12.2369	11.9412	12.2281	12.226	216.536
O88844	11.6326	11.7277	11.7517	11.7266	11.3808	11.9647	11.7456	11.5632	11.9178	12.1325	11.664	11.8574	12.5887	13.2522	13.3443	12.9819	11.5407	11.7471	216.52
P70218	11.5785	11.4769	11.9203	11.2695	11.4535	11.7359	11.5718	12.4727	12.3248	12.3709	11.9985	12.2902	12.5767	12.4849	12.3413	12.3724	11.9082	12.3279	216.475
P17563;Q63836	12.1467	12.4459	11.8777	12.5106	12.1408	11.2737	11.0778	11.7087	11.559	13.0406	11.7207	12.1508	11.1603	11.1091	13.5191	12.7466	12.1835	12.0733	216.445
P28740	12.2458	12.8326	12.6078	12.3784	12.2192	11.466	12.5521	12.2587	12.0322	12.5346	12.1454	11.8861	10.9314	10.8236	11.9871	11.825	12.3288	11.3819	216.436
Q9CQI3	12.2703	12.189	12.0953	12.1878	12.0343	11.6866	11.7986	11.8076	12.4094	12.2922	12.4249	11.8558	11.7376	12.392	11.9593	11.9894	12.0826	11.2064	216.419
O08547	12.3332	12.5157	12.3798	11.7321	11.722	12.0438	11.8361	11.6779	12.3292	12.3348	11.9529	12.1523	12.1287	12.2592	11.9159	11.9296	11.6859	11.4867	216.416
P18654	12.0054	12.3048	12.3622	12.0488	11.9944	11.886	11.8235	12.3128	12.1991	12.1716	12.0684	12.3227	11.9822	11.7062	11.6593	12.1939	11.8167	11.5463	216.404
Q9CPY7	11.9736	11.9356	12.0525	11.8839	11.7713	12.1352	11.9123	11.9245	11.9591	11.9121	11.5933	11.6351	12.5782	12.7559	12.3015	12.4739	11.8005	11.7154	216.314
Q9CQX8	12.154	11.8686	11.928	11.7611	11.5871	12.0787	11.9622	12.2789	12.12	12.3912	12.4511	11.9546	12.1657	11.8392	12.0717	11.8386	11.854	11.9851	216.29
Q8VIM9	12.3988	11.9492	12.315	12.1706	11.251	11.9965	11.8353	11.8028	12.2314	12.7659	12.4094	12.2696	11.932	11.6508	11.9388	11.6215	11.8874	11.8288	216.255
P27612	12.0006	11.827	11.9045	11.9204	11.4365	11.9599	11.7252	11.9079	12.1447	12.1381	12.2216	12.087	12.3415	12.2454	12.1621	12.1388	12.1445	11.9296	216.235
P06537	12.5148	10.8687	12.358	11.7017	13.1925	12.0091	11.0123	11.8136	12.5301	12.771	11.7116	11.9416	10.4668	11.1249	12.1405	14.5797	13.1067	10.3855	216.229
Q9QYC0	12.065	11.6752	11.8191	11.4376	11.649	11.3888	11.4468	11.6652	12.1776	12.2411	11.9156	12.0592	12.6203	12.5973	12.3069	12.297	12.4403	12.4107	216.213
Q03958	12.1246	11.5677	12.1207	12.0609	12.0529	11.9552	11.9106	12.1822	11.9814	12.1455	12.1288	11.5573	12.1606	12.0452	12.2406	11.9848	12.128	11.8626	216.21
Q7TT37	12.2535	11.6677	11.9807	12.2908	12.0405	11.6248	11.9232	12.1097	12.0002	12.1694	12.184	12.157	11.8025	11.8585	12.0539	11.973	12.1774	11.9311	216.198
Q3UFS4	12.0588	11.1069	11.989	11.8307	10.8363	12.4098	11.7194	12.0564	12.1117	12.6138	11.8453	11.9988	12.5096	12.5273	12.0988	12.0441	12.1301	12.3076	216.194
Q9DBC7	12.2955	11.7687	11.9166	12.0412	11.7598	12.1086	11.845	11.764	12.1475	12.0441	11.9525	12.1596	12.1442	12.0723	12.1162	12.226	12.0217	11.7753	216.159
P45952	11.6765	11.6606	11.8047	11.9631	11.3086	11.7275	11.4529	11.8141	12.1833	12.4531	12.6761	12.6337	11.9252	12.5951	12.3007	12.4375	11.8119	11.7313	216.156
Q6KCD5	12.2617	12.2333	12.5532	12.1564	11.7716	12.0932	12.2275	11.9153	11.6212	12.2214	12.0204	12.1413	12.0209	12.0738	11.7629	11.6348	11.4832	11.9401	216.132
Q9Z0H4	12.3061	12.3782	12.5407	11.8887	12.1018	12.2748	12.1477	11.8492	12.0286	12.1025	11.6909	11.1359	11.6648	12.1461	12.1176	11.7222	11.9881	12.0317	216.116
Q91V08	12.3818	12.6341	12.5114	11.9084	11.5057	12.1089	12.3627	11.9156	12.3504	12.5241	11.4571	11.4574	11.7817	11.8236	12.1269	12.3478	11.1726	11.7408	216.111
Q01405	11.9361	12.5544	12.0499	12.1123	11.5962	12.2284	11.6929	11.4373	12.3554	12.0062	12.062	11.97	12.1285	12.1656	11.8718	12.0247	12.0149	11.8905	216.097
P70195	12.0163	12.0386	12.1553	12.2577	12.0108	12.1986	12.2075	11.9489	11.8192	12.1247	12.0146	11.8418	11.823	12.0269	11.8119	11.7301	12.1292	11.9411	216.096
E9Q634	11.1235	11.1828	11.2037	10.9363	11.3911	11.5227	11.5406	11.467	12.6063	12.4818	12.2872	12.348	12.8534	12.9197	12.4447	12.5404	12.6299	12.5778	216.057
O08788	12.0674	12.1212	12.0608	11.6916	11.8464	11.8624	11.7742	11.542	12.1337	12.2852	11.6518	12.0155	12.3236	12.2111	12.4888	11.8294	12.1382	12.0137	216.057
Q9CZR8	11.702	12.2618	12.1834	12.743	12.0004	10.7956	11.6468	11.4113	12.1013	12.3959	11.8724	12.1723	12.1001	11.6255	12.276	11.9587	12.2764	12.5052	216.028
P62835	12.1138	11.9556	12.0899	12.0594	11.8168	12.2751	11.5668	11.3887	11.897	12.4928	11.0753	12.8074	11.9228	12.3037	12.5201	12.1802	11.7426	11.8085	216.017
P63030	12.0755	12.0645	12.1512	11.2703	10.8274	12.0272	12.0999	11.0505	12.7519	12.7987	12.8378	12.3752	12.2658	12.2539	12.173	11.8603	11.6224	11.4877	215.993
Q91ZR1	11.6518	11.6721	12.0405	11.7441	11.4218	11.6771	12.0027	11.4257	11.9757	12.4758	12.2439	12.3073	12.0022	12.1072	12.3507	12.1475	12.426	12.2991	215.971
Q9DBZ5	12.7112	12.0037	12.3655	12.3902	11.6815	11.6076	12.5362	11.3004	11.7697	12.1428	11.9869	11.4509	11.5253	11.9535	12.1595	12.3944	12.1778	11.809	215.966
Q99KI3	12.4306	12.6416	12.6115	12.6716	12.2302	10.5389	11.3939	11.9875	12.4307	12.0891	12.3062	12.3037	11.3424	11.1789	11.8992	12.2264	12.4437	11.2116	215.938
Q9JIF7	11.8052	11.9779	12.0716	12.1784	11.6209	10.9165	11.747	11.9798	11.8644	12.2589	12.5944	12.5871	12.1233	11.853	12.3296	12.4349	11.6927	11.8505	215.886
Q7TSV4	11.6285	11.8621	12.2761	11.8785	11.736	11.7607	11.9514	12.0587	11.7147	11.9663	11.9503	12.2986	11.9546	12.8207	12.2968	12.2205	11.8102	11.6328	215.818
Q08288	12.2379	12.4349	12.3549	12.117	12.2351	11.8401	12.0588	12.1767	11.9891	12.0522	11.9311	11.7123	11.1701	11.6351	12.2954	11.8204	12.133	11.5912	215.785
Q9Z2Y8	12.1593	11.741	11.9199	11.8823	11.765	11.908	11.717	11.8473	11.929	12.0846	12.0575	12.1952	12.2294	12.4497	12.0384	12.3108	12.1144	11.4276	215.776
E9Q7E2	12.515	12.1222	12.5482	12.8061	12.4816	11.225	12.0882	12.3955	11.5352	12.067	11.8361	12.1856	12.1289	11.6759	11.6064	11.6697	11.6502	11.2306	215.767
Q9CQU0	12.049	11.5371	11.7859	12.2411	11.1307	11.9944	11.7541	11.4578	12.191	12.1227	12.3056	12.382	12.0173	12.0584	12.5746	12.2182	12.0998	11.8464	215.766
Q8VHN8	11.9184	11.9675	12.8427	12.0445	11.84	11.272	11.7219	11.9074	12.582	12.256	12.2777	12.3099	12.001	10.928	11.6197	12.1457	11.7899	12.3195	215.744
Q99K28	11.9606	11.8159	12.1268	11.9558	11.65	11.9592	12.007	11.594	12.074	12.2164	12.0113	11.9879	12.1663	12.1666	12.288	11.9475	12.1152	11.6921	215.735
Q9Z2M7	12.23	11.8002	11.7533	12.2418	11.7274	11.6589	11.4397	12.3936	11.8295	12.201	12.551	12.7593	12.3348	11.894	12.3164	11.0929	12.4176	11.078	215.719
O35900	11.6615	12.4321	11.8296	12.423	11.4513	12.1077	12.098	12.0281	11.9138	11.9231	12.6653	12.3454	10.6835	11.6769	12.11	12.3065	12.2491	11.8105	215.716
Q78JE5	12.2459	11.9548	12.0777	12.2234	11.6407	11.7425	12.0177	12.0321	12.2397	11.9913	12.319	12.0737	10.811	11.8239	11.8015	12.0081	12.4556	12.2306	215.689
P62141	11.7986	12.0884	12.0287	12.2285	12.0879	11.9753	11.9802	12.2077	12.1765	11.934	12.3369	12.1951	11.6795	11.7847	11.8302	11.9198	11.7094	11.7228	215.684
Q61187	12.2088	11.9114	12.0724	11.63	11.4092	12.0494	12.1128	11.7819	11.4617	12.0974	12.0376	11.8812	12.6443	12.3903	12.1194	11.9696	11.6166	12.2737	215.668
Q8C1B7	11.9165	11.7632	11.8388	11.5437	12.0349	12.0068	11.6611	11.7228	12.1482	12.2617	12.2633	11.9472	12.4615	12.3119	11.9947	11.7825	12.0843	11.9175	215.66
Q6ZWU9	12.4275	12.1683	12.1328	12.2737	11.9524	11.571	11.5865	11.9047	12.1126	12.0192	11.8336	11.7678	11.6679	12.1386	11.9706	12.1825	12.1418	11.7856	215.637
Q9DBG3	11.8605	11.59	11.987	11.9938	11.3973	11.5973	11.6131	11.8657	11.8879	12.333	12.3623	12.4805	12.3037	12.229	12.4941	12.2879	11.5384	11.8151	215.637
Q80XP8	12.2554	12.0553	12.2831	11.9798	12.0262	12.2622	11.9852	11.98	12.066	11.9444	11.7839	11.7475	12.01	12.0327	11.7507	11.8741	11.7475	11.8467	215.631
Q62095	12.67	12.3479	12.2531	12.7899	12.8832	11.6263	11.8146	11.677	12.1517	11.9791	11.6817	12.524	11.6743	10.5007	11.4562	12.037	12.0105	11.5319	215.609
Q9D4H8	11.8695	11.5805	11.6708	12.3003	12.0817	12.0978	12.5041	12.6626	11.3692	12.0458	11.9274	12.3113	11.8569	12.1843	11.5753	12.1646	11.7189	11.6704	215.592
Q05CL8	12.1081	12.2692	12.3399	12.0594	12.0674	12.51	12.2686	11.9695	11.9255	11.869	11.6119	11.5408	12.0831	12.0287	11.6673	11.7052	11.5938	11.8818	215.499
Q9CY27	12.0729	12.2767	12.0628	12.0075	11.7428	12.1166	11.7747	11.4811	12.3297	12.1654	11.9386	11.8957	12.1375	12.2791	11.9808	12.0734	11.5776	11.5675	215.48
Q8VE22	12.2843	12.4173	12.58	12.2675	12.2759	10.439	12.2963	11.7491	12.3485	12.5317	11.7525	11.9128	10.9504	10.7379	12.2829	12.0968	12.3248	12.2185	215.466
Q8VDP3	11.7916	11.9787	12.4209	11.9382	11.9642	11.7249	11.9338	11.921	12.2598	12.2004	12.0523	11.9947	11.9436	11.8162	11.4891	11.9894	12.1128	11.9329	215.464
O35465	12.3263	12.0872	12.0144	11.778	12.1689	12.1228	11.5739	11.9584	12.25	12.2438	11.5094	11.7582	12.0984	12.0544	12.0964	11.4196	12.0686	11.8201	215.349
P13020	11.318	12.0856	12.3417	12.1686	11.4278	11.7849	11.4566	11.881	11.6968	12.1824	12.0928	11.7678	12.1939	12.6792	12.4079	12.6802	11.5991	11.5615	215.326
Q791T5	11.7527	11.8271	12.3221	11.6614	11.8121	12.3724	11.4139	11.481	12.2443	12.1907	12.4419	11.9668	11.717	12.023	11.8908	11.8501	11.9751	12.3823	215.325
Q61543	11.7324	11.8577	11.9426	11.7443	11.3879	12.0921	11.9458	11.72	11.9731	12.2158	11.7098	11.6965	12.2915	12.4314	12.1811	12.0491	12.1718	12.1763	215.319
P35922	12.0883	12.4212	12.471	12.0365	11.9259	12.104	12.4426	12.0424	11.7825	12.107	12.0596	12.012	11.7207	11.7988	11.642	11.8145	11.5063	11.2948	215.27
P62046	12.0339	12.3043	12.0051	12.2786	11.9411	11.8715	11.6813	11.7401	11.9865	12.3305	12.1003	12.3844	11.3394	11.3863	12.0795	12.1081	11.8264	11.8722	215.27
P24452	10.6936	10.8205	11.2995	10.9031	10.5248	10.9337	11.3236	10.9192	12.0378	12.1988	12.1894	12.2647	12.901	13.5648	13.3372	13.409	12.957	12.9641	215.242
Q921Y2	11.6643	12.0556	12.0772	11.78	11.2115	12.3439	12.454	11.9985	11.8817	12.1202	11.58	11.194	12.4712	12.3796	12.0675	12.2316	11.9401	11.7842	215.235
P57716	12.3174	12.0852	11.7844	11.7557	11.8358	11.7001	11.3787	11.7503	12.1478	11.9607	12.1137	12.1726	12.4356	12.3243	11.9816	12.1339	11.8281	11.5202	215.226
Q64697	11.7969	12.0297	11.9699	11.9486	12.2174	11.2635	11.7898	11.9633	12.3781	11.8622	12.2917	12.1633	12.0765	11.9411	11.8031	11.6291	12.3321	11.7601	215.216
Q8CI94	11.8448	11.7194	11.8207	12.0622	11.4769	11.8398	11.6305	11.4388	12.2469	12.1852	12.1473	11.9596	12.0844	12.335	12.2209	12.3527	11.9789	11.8192	215.163
P35235	11.7548	11.7869	11.9108	11.9435	11.7083	12.0209	12.2709	11.917	11.8517	11.9375	12.135	12.0026	12.103	12.0313	11.8449	12.1303	11.9598	11.8251	215.134
Q60648	11.8291	11.5478	11.9206	11.8691	12.1932	11.9501	11.9706	11.6236	12.2226	12.0114	12.2752	11.5968	11.9723	11.8946	12.1744	11.9355	12.1946	11.9374	215.119
O09131	12.4068	12.4159	12.1032	12.3237	12.3056	11.6759	11.3883	12.431	10.2843	10.3316	12.3403	12.3615	11.4971	11.8573	13.5104	13.5066	11.7077	10.6246	215.072
Q8C5L3	11.9882	12.032	12.0323	11.9547	11.5376	12.2513	12.0707	11.8868	12.0905	12.1507	11.7433	11.9259	12.1344	12.097	11.8093	11.758	11.6452	11.9631	215.071
P50608	11.5317	11.732	11.2427	11.7998	12.5404	12.1549	12.4719	12.3938	12.1849	12.02	11.9915	11.9556	11.6776	11.4635	12.1052	11.4159	11.8979	12.4824	215.062
Q03347	12.1238	12.4301	12.4497	12.3206	12.0841	11.7338	12.0294	11.7569	11.7476	12.0148	11.8785	12.3177	11.4533	11.8315	11.8749	11.3671	11.8136	11.8178	215.045
Q99LD4	12.1758	12.0997	12.2995	12.1934	11.8803	11.8766	11.7023	11.6369	11.9292	12.1741	11.8121	11.9937	12.0741	11.5874	11.8891	12.0556	11.942	11.7184	215.04
P25799	11.1303	11.2099	11.6169	11.4279	11.1443	11.4501	11.5071	11.4859	11.8122	12.2374	12.5356	12.4031	12.5065	12.6518	12.7473	12.7373	12.2168	12.2033	215.024
Q922H4	12.0026	11.5132	11.9811	11.4993	11.4154	12.0257	11.4138	11.7063	12.3906	11.6475	11.9907	12.0986	12.4931	12.3621	12.8238	12.0393	12.394	11.2243	215.021
Q9D7H3	11.8298	11.6407	11.9783	12.2061	12.141	12.1109	11.9235	11.9204	11.7046	11.4249	12.1343	12.1123	11.7098	11.8242	12.2823	11.8862	12.1438	12.0411	215.014
O70152	11.841	12.0311	11.957	12.202	11.3727	11.184	11.464	12.032	11.9265	12.5899	11.8583	12.0232	11.978	11.5869	11.7656	12.0917	12.7082	12.3726	214.985
O70404	12.1061	11.9874	12.4839	12.1713	11.7508	11.8998	11.8349	12.0413	11.9458	11.8431	11.528	12.1264	11.7943	11.8708	12.1592	11.798	12.3718	11.2534	214.966
Q99M87	11.6523	12.0921	12.1106	11.8655	11.6871	12.3174	12.5612	12.0837	11.6579	11.8483	11.6092	12.1663	11.8892	11.7023	11.7414	12.196	11.9641	11.8118	214.956
Q61768	11.9365	11.8716	12.0585	11.7919	11.9631	12.0156	11.9069	11.9389	12.2973	12.1947	11.9546	11.842	12.1271	12.0299	11.7497	11.8223	11.8423	11.576	214.919
P29758	12.1945	12.4329	12.4806	12.7506	11.9956	12.0009	12.0361	12.2775	12.2309	11.6528	11.2892	11.0606	12.1967	11.8582	12.0863	11.8769	11.2346	11.2401	214.895
O55098	11.8446	11.3934	11.7725	11.7562	11.5738	11.7859	11.488	11.3322	12.0729	12.2616	11.7655	11.627	12.4254	12.6196	12.3688	12.3409	12.4432	12.0163	214.888
Q91XD6	11.4087	11.465	12.3305	11.7662	11.6253	11.7567	12.4523	11.603	12.0648	11.9975	12.4609	11.7245	11.9694	11.9614	12.3929	11.8589	11.7684	12.152	214.758
P11911	10.7722	10.8849	11.3587	11.2264	11.5897	11.5794	11.8116	11.3398	12.5448	12.286	12.4769	12.2002	12.5597	12.2351	11.956	12.3815	12.7855	12.7501	214.738
P23611	11.2576	11.5931	11.1134	11.2062	11.4173	11.6141	11.3387	11.7608	12.5896	12.4639	12.2799	12.4127	12.451	12.2681	11.8845	12.2537	12.433	12.3854	214.723
Q99KV1	11.8244	11.8245	11.9486	12.0094	11.5098	11.6957	11.6903	11.8817	11.9256	11.9139	11.984	12.0536	12.079	12.0422	12.1572	12.1949	11.9197	12.048	214.702
P41216	11.6434	12.0253	12.0548	11.8098	11.2421	11.4846	11.4228	11.5346	12.3227	13.019	12.6245	12.206	11.6819	11.8146	12.1587	12.5326	11.6156	11.4894	214.682
Q91VN6	11.889	11.9504	11.9675	12.0191	11.8081	12.1907	11.8635	11.9477	12.0781	12.0799	11.9208	12.026	12.1229	11.9701	11.9518	11.573	11.7085	11.5932	214.66
Q91WS0	11.9781	11.9754	12.1737	11.8587	11.4274	11.662	11.3717	11.6992	12.2743	12.6516	12.3131	12.4023	12.1337	11.8831	11.9343	11.7543	11.4425	11.7229	214.658
Q91VU0	11.6439	11.6729	11.3702	10.9773	11.7396	11.7447	12.3148	12.0165	12.0641	12.4195	11.9916	11.9961	11.8898	11.8976	11.9196	11.6482	12.4751	12.8744	214.656
Q9D0I8	11.9759	12.2026	11.9498	11.8152	12.2479	11.9452	12.2181	11.6786	11.7821	11.9001	12.2905	12.0028	11.2013	11.9754	12.0315	11.931	11.9677	11.5361	214.652
P51912	12.8098	12.4041	12.3894	12.3773	12.1985	12.2774	12.1764	12.2409	11.9583	12.0476	11.7148	11.9279	11.3951	11.3814	11.4827	11.2952	10.8854	11.6498	214.612
Q8C156	12.4338	12.284	12.5872	12.4501	12.2537	12.4303	12.3441	12.1696	11.8547	11.9	11.9086	11.7059	11.6604	11.5822	11.2798	11.8002	10.908	11.053	214.605
Q99LC3	11.9007	11.8737	11.893	11.8738	11.8825	11.8731	11.872	11.9908	11.9164	12.3034	12.0207	12.0259	11.7857	11.6678	12.0933	11.8774	11.7348	11.9656	214.551
O35459	11.8956	11.9179	12.2012	12.1441	11.6328	12.0564	11.7634	11.7388	12.1548	12.1339	12.4251	11.8741	11.6394	11.755	12.085	11.9095	11.7154	11.4858	214.528
Q61466	12.2265	12.2304	12.2475	12.1891	12.0099	12.0714	11.8176	12.1811	11.8687	12.0587	12.1138	12.1216	11.8016	11.7216	11.4454	11.5389	11.4944	11.3778	214.516
Q99LE6	12.5486	12.0371	12.4954	12.4524	12.3743	11.0158	12.063	11.5023	11.933	12.509	12.0149	11.8093	11.0687	11.5141	12.2199	11.9409	11.8079	11.1792	214.486
Q9DC69	12.2211	11.8537	11.9128	11.8573	11.7926	11.5422	11.6565	11.6125	12.4701	12.3186	12.123	11.9924	12.0601	11.9546	11.6914	11.811	11.9224	11.625	214.417
Q9D0B0	11.5188	11.753	12.4141	11.9063	11.7131	12.2102	10.6166	11.2136	12.1566	12.0948	12.3231	12.1134	12.1847	12.6766	12.0986	11.8545	11.8213	11.7313	214.401
Q99J56	12.5925	12.849	12.2361	12.2081	12.3309	9.84311	11.6056	11.6141	12.8105	12.4208	12.2927	12.0338	9.23294	10.4129	12.8	12.1812	12.8226	12.0568	214.344
Q7TMR0	11.5932	11.9191	12.163	11.9098	11.1804	11.5122	11.9902	12.0832	11.5576	11.8342	12.0647	12.1499	12.0186	12.369	12.7495	12.5314	11.191	11.4779	214.295
E9Q4N7	12.344	11.9778	12.2302	11.9838	11.5786	12.1178	11.8895	11.7721	12.182	11.8123	12.0657	12.0662	11.9899	11.7536	11.7375	11.459	11.7559	11.5721	214.288
Q6ZWM4	11.9707	12.3219	11.9942	12.4378	11.7044	12.5812	11.3769	11.0555	11.5807	12.122	12.4193	12.3851	11.8102	12.0805	12.0181	12.1604	11.9151	10.3024	214.236
Q04207	11.5451	11.7677	11.7734	11.7973	11.6389	11.7742	11.6639	11.7295	12.138	12.0149	12.085	11.9462	12.2796	12.1897	11.8415	12.0351	12.0433	11.9475	214.211
P08556	12.215	12.4356	12.1663	11.9537	11.9321	11.3625	11.5765	11.6557	12.1385	12.6551	12.0223	12.0209	11.4812	11.7627	11.7866	11.8003	11.7758	11.4611	214.202
Q8VE10	12.1007	11.5816	12.4766	12.1904	11.8066	11.7464	11.6899	12.1212	11.7406	11.9369	11.8968	11.8504	11.2805	12.0465	12.4542	12.1683	11.9084	11.1392	214.135
P70227	11.6378	11.5761	11.8807	11.7116	11.2139	11.6266	12.025	11.5322	12.0094	12.2762	11.8294	11.9433	11.5684	11.6316	12.6045	11.7944	12.2844	12.9878	214.133
Q91W39	12.0824	11.7988	12.1781	11.8057	11.6975	11.904	11.7795	11.8153	12.0756	12.0987	11.9265	11.9119	12.0909	11.9552	11.6431	11.6635	11.9756	11.7141	214.116
P01648;P01649	10.2888	12.3271	11.6311	11.3416	11.6617	11.9522	12.205	12.0205	12.6268	12.416	11.6798	11.0607	12.4301	12.3404	12.28	10.2735	13.2689	12.2736	214.078
P29452	11.7258	11.9476	11.5016	11.7859	11.1892	11.5709	11.4931	11.6724	11.9629	11.7266	12.0379	11.9213	11.8715	12.249	12.499	12.4976	12.1797	12.2445	214.076
P23506	12.0493	11.9744	12.4493	12.1475	11.7884	11.2829	11.9491	11.5221	12.101	12.1784	11.685	11.7432	11.5669	12.149	11.8815	12.0069	12.0848	11.4633	214.023
Q8BGW1	12.6595	12.2938	12.5375	12.4817	12.1005	11.2267	11.6953	11.7844	11.7181	12.289	12.1185	11.9974	10.316	10.4536	12.2795	12.1451	11.9624	11.9539	214.013
Q9DCX1	11.127	11.3815	11.7846	11.5842	12.0296	12.9322	12.749	12.4102	10.5802	11.3489	10.8479	11.2121	11.8389	11.7481	12.6524	12.0016	12.899	12.8622	213.99
Q64442	11.3577	11.7803	11.9917	11.9561	11.6797	11.8571	11.7793	12.072	11.1553	12.1792	12.1036	12.2524	11.9805	11.9687	11.8905	12.1567	11.9446	11.8709	213.976
Q8VDQ1	12.0957	11.5733	12.1375	11.9675	11.1537	11.4842	11.339	11.989	12.1132	12.3533	12.295	12.6625	10.649	11.4889	12.1561	12.0936	12.0648	12.3235	213.94
Q9ERN0	11.9551	11.5525	11.5975	11.4038	11.8612	11.3716	11.6733	12.1274	12.1475	12.0617	11.6254	11.6228	12.377	12.1569	11.9679	12.5355	11.9428	11.9482	213.928
Q9D379	11.1078	11.2182	11.2189	10.6569	10.9734	10.7819	10.91	11.1052	12.2416	12.4347	12.0192	11.9906	12.8184	12.7001	12.0872	12.8911	13.4681	13.2964	213.92
Q8R1Q8	12.3554	12.0649	12.4143	12.3103	11.7953	11.1831	11.3167	11.7117	12.4388	12.0936	12.1242	12.0243	11.375	10.7271	12.4164	11.9685	11.6264	11.9451	213.891
Q91VH6	11.8004	11.8798	11.9786	12.1475	11.7345	12.0069	12.0243	12.1186	11.8632	11.8601	12.1134	11.6148	11.7761	12.1628	11.3283	11.8969	11.8401	11.7422	213.889
Q9D8X2	11.9832	12.0729	11.9327	11.5719	12.0011	11.9197	12.108	12.1657	12.0088	12.0864	11.7286	11.7648	11.5106	12.0533	11.6526	11.6987	11.7603	11.8418	213.861
P70362	11.9852	11.4336	12.15	11.6595	11.7296	11.956	12.0111	11.6863	11.9525	11.9647	11.7258	11.7107	11.9479	12.3091	11.9219	11.6275	12.1369	11.9393	213.847
P63242	12.4226	12.3089	12.7593	12.5378	11.9354	11.6504	11.4284	11.514	12.5937	12.3719	12.1818	12.7096	12.2682	12.2377	10.2891	11.8583	10.8149	9.95294	213.835
Q6PGB6	12.0649	12.0775	12.1343	12.0563	11.9323	12.1132	12.0269	11.7537	11.8705	12.0238	11.4616	12.0322	11.821	11.7769	11.9909	11.8467	11.656	11.1852	213.824
P16332	12.228	11.6062	11.8703	12.272	12.0417	10.6889	11.4335	12.0523	12.0639	12.636	12.139	12.0833	12.1506	12.13	12.1602	12.3411	10.7461	11.1769	213.82
Q9EQQ9	12.2155	11.9396	12.2841	12.153	12.0863	12.0217	12.1579	12.0643	11.6488	11.9664	12.0087	12.0676	11.7661	11.3898	11.5716	11.7892	11.4153	11.2705	213.816
Q9R0Q6	11.6343	12.0135	11.7773	11.7159	11.5016	12.101	11.91	11.6736	12.2226	12.1085	11.8676	11.9419	11.8274	12.2594	11.8681	11.6784	11.808	11.8908	213.8
Q9Z2Z6	12.2322	12.2075	11.9409	12.4161	12.0029	12.3949	NA	12.4085	12.6517	12.7503	12.8622	12.8305	12.685	12.7781	12.6677	12.8562	12.8676	13.2408	213.793
P19437	10.4367	10.6215	10.6854	NA	11.4555	10.5374	10.7995	11.3997	14.4356	14.1228	14.2125	13.2728	14.6736	14.1535	12.6913	12.7165	13.9983	13.5786	213.791
Q9D0F3	11.7016	11.9108	11.6649	12.1139	11.583	11.8967	11.9527	12.0003	11.7804	12.1892	12.0509	12.6186	11.9171	11.7027	11.6499	12.0925	11.0514	11.9133	213.79
Q3TW96	11.4745	10.9561	11.4448	11.5585	11.3199	11.9252	11.6169	11.7203	11.7981	12.1164	11.9196	11.9049	12.4126	12.6918	12.4246	12.4658	12.0999	11.886	213.736
Q07813	11.4139	11.5399	11.9245	11.9538	12.2619	11.8969	11.4256	11.1916	11.4312	12.019	12.0378	11.9984	11.9854	12.7157	12.3798	11.9449	12.5639	11.0486	213.733
Q60605	11.7625	11.931	12.0876	12.258	11.5362	11.8493	11.2591	11.5046	12.5559	11.8185	11.9563	11.3105	11.9528	12.2729	11.912	12.2225	11.967	11.5704	213.727
O35368	11.4041	11.3295	11.8558	11.6038	11.1356	11.4555	11.4627	11.6638	11.7787	12.1719	12.0857	12.1105	11.6299	12.1578	12.0926	12.1138	12.6896	12.906	213.647
Q8CB96	11.4243	11.76	12.0508	10.8679	11.1269	11.7385	11.2746	11.6929	11.8112	12.7687	12.2558	12.3761	11.2368	12.6377	12.2986	12.1132	12.0432	12.1402	213.618
P70202	12.3128	12.1617	12.4885	12.1667	12	11.9991	12.1333	11.8183	11.9692	11.9389	11.9534	11.9054	11.672	11.373	11.7827	11.3475	11.3107	11.2486	213.582
Q921N6	11.7581	11.6525	11.8103	11.6973	11.019	11.5907	11.9047	11.5795	11.5397	12.0557	11.3975	11.7931	12.3956	12.7414	12.6243	12.3842	11.6969	11.9408	213.581
P59325	11.9067	12.0788	11.9302	11.7068	12.0093	11.9824	11.6668	11.6502	11.6677	11.7732	11.9944	11.8882	12.0824	12.0546	11.7543	12.0196	11.7436	11.6509	213.56
Q5SSW2	12.0378	12.0197	12.3435	12.2649	11.7284	12.1397	12.2583	11.8877	12.0457	12.1985	11.7776	12.1516	11.6635	11.5064	11.0874	11.7654	11.3907	11.2662	213.533
P21278;P21279;P30677	12.2929	12.0494	11.9076	11.9809	11.8202	11.656	11.7021	11.8112	12.0178	12.1309	12.647	12.0385	11.6794	11.9401	12.1796	11.8624	11.0875	10.7175	213.521
Q921G7	11.9034	11.8455	12.0856	11.7916	11.3697	11.6555	11.5576	11.6356	12.1969	12.5655	12.1919	12.0128	11.9554	12.3356	11.6798	11.795	11.3747	11.5436	213.496
Q9DBR0	11.9133	12.1191	12.1686	11.8975	11.6907	11.9284	11.6048	11.7697	12.0096	11.9	11.9334	11.9636	12.1083	11.8582	11.695	11.5822	11.8136	11.5323	213.488
Q3TIU4	11.7615	12.1201	12.0045	11.9096	11.3404	12.0625	11.7692	11.7636	11.7988	12.0824	12.1199	12.011	11.6863	11.8629	11.7788	11.8804	11.7614	11.7478	213.461
Q61189	12.0225	12.1308	12.2416	12.2737	12.0056	11.9899	11.8262	11.8591	12.1692	12.1919	12.0203	11.8038	11.7057	11.9882	10.7999	11.7685	11.6108	11.0386	213.446
Q9Z2L7	11.9527	11.6668	12.0205	11.8823	11.7048	12.0094	11.71	12.0077	12.0028	12.0314	12.0695	11.6709	11.8849	11.9798	11.6539	12.0754	11.7622	11.349	213.434
Q9DCN2	11.6532	11.6782	11.7205	11.4711	11.2799	11.5992	11.3695	11.5319	11.7637	12.0967	12.0484	11.8583	12.4345	12.6056	12.409	12.1658	11.9093	11.8381	213.433
Q80ZW2	10.9238	11.4205	11.6935	11.5632	11.3183	10.8029	11.4574	11.7432	12.3366	12.3678	12.6871	12.7277	11.3949	11.1994	12.3441	12.6083	12.3834	12.4473	213.419
Q62431	11.3995	11.4246	11.613	11.5176	11.7946	11.8132	11.823	12.0961	12.2734	12.3261	12.3089	12.0404	11.8931	12.0403	11.207	11.9485	12.1397	11.7257	213.385
O35130	11.7212	11.7588	12.1724	12.0095	11.6747	12.126	11.955	11.8284	11.8847	11.7541	11.7688	11.769	11.5234	12.0141	12.0783	11.8067	11.9594	11.5437	213.348
P70698	12.2414	12.216	11.9401	11.9113	11.9672	11.867	12.6044	11.8151	11.6662	11.768	11.3595	11.9588	11.7659	11.5207	12.0945	11.7458	11.352	11.4536	213.248
A2ABU4	12.0428	11.8645	12.1496	11.7437	11.0481	11.6925	11.7801	11.9991	11.6964	12.0964	12.6071	12.2211	11.8725	12.1897	10.4512	11.9056	12.0332	11.8338	213.228
P97452	12.0412	11.9977	11.9723	12.0593	11.7986	11.6286	11.3559	11.3337	11.7445	11.967	11.7962	11.8062	11.7953	11.5167	12.2832	12.1834	12.046	11.8932	213.219
Q99N16;Q9EP75	11.198	11.881	11.6182	11.2161	12.7147	12.9024	12.6838	12.119	10.8457	11.5839	10.1118	11.2973	11.6013	12.1117	11.9237	11.877	12.5522	12.9125	213.15
P47802	12.0634	11.4827	12.1259	11.9418	11.0336	11.8505	11.6439	12.0139	11.9615	11.9547	11.63	11.7773	12.205	12.2125	11.9537	11.9282	11.7807	11.5069	213.066
Q9R062	11.0423	11.5369	11.8899	11.4059	11.0445	12.0022	11.6439	11.4478	11.7924	12.286	11.9817	12.1177	12.2078	12.7992	12.7118	12.0697	11.4082	11.5761	212.964
Q6PGH1	11.6703	11.7632	12.1202	11.9915	11.6117	12.2525	12.01	12.1044	11.444	11.644	11.4882	11.4844	11.6595	11.47	12.0075	12.0235	12.05	12.1533	212.949
Q8BTU1	11.9685	12.2409	11.9932	11.9179	11.8485	11.8415	11.7008	11.5131	12.0761	11.9279	11.748	11.7412	11.8155	11.9985	11.5856	11.6679	11.7436	11.6147	212.943
Q8BZR9	11.9507	12.0346	11.9442	11.6305	11.4348	11.7592	11.8503	11.3857	12.0506	12.1833	11.6563	11.5586	12.103	11.9299	11.8841	11.4921	12.0942	12	212.942
Q9QZE7	11.7129	11.5711	11.8878	11.4169	11.4479	11.8177	11.7913	11.5795	12.0309	12.0856	11.908	11.9751	12.0841	12.4327	11.9879	11.7697	11.6008	11.8284	212.928
Q9R1P1	11.9764	12.0584	12.1743	11.5935	11.5321	11.9086	11.6087	11.3918	12.2218	11.9087	12.0083	11.4043	12.0145	12.0785	11.8	11.6954	12.2212	11.3008	212.897
Q8R0F6	11.8859	11.9233	12.2407	11.9384	11.7232	11.989	11.8162	12.0376	11.7345	11.801	11.7707	11.9213	11.2703	11.6966	11.8049	11.5377	11.7117	12.0926	212.896
P19536	12.5904	12.1749	12.0337	12.1373	11.8494	11.8747	11.2369	11.4958	12.6858	12.2457	12.3095	11.5006	11.8294	11.2389	11.3132	11.5622	11.6028	11.2116	212.893
Q62018	11.2931	11.6993	12.144	12.1929	11.7673	12.1599	11.0908	11.633	11.9038	11.6107	11.9127	11.738	12.0806	11.8002	11.6691	12.0856	12.1335	11.9724	212.887
Q9WUA3	11.2675	11.8922	11.7468	11.45	11.7387	11.5067	11.5171	11.5457	12.1864	12.1419	11.5308	11.3286	11.9253	12.0367	12.1515	12.2376	12.1736	12.496	212.873
O35744	11.8946	10.7605	11.6707	12.2395	12.2724	11.8804	12.5808	12.7017	12.7375	12.6075	12.7504	12.9281	13.764	13.9114	14.308	14.2648	9.57933	NA	212.852
Q9DB05	11.6905	11.7638	11.9037	11.6272	11.5504	11.5015	11.6207	11.5771	11.7894	12.2024	11.7737	11.91	12.1886	12.2595	12.1335	12.0444	11.6995	11.6079	212.844
P70122	11.8639	12.013	11.9525	11.8254	11.5525	11.6661	11.479	11.9218	11.9128	12.0672	12.0175	12.0755	11.6333	12.0066	11.8579	11.731	11.8939	11.3602	212.83
Q6P8X1	11.6156	11.9903	11.8771	11.5418	11.4578	11.8957	11.9442	11.3978	11.8448	12.0022	11.4981	11.6433	12.1172	12.1707	12.0611	11.9755	11.7874	11.9933	212.814
Q91WG8	12.1938	11.7518	12.2386	12.1502	11.6588	12.0932	11.5035	11.6746	11.6558	12.1186	11.9176	12.1506	11.1606	11.1462	11.9239	12.0686	11.9441	11.4247	212.775
P62488	12.1532	12.2868	12.2233	12.1348	11.6974	11.7529	10.9341	11.2186	12.0417	12.212	11.6038	11.7212	11.7097	11.7302	11.8292	11.7866	11.8814	11.8278	212.745
Q9DCZ4	11.8303	11.866	11.7953	11.7688	11.7385	11.9505	11.4766	11.4124	11.9279	12.3864	11.996	12.0767	11.9542	11.9404	11.8126	11.7182	11.5617	11.5244	212.737
Q9R1J0	12.6282	12.1795	12.1429	11.9455	11.659	11.7227	11.6754	11.5628	11.0915	12.3857	11.7845	12.0414	11.294	11.8923	12.2454	11.8033	11.7104	10.9722	212.737
O35730;Q9CQJ4	11.7898	12.151	11.9283	11.8732	11.7086	11.2803	11.8503	11.9793	11.6416	12.1881	11.6841	11.7417	11.4618	11.7106	12.1326	11.8981	11.7794	11.9017	212.701
Q60775	12.3252	12.0512	12.0546	12.0498	12.0078	11.8632	11.9392	11.9535	11.9338	11.8329	11.5549	11.5869	11.9602	11.4985	11.4355	11.46	11.559	11.6327	212.699
Q9D1Q6	11.6454	11.5109	11.7618	11.6738	11.4788	11.7488	11.8055	11.8535	11.5378	11.9128	12.0047	11.7024	11.8451	11.9856	12.0474	12.2782	12.0577	11.8394	212.69
Q64287	12.7017	12.8569	12.765	12.7684	12.2437	12.4634	12.2927	12.1493	11.1093	11.7261	11.59	11.4918	11.279	11.4218	11.3336	10.8371	10.892	10.727	212.649
Q6ZQL4	11.7705	12.0912	12.0196	11.8078	11.8673	11.3566	11.3872	12.7943	11.8597	11.8753	11.4994	11.6121	11.7552	11.7534	11.9292	11.8428	11.6538	11.7666	212.642
Q9D8Y0	11.3121	11.2621	11.6458	11.6989	11.2096	11.682	11.75	11.6841	11.3993	11.8164	12.1062	12.0252	11.7601	12.4421	12.3398	12.4366	11.5494	12.4697	212.59
Q9EQ32	12.9197	12.775	13.058	12.6954	10.8198	11.1518	11.2487	11.3228	11.4305	11.2858	11.4568	11.5792	11.9186	12.22	12.2224	11.7299	11.3499	11.374	212.558
Q8BXZ1	11.7473	11.9147	11.9381	11.8681	11.2599	10.9171	11.4353	12.1097	11.832	12.1343	12.3681	12.4137	11.9919	11.2616	11.9463	12.0267	11.6264	11.7583	212.549
Q8BMJ3	11.7817	12.222	11.8982	11.8804	11.8701	11.8063	11.6908	11.7956	11.5964	11.842	12.0163	12.1931	11.754	11.7989	11.859	11.9472	11.1834	11.3219	212.457
Q91XI1	11.493	11.8682	11.685	11.9033	11.8656	10.5862	11.9484	11.834	11.7951	11.5087	12.3695	11.8759	11.1997	10.8279	12.8134	12.0241	12.4137	12.4389	212.451
P97821	11.6121	11.2414	11.4418	11.3805	11.3404	11.7726	11.2662	11.7019	11.3082	11.8668	11.4262	11.812	11.7748	12.8987	12.7993	12.7785	12.4517	11.5508	212.424
Q62465	11.4158	11.2208	11.5011	11.5236	11.1404	11.2464	11.5833	11.1305	11.8028	12.146	11.8413	11.7675	12.5349	12.5783	12.8816	12.6415	11.5765	11.8208	212.353
P70398	12.0144	11.7217	11.9008	11.5666	11.6102	11.7319	11.7784	11.4767	12.048	12.0563	11.8602	11.9497	11.7902	11.9422	12.048	11.7915	11.7797	11.2812	212.348
P47811	11.6274	11.6964	11.7525	12.053	11.4707	12.0766	11.4379	11.518	11.6122	11.5339	12.2999	12.1337	11.5668	12.229	12.7103	11.9404	11.2232	11.4592	212.341
P50518	11.3096	11.7415	11.6349	12.1594	12.1765	11.3714	11.1151	11.5119	11.5778	12.0611	12.1015	11.8403	11.9419	12.2435	12.1242	12.3035	11.2403	11.884	212.338
Q62481	11.7816	11.7933	12.1187	12.0436	11.4694	11.533	11.7721	12.3338	11.4636	11.772	12.0804	12.0897	11.5383	11.803	11.6202	11.8591	11.4441	11.7705	212.287
O88543	12.0447	12.2993	11.9265	11.9071	11.3073	11.7355	11.7351	12.4029	11.3455	11.9102	11.8389	11.7402	11.8953	12.0686	11.6634	11.6489	11.5922	11.1674	212.229
Q9EPB4	11.2842	11.592	11.6535	12.0011	12.6454	11.9885	12.0915	11.3565	11.7496	11.8536	11.846	11.4976	11.2427	12.0891	11.4717	11.8999	12.3075	11.5781	212.148
Q9CQC9	12.7467	12.2944	12.5183	11.9792	12.3596	11.823	10.5508	10.2142	12.4539	12.3566	12.0403	11.9726	11.9298	12.0209	11.5467	11.4791	11.763	10.0774	212.127
Q9CQM9	12.1349	12.2239	12.4677	11.9272	11.4867	11.3982	11.6777	12.1337	11.4549	12.2081	11.9571	11.9433	11.6656	12.0285	11.8838	11.7423	10.8869	10.8722	212.093
Q9D7E3	11.7401	11.9159	11.8416	11.4833	11.4563	11.4472	11.8816	11.5776	11.8358	12.3592	11.6045	11.5795	12.1787	11.7859	12.4331	11.4123	11.7049	11.8079	212.045
Q9CYX7	12.0167	12.2999	11.7564	11.6778	12.0042	11.689	12.2395	11.5478	12.0391	10.9589	11.9875	11.4599	11.5041	11.8976	12.1727	12.1137	10.3616	12.2965	212.023
P84084	11.7931	11.8974	11.8691	11.9637	11.383	11.7489	11.8192	11.2651	11.7412	12.0289	11.6189	11.7711	12.037	12.2403	11.7152	12.2015	11.5058	11.3797	211.979
Q76N33	12.7354	12.4329	12.7133	12.5518	12.2247	12.2024	12.3468	12.3805	11.7087	11.8623	12.1598	12.1991	10.1561	10.2505	11.0021	10.9328	11.3139	10.8036	211.977
Q9JJD0	12.9753	12.3006	12.371	12.2771	11.7819	10.5734	11.7261	11.9813	11.664	12.1704	12.1613	12.2518	10.8852	10.5508	11.877	11.4311	11.8693	11.1142	211.962
Q6PEE3	12.5899	12.1771	12.471	12.2472	11.5054	11.7124	11.3753	11.6019	12.1983	12.1819	12.1652	12.169	11.4508	11.2946	10.9819	10.9514	11.3495	11.5172	211.94
Q8BX09	11.9404	11.9033	11.9975	11.7947	11.6505	11.7733	11.6549	11.9004	11.7808	11.7392	11.6965	11.7499	11.9278	11.8562	11.5058	11.8029	11.5717	11.6936	211.939
Q9DCS9	11.9511	11.9838	12.1843	11.5813	11.8702	11.87	11.8581	11.1745	11.8605	12.3458	11.8351	11.7003	11.531	12.0605	11.4495	11.4669	11.6306	11.5766	211.93
Q91YE6	11.9824	12.0325	12.1895	12.071	11.9982	11.6982	11.5655	11.7075	11.9377	11.9688	11.6137	11.651	11.8721	11.9401	11.6014	11.7395	11.2171	11.1419	211.928
Q9Z0W3	11.7578	11.9052	12.0783	12.1804	11.7744	11.5163	11.3541	11.6255	11.937	11.8784	11.4462	11.9294	11.674	11.8807	12.1794	11.7094	11.4636	11.6023	211.892
O88874	11.9302	11.9466	12.1358	11.9473	11.7518	11.2102	11.7386	11.8841	11.7724	12.4065	12.0693	11.9337	11.2604	11.1393	11.7112	11.5844	11.6284	11.8348	211.885
P62915	11.9207	12.0094	12.2655	11.7671	11.4448	12.0222	11.4904	11.632	11.6936	12.1633	11.9574	11.6184	11.7633	11.9546	11.8705	11.4316	11.3345	11.5443	211.884
B9EJ86	11.6858	12.5196	12.5254	12.2476	12.0298	11.8568	11.7093	10.6569	12.1565	12.3478	11.4103	12.0158	11.305	11.428	11.538	11.9235	11.2439	11.28	211.88
Q9R0Q3	11.3217	11.463	12.0551	11.9208	11.4607	11.3484	12.0748	11.3822	11.8977	12.3023	11.9965	11.7017	11.8562	11.8945	11.9017	12.0844	11.7403	11.4633	211.865
Q8CIG8	11.6221	11.6189	11.8876	12.0033	11.5587	11.4108	11.8084	11.932	11.7797	11.9343	11.9488	11.9895	11.3202	11.3857	12.3296	11.8537	11.5242	11.8906	211.798
Q99P72	11.9626	11.8101	11.6199	11.1555	11.3268	11.6791	10.8833	11.3131	12.5026	12.6378	11.8489	11.7848	12.3636	12.3332	12.0197	11.7065	11.1323	11.6807	211.76
Q9JK48	11.7545	11.5577	11.8841	11.5488	11.3051	11.7827	11.565	11.4618	11.68	11.9252	11.9386	11.7424	11.918	12.1782	11.9487	12.1151	11.7983	11.644	211.748
Q61103	11.8502	12.0745	12.353	11.9761	11.5072	11.6794	11.8289	11.7892	11.7443	12.2502	11.7189	11.8736	11.4427	10.8006	11.7308	11.6375	11.6719	11.7644	211.693
Q80TY0	11.3887	11.6618	11.6986	11.0801	11.36	11.1406	10.6024	10.9336	11.9804	12.0032	12.0037	11.9743	12.6888	12.6054	12.2622	12.3967	12.0983	11.808	211.687
Q8CCJ3	11.8156	11.176	12.1636	11.5645	11.4354	11.2034	12.0509	11.7923	11.0401	12.0099	11.9072	11.7096	11.9484	12.1314	11.8971	12.2019	11.8236	11.7984	211.669
P21300	11.8359	11.9327	11.7744	11.858	11.6143	11.3933	11.7414	11.3527	12.0003	12.3453	11.8373	11.6742	11.1985	11.5948	12.1145	11.5776	11.758	12.0493	211.652
P51437	11.7477	10.9038	11.4226	11.8953	12.0713	12.3313	12.346	12.7786	12.5593	12.4607	12.177	12.6234	12.9342	13.1645	13.2164	13.3832	NA	13.5964	211.612
Q9CWX9	12.0517	11.7879	12.1983	11.9968	11.9492	11.341	11.7555	11.7612	11.305	11.6611	11.7678	11.8036	11.147	11.1933	11.8466	11.6867	12.1273	12.204	211.584
Q9CQW1	11.6867	11.7891	11.9037	11.7179	11.3548	11.8698	11.776	11.9893	11.5666	12.0511	12.1874	12.014	11.5302	11.9006	11.8029	11.5604	11.3511	11.5014	211.553
Q80X50	11.5414	11.9536	12.0699	11.7621	11.6513	12.0929	11.6471	11.6999	11.7491	11.9407	11.9516	11.8262	11.7654	11.9975	11.8127	11.4915	11.2482	11.3448	211.546
Q99ME9	11.821	11.917	11.8286	11.7521	11.1695	11.8646	11.4029	11.5188	11.6397	11.8239	11.6319	12.1263	11.9333	11.9837	11.3669	12.1337	11.8467	11.7591	211.52
O54962	12.2983	12.6344	12.5884	12.9529	11.9376	8.93342	11.4361	11.5133	11.9144	11.4244	12.2083	11.9215	11.0769	11.7129	11.498	12.0661	12.147	11.2516	211.515
P53395	11.6989	11.5662	11.6513	11.8633	11.3808	11.4786	11.3742	11.9059	11.6415	12.1049	11.9839	12.1448	11.7355	12.0166	12.1904	12.1142	11.3199	11.3293	211.5
Q8CGY8	11.6272	11.3741	12.0069	11.7503	11.4085	11.6498	11.4322	11.7329	11.6571	12.0152	11.8193	11.7827	11.7928	11.9337	12.2241	11.8097	11.5765	11.857	211.45
Q6NXN1	11.174	11.6164	11.8972	11.3948	11.3885	12.1417	11.9638	11.5196	11.6462	12.1286	12.1222	11.2379	11.6796	12.0151	11.9369	11.5588	11.9287	12.0631	211.413
Q9CWS4	12.4933	12.423	12.6216	12.5769	11.1117	12.4266	12.5336	12.6015	12.467	12.3444	12.7326	12.6247	12.6719	12.5512	NA	12.4774	12.5214	12.2343	211.413
Q9D1L0	12.6826	12.901	16.759	13.0449	NA	12.6365	12.6287	12.9865	12.9165	12.2431	13.2857	12.9384	16.0015	15.736	13.051	12.9377	8.64505	NA	211.394
Q9CQR6	12.1159	12.1204	12.0355	11.9431	11.8097	11.8257	11.6286	11.5864	11.8458	12.0004	11.8918	11.9793	11.3636	10.9655	11.6361	11.6427	11.6851	11.3135	211.389
Q9DBS1	11.806	11.6278	11.9739	11.4583	11.4604	11.7062	11.1804	11.7615	11.9141	11.7453	11.8986	11.5923	12.3486	12.4462	11.5531	12.0713	11.8651	10.9641	211.373
Q80WJ7	11.2524	11.5625	11.8646	11.7386	11.5264	11.6155	11.8121	11.438	11.9958	12.108	11.4738	11.5621	11.2406	11.8527	12.258	11.9315	11.9544	12.1272	211.314
Q9Z1T2	11.683	11.6121	11.1925	11.6651	11.801	12.2613	12.2918	12.2755	11.1898	11.0509	11.3171	11.4423	11.6033	11.7007	12.0478	11.7301	11.7292	12.6839	211.277
Q80U93	11.9787	11.8703	11.9607	11.5852	12.1363	11.6766	11.8542	11.4811	11.7106	12.2929	11.4958	11.1317	11.6981	11.7131	11.6436	11.4882	11.6345	11.8975	211.249
Q91YR1	11.6868	11.5589	11.8102	11.6083	11.3018	11.7768	12.5833	11.6478	11.3747	11.8062	11.8251	11.6513	11.6691	11.7067	12.1448	11.8927	11.5668	11.6076	211.219
Q8VBV3	11.7792	11.4352	11.9085	12.046	11.518	11.7125	11.3448	11.6614	11.6569	11.7887	12.1524	11.1125	12.2304	12.1179	11.7664	12.0082	11.4814	11.4957	211.216
Q9JKB1	11.66	11.8288	12.0088	12.4521	11.8129	12.1005	11.6144	11.846	11.9536	11.9616	12.1238	11.9811	11.6235	11.8448	10.8651	11.7981	11.4465	10.2539	211.175
P70429	11.8911	11.9599	11.9441	11.0341	11.191	11.254	11.5181	10.6438	12.173	12.2819	11.2411	11.1594	12.3012	12.3962	11.8765	11.7385	12.2208	12.3256	211.15
Q8BK63	12.3508	11.809	12.357	11.5474	12.071	11.243	10.8017	11.3439	12.1355	12.0177	11.452	12.1525	10.3705	12.1509	11.8653	11.6662	11.9752	11.8242	211.134
Q9QYR9	11.9103	11.5357	11.6556	11.3032	11.5317	11.3455	11.3844	11.3555	12.0865	11.8928	11.5846	11.5419	12.1949	11.8993	11.8613	11.9943	12.6132	11.4408	211.132
Q80VD1	11.764	11.7413	11.9632	11.8277	11.7087	11.8623	11.7369	11.4524	11.7984	11.7928	11.5371	11.3398	11.8825	11.6885	11.6058	11.7308	11.8689	11.8061	211.108
Q8BH74	11.7353	12.4284	12.2	11.8271	11.5615	11.2676	11.5761	11.2751	11.9821	12.2795	11.4683	11.8639	10.8578	11.6485	11.9099	11.74	11.6129	11.8617	211.096
P54731	11.9507	11.8386	12.0077	11.8284	11.6048	11.7851	11.7962	11.6683	11.9009	11.8711	11.2299	11.6267	11.7264	11.9386	11.6679	11.6482	11.4689	11.5315	211.09
Q3U2S8	12.2651	12.202	11.9773	12.0538	11.8828	11.351	11.8241	11.6301	12.0221	11.7659	11.5282	11.7279	11.3058	10.8912	11.3302	11.5905	11.859	11.8497	211.057
P33610	12.058	11.8671	12.2406	11.9224	11.7301	11.9637	11.9463	11.9251	11.7672	11.8928	11.2617	11.557	11.8429	11.8996	11.3747	11.5802	11.0514	11.1641	211.045
P23591	11.7756	11.77	11.9162	11.5905	11.6894	12.0007	10.7113	10.6404	11.935	11.8979	11.8614	11.9115	12.0203	11.9428	11.6923	11.7013	12.0084	11.9564	211.021
Q9R1C7	11.8607	11.8818	12.0118	11.6219	11.2461	11.6378	11.5268	11.5215	11.7999	12.0583	11.719	11.5688	11.9393	11.8214	11.5107	12.325	11.4341	11.4835	210.968
Q9R020	11.9531	11.8231	12.0118	11.9538	11.7828	12.114	11.8501	11.6422	11.7122	11.7186	11.2276	11.5904	11.8171	11.3045	11.2019	11.6403	12.1031	11.5145	210.961
Q9DCC4	11.6184	11.6579	12.2265	11.7946	11.5164	11.7988	11.6119	11.9948	12.2342	11.6451	11.8138	11.4323	11.5756	11.5682	11.32	12.0964	11.3567	11.6935	210.955
Q8R050	11.331	11.8263	11.8111	11.7818	11.6345	11.8292	11.78	11.7455	11.7666	11.7287	11.6652	12.0871	11.94	11.8324	11.8185	11.7169	11.4688	11.169	210.932
Q62393	11.3333	11.4597	11.4794	11.1989	11.0836	11.3424	11.3088	11.1311	11.5478	11.7174	11.3087	11.2861	12.4462	12.8233	12.6681	12.6144	12.3427	11.7713	210.863
Q9ESE1	11.5913	11.4243	11.3768	11.4445	11.4422	11.3786	11.4051	11.6989	12.0614	11.8125	11.8702	11.9795	12.0238	11.91	11.9303	11.874	11.6984	11.9253	210.847
Q80SY5	11.7403	12.0527	11.8389	11.7833	11.5554	11.6796	11.5499	11.4354	11.963	11.4885	11.3209	11.6122	11.8218	11.4114	11.7009	11.8141	12.1615	11.8995	210.829
P23780	11.7009	11.9462	11.6212	11.9617	11.1512	11.1266	11.4334	11.123	11.8331	12.7443	11.2001	12.0014	11.4005	10.7606	12.9098	12.69	11.2095	12.0119	210.826
Q8CDM1	11.8841	11.8807	11.8953	11.525	11.6669	11.953	11.9769	11.6116	11.9887	11.7262	9.9949	11.6839	12.3444	12.1504	11.94	11.903	10.9054	11.782	210.812
Q04857	11.1439	11.7007	11.14	11.775	12.2176	11.9521	12.1287	12.0817	12.0496	11.5368	11.7106	11.7982	10.7994	11.021	11.8404	11.6396	11.8564	12.4098	210.802
Q99LB2	11.1683	11.5947	11.8871	11.7425	11.0632	11.6285	12.0226	11.8779	11.7565	11.9815	12.0357	12.0278	11.4981	11.8788	11.5385	11.89	11.4485	11.7428	210.783
Q8CEC0	11.5761	12.0279	12.1839	11.9206	11.2511	11.9359	11.6862	11.922	11.7268	11.5649	11.3727	11.9437	11.7906	11.7487	11.5588	11.9046	11.8695	10.7894	210.773
Q8R3G1	11.8483	11.7051	11.7858	12.2277	11.8561	11.6649	11.3611	11.5447	11.6787	11.6372	11.6185	11.8941	11.1547	11.0782	11.695	12.0246	12.0437	11.8931	210.712
Q08024	12.022	12.054	11.9208	12.0847	11.8275	11.3804	11.4412	11.4359	11.4854	11.8388	11.7889	11.5429	11.2547	11.0272	12.002	11.9437	11.7929	11.7999	210.643
Q9QUR7	11.9116	12.0831	11.8953	12.1103	11.615	11.251	11.6626	12.1312	11.9319	11.8461	11.7332	11.8061	10.7542	10.6789	11.6447	11.7858	11.7754	11.9887	210.605
Q9CYI4	11.795	12.1494	12.255	12.1092	11.8185	11.297	11.8744	11.4989	12.1302	11.8782	11.5081	11.7087	11.1317	11.5065	11.5443	11.538	11.5761	11.2767	210.596
Q7TNE3	11.4998	11.7272	11.604	12.0742	11.4845	11.7772	11.7616	11.9683	11.4288	11.3245	11.1393	11.7957	11.6961	11.8524	11.7716	11.9136	11.9505	11.7664	210.536
Q8BPB5	12.5492	11.8584	11.7056	12.3945	12.4738	12.6193	12.7025	NA	11.9493	11.8994	11.9779	12.6362	12.1241	12.1309	12.4844	12.7676	12.9648	13.283	210.521
P10518	11.8028	11.9588	11.7249	11.5959	11.5527	11.6041	11.3374	11.2275	11.8524	11.7724	11.6475	11.7738	11.8555	11.772	12.0296	11.6163	11.7827	11.6063	210.512
Q3TLH4	11.9632	12.0614	11.8849	11.6959	11.7648	10.8913	11.7434	11.9224	12.1482	12.128	11.7153	11.786	11.1138	11.338	11.8191	11.5393	11.4208	11.5594	210.495
Q922J9	11.8368	11.4047	11.7146	11.5464	11.5828	11.7005	11.7865	11.8731	11.9351	11.5968	12.0603	11.8772	11.8958	11.797	11.7683	11.7166	11.2912	11.1013	210.485
Q8K1M6	11.9048	12.4281	11.8267	11.7085	11.8365	11.549	11.608	11.6116	11.6434	11.6998	11.8401	11.8393	11.6037	10.874	11.9362	11.6339	11.545	11.3809	210.47
Q61749	11.8792	11.6193	11.7299	11.6205	11.6122	11.6468	11.3143	11.6249	11.9802	11.8211	11.8946	11.7735	12.0602	11.6906	11.5403	11.9605	11.4611	11.2022	210.432
Q9DBR3	11.901	12.2325	12.1523	11.6601	11.7339	11.8622	11.4405	10.9046	11.9674	12.0562	11.4915	11.724	11.4257	11.9072	11.6871	11.1921	11.716	11.3535	210.408
P00158	11.7139	11.8218	11.4339	11.5963	11.6589	12.1562	12.7981	11.5075	12.3109	11.7423	11.8794	11.4225	10.8684	11.9082	11.2859	11.614	11.4163	11.2362	210.371
Q6NZC7	11.527	11.7491	12.0298	11.5971	11.3317	12.0085	11.8536	11.1652	11.6266	11.8521	11.9013	11.5157	11.4921	12.0794	12.0227	11.2933	11.8903	11.3563	210.292
Q9R1T4	11.6858	11.6092	11.8629	11.7966	11.5533	11.6387	11.6516	11.595	11.7353	11.7286	11.7457	11.7387	11.7696	11.7644	11.762	11.6856	11.5455	11.4217	210.29
Q505F5	11.7669	11.5521	11.741	11.5336	11.5513	11.6823	11.6913	11.7827	11.8067	11.8953	11.8567	11.5814	11.7367	11.6152	11.6197	11.6923	11.5562	11.6206	210.282
Q3UQ44	11.8334	11.5321	11.7301	11.709	11.3147	11.3498	11.4063	11.6007	11.248	11.6812	11.797	11.3359	11.8709	12.2327	12.2299	12.0264	11.769	11.5879	210.255
Q8C1D8	11.4086	11.9097	11.7647	11.79	11.3633	11.7888	11.9346	11.9021	11.6636	12.0253	11.2607	11.4007	11.5623	11.7984	11.7196	11.7606	11.2423	11.9266	210.222
Q9Z0J0	11.4819	11.2519	11.5345	11.7498	11.7549	11.8635	12.0858	12.0881	11.5671	11.4805	11.7041	11.5661	12.0831	12.6192	12.1192	12.4531	10.248	10.5679	210.219
Q01730	11.4241	11.8211	11.6923	11.6411	11.3736	11.2587	10.9528	11.4617	11.4209	11.9823	11.7597	11.8288	12.0133	12.4567	12.3773	12.1615	10.9708	11.6007	210.197
Q9WV80	11.5487	11.7224	11.506	11.2088	11.2728	11.6529	11.6187	11.2123	11.5926	11.8674	11.4574	11.3996	12.031	12.3192	12.3475	11.8653	11.6244	11.9375	210.185
Q8K3J1	11.5269	11.8717	11.9833	11.4447	11.4687	11.8931	11.9206	11.3055	11.491	12.125	11.2406	11.3488	11.5095	11.8744	12.1763	11.6258	11.8977	11.4593	210.163
Q9JKP8	10.2289	12.1056	12.6076	12.4613	11.4106	10.3038	12.6639	12.6496	11.3287	11.8316	10.8761	12.3115	10.8131	11.3956	12.1323	12.1784	10.8628	12.0001	210.161
Q3U319	11.6915	11.6289	12.0638	11.8494	11.7397	11.7304	11.6084	11.6555	11.685	11.8286	11.8248	11.6209	11.7707	11.7557	11.3522	11.5988	10.9824	11.7136	210.1
Q8K2F0	11.7392	12.0156	12.069	11.826	11.6267	11.8833	11.8105	12.2304	11.0095	11.9688	12.1383	11.7482	10.8523	12.0696	11.6486	11.0815	10.6785	11.6659	210.062
Q99J36	11.7655	11.7092	11.9171	11.7127	11.3714	11.6782	11.3129	11.5501	11.8749	11.7174	11.6566	11.5457	11.8308	11.8027	11.6196	11.5209	11.6562	11.8181	210.06
P20664	12.6985	12.9991	12.4576	12.4036	12.1391	10.5816	11.8714	11.3423	11.9234	11.7282	11.5419	11.7005	9.58994	11.5647	11.8163	11.5577	10.761	11.3549	210.032
Q8BKZ9	11.7045	11.8021	11.9993	11.3458	11.3196	11.4822	11.3198	11.3823	12.0504	12.5489	11.8353	11.7458	11.7172	11.7984	11.4709	11.522	11.3391	11.5819	209.965
P61164	11.5497	11.9433	12.0301	11.1321	11.7041	12.1153	12.0201	10.9621	11.6583	12.2183	11.1574	11.0719	11.6812	12.2643	11.6532	11.4365	11.5836	11.7742	209.956
Q63871	11.6301	11.6856	11.5547	11.5601	11.0483	11.4333	12.0449	11.423	11.2068	11.0956	11.272	11.5131	11.9809	12.736	11.4555	11.1241	12.8445	12.3358	209.944
Q9CQY5	11.5839	11.499	11.8397	11.8736	11.354	11.6588	11.5534	11.3538	11.608	11.4396	11.5064	12.2021	11.9746	11.7531	11.498	11.9255	11.6485	11.6635	209.936
Q9D0J4	12.2069	11.5655	11.7543	11.4227	11.5015	11.7573	11.303	11.3739	11.6647	11.8433	11.6848	11.8142	11.9471	12.062	11.7507	11.2754	11.4613	11.5389	209.927
Q6PHZ2	10.9725	11.0777	11.5352	10.904	10.9857	11.2714	11.5203	11.1044	11.7519	11.9475	11.9738	12.1915	12.2262	12.3469	12.0392	12.3439	12.0179	11.7157	209.926
Q99KY4	11.1123	11.2132	11.3944	11.7759	12.0682	11.6053	11.2174	11.5758	11.6647	11.9899	11.878	11.8574	12.0464	11.9581	11.6587	11.2956	11.9391	11.6391	209.889
Q8CHW4	11.7139	11.732	11.3665	11.4819	11.4946	11.5783	11.635	11.7064	11.6217	11.7481	11.4321	11.7122	12.1488	11.9058	11.8754	11.774	11.2249	11.7278	209.879
P0CG14	11.6984	11.6515	11.6659	11.8633	11.6819	11.1959	11.69	11.7002	11.5805	11.7329	11.8914	11.6983	11.7329	11.3907	11.5906	11.438	11.9409	11.7204	209.864
P01899	11.695	11.6678	11.8944	11.757	11.6654	11.2833	11.7387	11.7671	11.8498	11.7708	11.6944	11.7319	11.5211	11.4296	11.6922	11.8256	11.5303	11.3412	209.856
Q9CR80	11.8731	11.6018	11.6914	11.8217	11.2498	11.6508	11.5005	11.7703	11.6999	11.8898	11.8769	10.667	11.8198	11.6665	11.4849	11.6794	11.8238	12.0642	209.832
Q78IK4	11.6953	11.6581	11.8045	11.6823	11.3729	11.7991	11.5555	11.4199	11.7885	11.9463	11.8458	11.5363	11.8222	11.8096	11.7071	11.6575	11.5449	11.1217	209.768
Q9JIM1	12.7479	12.6387	12.5422	12.3094	12.1247	11.9531	11.9422	12.0468	11.9391	11.7535	11.6001	11.333	10.4125	11.3306	11.6855	11.1911	10.4498	9.7459	209.746
A2A4P0	11.7349	11.2018	11.7447	11.7245	11.4047	11.7982	11.7854	11.964	11.459	11.6522	11.9082	11.7004	11.8217	11.4395	11.6068	11.8499	11.4268	11.489	209.712
P97370	11.8971	11.8037	11.8975	11.7928	11.5613	11.6592	10.7562	11.2936	11.826	11.7482	11.4716	11.7701	12.1589	12.5093	11.8088	12.3278	11.3731	10.0396	209.695
Q8R344	11.5262	11.8817	11.9353	12.1935	11.5456	10.3504	11.3233	11.7207	11.8884	11.6011	11.2486	12.0532	10.7123	11.7725	11.804	11.856	11.4758	12.7981	209.687
Q8BJF9	11.5367	11.5815	11.5629	11.708	10.8486	11.5847	11.3494	11.3951	11.7373	11.741	11.8225	11.9018	12.0676	12.1177	11.8828	11.9714	11.5505	11.298	209.657
Q99PU8	11.8422	12.0134	11.9575	11.6468	11.6845	11.6592	11.9103	11.5729	11.8679	11.5636	12.8235	11.6182	11.276	11.4145	10.6871	11.5455	11.0684	11.4776	209.629
Q9CYZ2	11.3104	11.8011	11.9307	11.477	11.3577	11.6985	12.0807	11.2112	11.5567	11.8753	11.4011	11.5081	11.9065	12.5957	11.5928	11.6653	11.4824	11.1679	209.619
O88544	11.7074	12.3737	11.8903	11.602	11.3193	11.7912	11.37	11.2378	11.9561	11.6495	11.2002	11.5153	11.8127	11.8783	11.6357	11.5677	11.4531	11.6541	209.614
Q80X82	11.7456	11.8591	11.8811	11.6109	11.285	11.7655	11.6282	11.7621	11.7107	11.8943	11.4608	11.7158	11.7637	11.6859	11.3504	11.6491	11.4475	11.3681	209.584
P21958	11.5701	11.9667	11.6064	11.2813	10.2399	11.12	10.8499	11.3231	11.6757	12.0028	11.7387	11.7956	11.7697	12.1021	12.3409	12.161	11.8614	12.1739	209.579
Q8VBT0	11.7174	11.9921	11.2291	11.6264	12.1337	11.7149	11.343	11.1676	11.7274	11.109	11.7749	11.7469	11.8183	12.2034	11.2402	11.673	11.8451	11.4987	209.561
Q91VX2	11.4237	11.9667	12.227	11.6204	11.5259	12.0952	12.0892	11.9311	11.5146	11.511	11.4109	10.9219	11.5265	12.0012	12.0677	11.6277	10.9182	11.1365	209.516
P63168	12.055	11.9872	11.8842	11.7599	11.6183	11.2225	11.3163	11.1985	12.0905	11.6186	11.9683	11.482	11.502	12.1538	11.6414	11.5408	11.5744	10.9013	209.515
O89110	11.6796	11.6722	11.8392	11.5082	11.1496	11.6223	11.4183	11.3354	11.5738	11.8526	11.6131	11.7481	12.0421	12.1367	11.8449	11.8742	11.3179	11.2644	209.493
Q64521	11.1884	11.4231	11.0589	11.346	11.2021	11.2392	11.5617	10.8805	11.6565	12.0708	11.6449	11.7839	11.8754	12.2184	12.2085	12.0625	11.8277	12.2077	209.456
P27641	11.956	12.032	12.0553	12.0396	11.9478	11.1794	11.178	11.5681	11.9131	11.084	11.7334	11.7451	11.8597	11.1178	11.1964	11.9965	11.6871	11.159	209.448
P52482;P52483;Q91W82	12.6623	12.744	12.8824	12.5438	11.7357	12.5596	12.1327	NA	12.4553	12.4428	12.6669	12.6621	12.5243	12.6022	12.0511	12.2006	11.545	11.0239	209.435
Q7TMY8	11.5027	12.0193	11.7141	11.7678	11.6522	11.7507	11.6543	11.6055	11.8491	11.729	11.4756	11.5992	10.9346	11.2338	11.804	11.4657	11.3038	12.367	209.428
P29595	12.2788	11.9973	11.96	11.4991	11.8252	11.5233	11.727	10.7252	11.6712	12.3473	11.0018	11.0291	11.8174	12.0622	11.9059	11.3715	11.4998	11.1692	209.411
P58021	11.4613	11.9891	11.8067	12.026	11.2768	10.8492	11.1201	11.6645	11.7241	11.8051	11.3754	12.0134	11.6333	11.352	11.8668	11.995	11.8956	11.5549	209.409
Q9D0M1	11.4491	12.2401	11.8762	11.6107	11.3062	11.7548	11.4675	11.5027	11.9483	11.8167	11.8691	11.9237	11.4788	11.2492	11.6552	11.4371	11.619	11.1622	209.367
P56812	11.9909	11.947	12.0389	11.4448	11.0897	11.6129	11.3977	10.7687	11.3177	11.8981	11.6394	11.6361	12.1989	11.8875	11.9451	11.7637	11.6211	11.1574	209.355
P10605	11.5302	11.2432	11.5591	11.558	11.5537	10.9255	10.6658	11.722	11.296	11.7172	10.8172	11.3122	13.1937	13.1614	12.7484	13.186	10.8852	10.2761	209.351
P24668	11.2899	11.7941	11.4006	11.7138	11.2	11.2079	10.5737	11.4175	12.2367	11.4712	11.7459	11.653	11.772	12.0449	11.9805	12.2845	11.9474	11.5713	209.305
Q9CQS2	11.8135	11.6211	11.6776	11.6042	11.7281	11.8345	11.5639	11.2914	11.9001	11.3983	11.2071	11.436	11.5865	11.6382	11.6465	11.5682	11.9233	11.8433	209.282
P62257	11.6992	11.8681	11.8815	11.6736	10.8092	11.7164	11.6423	11.3661	11.7905	12.0516	12.4274	12.3889	11.5781	11.5929	11.334	11.3309	11.5	10.5471	209.198
Q9CZX0	11.6286	12.1229	11.9393	11.6026	11.8893	10.4726	11.5967	11.3877	11.9723	11.7662	11.8572	11.8135	11.7902	11.6204	11.4075	11.7282	11.2736	11.3189	209.188
Q8BHG2	11.3853	11.5515	11.9665	11.392	11.3832	11.8194	11.915	11.4394	11.5573	11.5742	11.6307	11.7228	11.4082	11.4572	12.1278	11.8253	11.8313	11.1561	209.143
Q9QZ88	11.6279	11.5825	11.7428	11.6753	10.9449	11.3316	11.468	10.5451	11.7378	11.9587	11.7656	12.0805	11.6313	11.8522	12.0657	12.0483	11.8758	11.1724	209.106
Q99KH8	11.5761	11.3109	11.5826	11.3845	11.3364	11.6937	10.6816	11.4211	12.0766	12.1318	11.2852	11.2182	11.9005	12.0719	12.0762	11.4647	11.858	12.0316	209.102
O88271	11.5948	11.4934	11.6069	10.9422	11.3134	11.6929	11.4907	11.4476	11.5732	11.7304	12.0241	11.4499	11.8608	12.167	11.6898	11.6102	11.7073	11.6889	209.084
Q9CQ92	11.8515	11.6213	11.6829	11.3525	11.366	11.594	11.5106	11.1958	11.815	11.6536	11.4111	11.4521	11.9556	11.9781	11.664	11.601	11.7372	11.6104	209.053
Q91VY6	12.4882	11.7975	12.259	11.9661	11.8562	10.6381	12.3847	11.9661	11.2674	12.2624	11.3712	11.2868	11.005	10.2509	11.6914	11.3367	11.8051	11.4086	209.042
P62869	12.0773	11.862	11.6331	12.027	12.0248	11.6299	10.8758	11.793	11.6589	11.7533	11.446	11.776	11.5551	11.6259	11.6015	11.4239	11.6827	10.4989	208.945
P58281	11.7126	11.8447	11.8061	11.6535	11.2932	11.4952	11.1147	11.3744	11.8921	11.6647	11.7842	11.728	11.2531	11.4387	11.7387	11.7586	11.5922	11.6893	208.834
Q6P1F6	11.7449	11.721	11.9786	11.8361	11.1758	11.4731	11.0973	11.0312	11.7529	11.8897	11.8237	12.1279	11.9512	11.6941	11.7636	11.5331	11.5046	10.7259	208.825
P33609	12.1461	11.9813	12.0795	12.2503	11.6574	11.6982	11.6235	12.2919	11.6098	11.87	11.5575	11.5169	11.2504	10.8139	10.911	11.5035	11.2666	10.718	208.746
Q8BH69	12.2341	12.4054	12.287	12.101	11.9406	11.1645	11.4893	11.5753	11.9905	11.7927	11.7029	11.8445	10.0047	10.3286	11.4328	11.5913	11.6815	11.136	208.703
P09535	11.5106	11.5954	10.915	11.646	12.1443	12.1605	12.3528	12.4308	10.7068	10.6707	11.0603	11.5218	11.3238	11.4035	11.8661	11.4852	11.6997	12.1753	208.669
Q793I8	13.3155	13.5042	13.5313	13.1148	12.4142	12.6732	12.4123	11.9762	11.4753	11.5904	11.0394	10.8785	10.4697	10.2887	10.4864	9.51814	9.98074	9.93567	208.605
Q9QYI3	12.1506	11.8636	11.7762	11.4747	11.6607	11.8117	11.507	11.4781	11.6684	11.7739	11.3339	11.2442	11.9356	11.6071	10.5756	11.4582	11.7806	11.4831	208.583
Q9EQ28	11.8252	11.7833	11.9109	11.8324	11.8632	11.7928	11.6271	11.4301	11.452	11.3464	11.3869	11.5212	11.8999	11.6279	11.2594	11.4629	11.5263	10.9856	208.534
P38060	11.7392	11.6096	11.6809	11.6102	11.3485	11.6547	11.4878	11.2246	11.6565	11.7371	11.2683	11.8109	11.4891	11.8654	11.5876	11.7599	11.5579	11.4199	208.508
Q91YI0	11.5865	11.2818	11.4397	11.529	11.3611	11.539	11.0899	11.688	11.812	11.7648	11.5595	11.5896	11.805	12.0542	11.6078	11.4701	11.5139	11.8117	208.504
P59997	11.5642	12.0919	11.7401	11.8685	11.2964	11.0939	12.219	11.5099	11.1086	10.9835	11.7654	11.7745	11.5092	11.6443	11.2339	11.7651	11.8161	11.4805	208.465
Q8CJG0	11.7886	11.6552	11.6077	11.4824	11.1665	11.4726	11.3755	11.137	11.7	11.9003	11.7967	11.703	11.4795	11.7977	11.6119	11.6398	11.5132	11.591	208.419
Q9Z2I8	11.159	11.6198	11.5994	11.3463	11.0625	11.4894	11.706	11.3934	11.7483	11.6467	11.7625	11.4739	11.9903	12.1328	11.7364	11.9203	11.4746	11.142	208.404
Q80XU3	11.6268	11.792	11.9087	11.7514	11.7492	11.8943	11.6445	11.5312	11.5594	11.577	11.285	10.7029	11.3205	11.3212	11.4798	11.5279	11.6763	12.0501	208.399
Q8BWU5	11.7409	11.5899	11.9053	11.3389	11.6932	11.53	11.7395	11.3446	11.7854	11.7548	11.4327	11.4479	11.5885	11.5191	11.6983	11.4572	11.6205	11.1908	208.378
O70145	10.8304	10.4774	10.6419	10.1688	10.7902	10.921	10.9545	11.0285	11.7476	12.05	11.4019	11.7668	12.3248	12.8992	13.2293	12.7216	12.0552	12.3659	208.375
O35350	11.2494	11.2503	11.3642	11.3205	11.1668	10.7234	11.4483	11.1633	11.689	11.8784	11.5119	11.6113	11.4224	11.7305	12.1902	12.2645	12.168	12.186	208.338
P11679	14.8386	15.2161	12.6167	NA	17.7993	18.0649	18.4766	NA	11.2186	18.272	18.3911	NA	13.605	19.3662	NA	10.6948	19.7771	NA	208.337
Q9DCD2	11.7707	11.5444	11.5998	11.6231	11.5094	11.3968	11.5075	11.3492	11.5993	11.526	11.4537	11.7085	11.8226	11.5999	11.413	11.5766	11.6286	11.7019	208.331
Q9CQH3	11.9802	12.0369	11.9432	12.0784	11.5795	11.5093	11.2151	10.8995	11.933	12.0348	11.9399	12.1248	10.8487	11.0762	11.4736	11.3533	11.4853	10.7907	208.302
Q61216	12.0338	10.9253	11.9982	11.7884	11.3757	11.5332	11.3656	11.5697	11.5109	11.6857	11.4194	11.4683	11.679	11.7229	11.9039	11.3536	11.335	11.6167	208.285
Q9CPT4	11.957	11.8901	11.8239	11.5013	11.7215	10.8791	11.0079	11.3032	12.1472	11.748	11.6855	11.8356	10.9825	11.1418	11.6673	12.0344	11.5127	11.4214	208.26
P15806	12.1366	12.2897	12.6818	12.3132	12.0859	12.1508	12.4576	12.2078	11.5828	11.6934	11.726	11.6482	10.7417	10.8868	11.258	10.7467	9.9005	9.74689	208.254
O35682	11.4644	11.8858	11.4388	11.1076	10.4867	10.9349	9.84543	10.7105	12.096	12.3481	11.74	12.0911	12.3568	11.9452	12.3936	11.4432	11.8266	12.1122	208.227
Q99KG3	11.7777	11.7252	11.724	11.4647	11.6133	11.5249	11.5346	10.9725	11.524	11.5189	11.4144	11.5893	11.6663	11.7179	11.7386	11.5535	11.6713	11.4829	208.214
P14602	10.7538	11.3997	10.6052	11.4412	11.4701	10.9764	11.6016	11.6444	11.438	13.4284	12.2389	11.5664	10.6261	12.4075	11.9303	11.3271	11.0876	12.2662	208.209
Q8BQ47	11.0703	11.9115	11.523	11.8761	11.9834	12.2224	10.5613	11.8633	11.4254	11.7056	11.0607	11.0453	11.9044	11.9647	11.1358	11.8764	11.5389	11.4042	208.073
Q9R0P4	11.5446	11.5414	11.7628	11.4392	11.5523	11.5569	11.5928	11.2013	11.6544	11.7855	11.575	11.5507	11.1548	11.6241	11.4138	11.5997	11.707	11.8112	208.067
Q8K3G5	12.0734	11.051	11.7736	11.9857	11.6917	11.0571	11.0354	11.4743	11.8954	11.6126	11.7962	11.7513	11.8125	11.7211	10.8794	11.7256	11.6682	11.0376	208.042
P26043	11.781	12.0279	11.9726	11.5774	11.8512	11.3739	11.5107	11.3753	11.5884	12.0685	11.3196	11.2878	11.3463	11.2796	11.7506	11.5361	11.2738	11.1049	208.026
Q9QWT9	11.5485	11.466	11.7137	11.8467	11.5581	11.5853	11.7014	11.8319	11.3156	11.3557	11.4394	11.6053	11.83	11.7401	11.5655	11.6772	11.249	10.9267	207.956
Q9D071	11.9414	11.3421	11.0248	11.5986	11.2859	11.672	11.2681	12.0989	11.862	11.491	11.768	12.0589	11.8765	11.3882	11.3418	11.652	11.0587	11.2158	207.945
Q5U458	12.0641	11.4482	11.7206	11.5541	11.242	10.8538	11.2501	11.5369	12.0591	11.34	12.0374	11.6781	11.1954	11.2834	11.7468	11.5781	11.7578	11.5744	207.92
Q9QYF1	11.8099	11.7807	11.8185	11.6368	11.2386	11.6814	10.9166	11.5238	11.795	11.6758	11.2179	11.5144	11.5874	11.7031	11.516	11.3785	11.2564	11.8605	207.911
O88199	10.8919	11.5433	11.5567	10.9445	11.6684	11.8202	11.9377	12.1171	11.8533	11.6368	11.9784	11.725	11.1974	11.5612	11.1806	11.2623	11.5801	11.4446	207.899
Q9Z2X2	11.6835	12.1159	12.0935	12.2298	11.4185	11.5616	12.2852	12.4516	10.6842	11.8002	11.8912	11.8374	10.1226	11.3117	11.45	11.9964	9.50194	11.4526	207.888
Q9Z103	11.6784	11.7107	11.9703	11.6479	11.6472	11.6416	12.0235	11.6191	11.7244	11.6992	11.4872	11.3795	11.36	11.1223	11.4492	11.2052	11.2024	11.3173	207.885
Q8BM72	11.9846	10.5571	11.0376	11.3438	10.8108	11.9103	12.0166	11.6466	11.5294	11.8715	11.1707	11.2801	11.8302	11.5518	12.5824	11.6164	11.7229	11.4162	207.879
Q6PHN9	11.7385	11.4114	11.7943	11.525	11.1898	11.6499	11.4111	11.3694	11.8708	11.847	11.5745	11.2457	11.7033	11.8568	11.6277	11.1117	11.6839	11.1116	207.722
P37040	11.519	11.6956	11.6264	11.625	10.962	11.1824	11.2262	11.1963	11.4419	11.7099	11.8279	11.816	11.1748	11.815	12.0448	11.9694	11.5392	11.3001	207.672
Q9D8T7	11.5989	11.6567	11.5997	11.5918	11.616	11.5562	11.4508	11.2116	11.7667	11.5484	11.114	10.8044	11.7887	11.7806	11.6402	11.6732	11.9815	11.2405	207.62
Q9JKF7	11.4567	11.3218	11.8747	11.5452	11.1122	10.6154	11.6387	11.9958	11.8406	11.2719	11.6362	11.5528	11.7063	12.1209	11.7619	11.5482	11.5926	11.0245	207.616
P97369	NA	11.9262	11.2823	11.3381	10.8557	10.7354	10.2476	11.1628	13.0173	12.5119	12.8046	12.441	13.0126	13.0792	13.4697	13.3205	13.2827	13.1165	207.604
Q8K2F8	11.9122	11.4687	11.6847	11.5933	11.6386	11.5767	11.7276	11.9448	11.7143	11.4688	11.4123	11.2325	11.7167	11.4382	11.273	11.4643	11.05	11.2845	207.601
Q9DCU6	12.2538	12.7346	12.5913	12.7157	12.3234	11.1592	11.8962	11.9815	11.8194	12.7051	12.3543	12.4627	10.4269	NA	12.4963	12.5868	12.4311	12.6389	207.578
Q9D753	11.5306	11.58	11.8236	11.4526	11.4845	11.3181	11.3988	11.6286	11.2545	11.348	11.2494	11.6992	11.549	11.502	11.6893	11.6598	11.8622	11.5364	207.567
Q0P678	12.212	11.6101	11.1814	11.9795	11.7315	10.4814	11.1935	12.8157	11.5216	11.2147	11.1952	11.0116	11.944	11.3312	11.1316	11.2823	12.2163	11.4463	207.5
P60003	11.7009	12.166	12.3346	12.057	11.4834	11.5307	11.867	11.8066	11.1827	11.4002	11.202	11.9941	10.4719	10.1058	10.9985	11.5146	11.8692	11.7242	207.409
P47758	11.594	11.1837	11.5682	11.3965	11.5972	11.8794	11.0104	11.141	11.6083	11.786	11.4654	11.6055	11.7379	11.6808	11.3204	11.4133	11.7965	11.5984	207.383
P26883	11.8531	11.448	11.7665	11.7099	11.5585	11.0231	11.9817	11.3875	11.4559	11.6532	11.6664	11.6717	10.89	11.0105	11.669	11.5914	11.4949	11.5404	207.372
Q8BVQ5	11.3785	11.2455	11.5696	11.6252	11.1986	11.5171	11.2723	11.3457	12.0481	11.5584	11.2877	12.1064	11.402	11.4098	11.4008	11.3212	11.9507	11.7314	207.369
Q80TP3	11.7875	12.0124	12.2278	11.7917	11.2617	11.3755	11.8956	10.9654	11.5962	10.8563	10.5175	11.1477	12.1428	12.2834	11.4252	11.5717	11.5051	11.0039	207.367
P12382	11.2186	11.5147	11.5339	11.4095	11.2722	11.6164	11.3356	11.3866	11.565	11.5855	11.3137	11.5641	11.6424	11.7476	11.9298	11.8636	11.4165	11.4477	207.363
Q8CBY8	11.4469	11.6214	11.4329	11.341	11.6546	11.3528	11.1648	11.2831	11.3578	11.8579	11.2796	11.622	11.8278	11.901	11.8553	11.4688	10.9518	11.9124	207.332
P61957	11.9323	11.7269	11.6438	11.6646	11.7287	11.4906	11.0289	11.216	12.0439	11.6731	11.2225	11.4536	11.958	11.7042	11.2457	11.4825	11.2446	10.833	207.293
Q8K411	11.5957	11.5648	11.7831	11.6398	11.2339	11.6722	11.5171	11.158	11.3741	11.6247	11.4587	11.539	11.205	11.5266	11.6524	11.2717	11.4255	12.0258	207.268
Q9DBG5	11.8077	11.6269	11.7881	10.8374	11.5001	11.8484	11.5742	11.5274	11.7457	11.7785	11.3207	11.2145	11.7426	11.6068	11.532	11.3708	11.449	10.9744	207.245
Q9ET39	12.1282	12.3205	12.2825	11.5888	11.6438	11.7391	11.6856	11.053	11.8647	11.7767	11.0397	11.0812	11.1842	11.4145	11.3148	11.0288	11.2744	10.8165	207.237
Q9EQI8	11.3912	11.5588	11.7475	11.6555	11.4541	11.8263	11.8773	11.6454	11.5716	11.6756	11.5142	11.6792	10.5895	11.377	11.4623	11.5482	11.4444	11.2172	207.235
Q9EQS3	11.866	11.6709	11.9886	11.489	11.2186	12.2862	11.7055	11.7151	11.5337	11.7124	11.6677	11.1989	11.2623	11.4711	10.8891	11.3598	11.1428	11.0222	207.2
Q9D0C4	11.818	11.841	12.4913	12.3701	11.5578	12.5091	12.1631	11.8729	11.9365	12.1511	12.3014	12.3578	12.5147	12.8371	11.9251	12.2488	12.3037	NA	207.199
Q99PL5	10.9378	11.1376	11.6482	11.3877	10.9206	10.3351	11.1569	11.39	11.5559	11.7238	11.7451	11.6229	11.7995	12.2669	11.9229	12.1597	11.6292	11.8094	207.149
Q9EPK2	11.6951	11.7814	11.5396	11.6684	11.6596	10.0112	10.0848	10.5911	12.6166	12.3824	11.9991	11.9261	11.2122	11.5875	11.6776	11.5007	11.8981	11.2972	207.129
Q6PD26	11.5994	11.6983	11.4814	12.4686	10.9627	11.3998	10.9934	11.2154	11.6001	11.3764	11.3314	11.5372	11.6149	11.7517	11.5161	11.5522	11.5584	11.4592	207.117
Q9D2M8	11.3716	11.4291	11.7764	11.5028	11.2354	11.25	11.3542	11.3319	11.4346	11.5353	11.9293	11.6731	11.5494	11.5299	11.4033	11.4112	11.5889	11.6953	207.002
P70265	12.2447	11.8925	11.8628	11.893	11.128	12.1674	11.9786	11.5994	12.077	11.9203	11.0809	11.6514	11.1243	11.0486	10.1306	11.157	10.9073	11.1364	207
Q62383	11.3997	11.6036	11.6947	11.6858	11.5218	11.3962	11.4338	11.5014	11.4368	11.6704	11.6426	11.5123	11.2912	11.6072	11.495	11.6753	11.497	10.9312	206.996
P63321	11.7623	11.8329	11.7835	11.6916	11.6194	11.0853	11.2504	11.4005	11.6902	11.8875	11.5811	11.7805	11.0016	11.3722	11.7188	11.6816	10.783	11.0497	206.972
Q61584	11.3265	11.3746	11.6889	11.3544	11.2112	11.7572	12.7016	11.6462	11.5402	11.4185	11.5668	11.1874	11.3101	11.5169	10.4795	11.4678	11.4932	11.9296	206.971
Q8JZR0	11.5706	11.4802	11.8471	11.521	11.1068	11.4329	11.3142	11.3516	11.649	11.4101	11.476	11.6461	11.4688	11.5444	11.9984	11.5706	11.4234	11.1538	206.965
Q8K2D3	11.4841	11.6981	11.5629	11.3339	11.4093	11.5977	11.7883	11.4756	11.5924	11.5031	11.5408	11.3771	11.4506	11.6885	11.2957	11.3986	11.2916	11.4276	206.916
Q9JKY0	11.5546	11.9312	12.0396	11.6402	11.2079	11.8416	11.596	11.5315	11.3194	11.829	11.6451	11.4965	11.0961	11.8026	11.1395	11.1902	11.0535	10.9171	206.831
Q9DAK9	11.7337	11.705	11.8933	11.4948	11.545	11.69	11.6937	10.4882	11.6667	11.7239	11.3043	11.1282	11.1654	11.741	11.8423	11.5964	11.149	11.2069	206.768
Q9DBY8	11.596	11.8612	11.8179	11.6411	11.0136	11.3668	10.7258	11.4722	11.2981	11.919	10.7707	11.7015	11.4561	11.6171	12.0351	10.9326	12.1026	11.4277	206.755
Q9JJK2	11.8399	12.0041	12.2817	11.757	11.1853	11.4908	11.3434	11.4459	11.389	11.8641	11.4958	11.6323	11.3856	11.5029	10.8656	11.4181	10.9121	10.9129	206.727
Q9CR09	11.4933	11.0324	11.6473	11.291	11.5871	11.3192	11.3437	11.6167	11.51	11.3371	11.0773	11.6687	11.4865	11.8029	11.8695	11.3168	11.5011	11.7889	206.69
Q8CI33	11.9019	11.7502	11.7035	11.5356	11.3067	11.3188	10.8937	11.2685	11.4103	11.5145	11.6034	11.5103	11.2069	11.0783	11.8058	11.2196	11.9488	11.6815	206.658
Q9DCB1	12.9337	12.0591	11.7921	11.8793	12.7948	11.8271	11.6345	11.2854	12.9686	12.2105	11.3958	NA	12.9655	11.9774	12.0956	11.3839	13.1491	12.1321	206.484
Q8K124	10.9183	11.3044	11.1129	11.0142	10.9535	11.0128	11.4987	11.4669	11.7379	11.6343	11.5907	11.6843	11.7619	12.151	12.2672	11.8961	11.2205	11.2565	206.482
P63154	11.4228	11.5608	12.0532	11.4332	11.5419	11.6341	11.8611	11.572	11.5041	11.1719	11.3788	11.4836	10.7497	11.5969	11.5922	11.0649	11.3126	11.5395	206.473
O35972	11.7102	11.6914	11.8256	11.8662	11.551	10.1109	11.3328	11.1202	11.8153	11.6428	10.8231	11.3289	11.6049	11.7301	11.8952	11.4273	11.4909	11.498	206.465
P85094	12.1365	11.2723	11.7564	12.4875	11.77	11.9306	11.8203	10.6487	11.1012	11.9676	11.2974	11.1808	11.0892	12.1593	10.7032	10.647	11.2841	11.1182	206.37
Q80TZ9	11.9459	12.2158	12.2364	11.5259	11.0649	11.9986	11.825	11.3878	11.4944	11.7052	11.2329	10.6905	10.6566	11.6212	11.2788	10.6575	11.0594	11.7646	206.361
Q8BU14	11.6889	11.4996	11.4748	11.53	11.8635	11.5347	11.2275	11.0732	11.6797	11.4547	11.0062	11.3912	11.6131	11.4389	11.3552	11.5998	11.6219	11.278	206.331
Q91W50	11.3977	11.231	11.6761	11.492	11.3559	11.5945	11.4978	11.74	11.4365	11.6282	11.4909	11.4773	11.3329	11.6641	11.6228	11.6	10.9624	11.111	206.311
Q8C7X2	11.4262	11.5312	11.6769	11.4078	11.5614	11.4286	11.4371	11.1447	11.3493	11.3366	11.6759	12.0071	11.8942	11.7522	11.3534	11.3024	10.8544	11.1412	206.281
Q99JX4	11.7816	11.6292	11.4679	11.6139	11.7977	11.7381	11.4642	11.2425	11.4939	11.1381	10.962	10.8704	11.4199	11.5189	11.47	11.497	11.7171	11.4534	206.276
Q8R404	11.9307	12.4471	12.5956	12.4652	12.363	12.0575	12.4103	11.7738	12.3769	12.5856	NA	12.3011	11.5334	11.6872	12.4562	11.8253	11.8406	11.6195	206.269
Q9Z1K5	11.0044	10.9983	11.8148	11.5155	11.0746	11.6675	11.215	10.8992	11.5336	11.8352	11.7829	11.8472	11.6715	12.0875	11.7336	11.4889	10.9577	11.138	206.265
Q78JW9	11.6484	11.7691	11.5721	11.5072	9.7171	11.4868	12.1919	11.4411	11.566	11.8888	11.1367	11.7669	11.5393	11.4444	12.4567	11.0424	11.7173	10.3615	206.254
Q9CXZ1	11.2337	11.2274	11.7486	11.0662	11.364	11.5848	10.9034	11.4602	11.6261	12.1189	12.3209	11.7301	11.6113	11.5114	11.3335	11.3615	11.1691	10.8406	206.212
Q9DB29	12.2951	12.1404	12.263	11.7994	NA	12.0375	NA	11.975	13.149	13.1092	12.8147	12.793	13.7369	13.552	13.7584	13.4122	13.4389	13.9118	206.186
Q8C7V8	12.6922	12.1383	11.6009	12.838	11.2593	12.2425	10.6696	NA	11.9453	12.2593	11.9002	12.4364	12.0952	12.1469	12.7416	12.6931	12.0963	12.429	206.184
Q61687	11.8115	11.7554	11.7622	11.523	11.2325	11.765	11.9097	11.5742	11.5655	11.5887	11.4199	11.4018	11.578	11.4008	10.7307	11.3069	10.71	11.1346	206.17
Q9Z0P4	12.7438	12.3641	12.5263	11.9586	12.498	12.4565	11.7896	11.3758	11.7865	12.0044	12.31	NA	12.4247	12.107	12.0893	12.0465	12.2597	11.4227	206.163
Q8BG51	11.3345	11.5933	11.5093	11.7172	11.3568	11.2204	11.2893	11.305	11.5324	11.4461	11.4398	11.5671	11.269	11.3673	11.9349	11.3192	11.4817	11.4225	206.106
P51125	11.4232	11.3114	11.5342	11.0238	11.2397	11.2204	11.1558	10.8877	11.6389	11.5304	11.0271	11.0761	12.0004	11.8818	11.7129	11.8326	11.7886	11.6892	205.974
Q2NL51	11.3024	11.4753	11.6128	11.3523	11.1098	11.6039	11.4403	11.4007	11.4683	11.7601	11.6584	11.5036	11.3739	11.6147	11.8204	11.4337	10.8237	11.2132	205.967
Q8BRT1	11.9683	11.5631	11.5921	11.4132	11.4236	11.4291	11.5116	11.0639	11.5874	11.6002	10.5707	11.3893	11.9849	11.4619	11.3972	11.4942	11.2098	11.306	205.967
Q9Z1T1	11.3187	11.8951	11.4486	11.0302	11.1353	11.1925	11.421	11.1213	11.8154	11.8577	11.2969	11.2581	11.6777	11.6774	11.6459	11.5487	11.2726	11.3474	205.961
P62838	11.0836	11.4477	11.3079	11.3477	11.8394	11.6803	11.7585	10.5155	11.2262	10.9871	9.7044	13.5103	10.9474	11.2489	13.1753	11.0939	11.9978	11.0881	205.96
Q8R317	11.3675	11.9112	11.5512	11.6982	11.3683	11.5107	11.506	11.1094	11.4702	11.9833	11.7022	11.6579	10.4211	11.3139	11.3395	11.4827	11.3278	11.2162	205.937
Q9CQ80	11.7731	11.769	11.4146	11.9348	12.0907	11.0404	11.3882	11.0113	11.821	11.5003	11.7883	11.4995	10.7031	10.2981	11.4383	11.3068	11.9499	11.2007	205.928
Q8R0X7	10.7211	10.845	10.9784	10.7668	10.7744	11.1124	10.8615	10.7587	11.5515	11.816	11.4311	11.1335	12.4952	12.4951	12.2706	12.2161	11.8826	11.7963	205.906
Q4QQM4	11.3761	11.258	11.6527	11.3394	10.7394	11.0812	11.2611	11.3644	11.6266	11.8426	11.7272	11.5215	11.2472	11.3357	11.4183	11.5027	11.7287	11.8778	205.901
Q8R4V5	11.577	11.835	10.388	11.9977	13.0994	11.9426	13.191	12.8309	NA	11.6429	11.2115	12.286	11.655	11.8642	12.6718	11.8467	12.63	13.2071	205.877
P25918	11.2364	11.6977	11.7211	11.4598	11.2792	11.585	10.6106	11.5719	10.9798	11.3824	11.8415	11.102	12.1136	11.4548	11.6147	11.5225	11.838	10.8509	205.862
P70671	11.2314	11.1951	11.1194	11.7235	11.1074	11.4721	11.4758	11.6371	11.6299	11.368	11.9796	12.2233	11.4529	11.6785	11.8629	10.5208	11.1082	11.065	205.851
Q06180	11.826	11.6955	11.5056	11.3338	10.6072	11.6677	10.8985	11.0536	11.6173	11.7748	11.3104	11.5646	11.5016	11.8258	11.5829	10.8631	11.6704	11.5383	205.837
P16254	11.4847	11.7777	11.6046	11.4606	11.4016	10.9907	11.2208	11.1142	11.926	11.5946	11.4821	11.2355	11.6688	11.2796	11.5238	11.3917	11.4514	11.1068	205.715
Q7TQ95	11.8646	11.0647	10.9629	11.9145	11.8363	11.5888	11.6488	12.0203	11.3491	11.0113	12.0314	11.5933	11.3556	11.1307	10.6988	11.7108	10.7408	11.1921	205.715
Q8BVW3	11.5039	11.1168	11.3752	11.3603	10.9698	10.5072	9.69719	10.875	12.0831	11.8282	11.5045	11.7112	11.8162	12.004	11.9972	11.7789	11.7277	11.8269	205.683
Q9CQ48	11.7999	11.813	11.9321	12.0886	11.9006	11.8846	11.8795	11.6076	11.1146	11.3467	11.2063	10.6544	11.0355	11.497	10.6715	11.1189	11.2629	10.8621	205.676
A2ASS6	10.1371	9.64057	10.1755	10.3642	11.2453	12.0341	12.169	11.469	14.3931	14.2024	13.7878	12.6235	10.3767	11.2055	10.5602	10.4117	10.0872	10.7683	205.651
Q61133	12.3156	12.1079	11.9383	11.8936	11.2489	11.4868	10.7615	10.8988	11.7887	11.9516	11.5581	11.7612	11.41	10.4487	10.8121	10.8763	11.5485	10.8327	205.64
Q14C51	10.9689	11.4445	12.1596	11.7647	13.4898	11.585	12.1195	11.8225	11.6973	11.1195	11.9213	12.7234	NA	11.0291	13.6002	12.562	13.3642	12.2519	205.623
P25425	11.6031	11.4337	12.0376	11.7482	11.7905	12.2058	11.3203	10.8481	11.809	11.5565	11.3249	11.2184	11.2674	11.0804	11.1975	11.0131	11.2693	10.8382	205.562
Q02819	10.9655	11.2271	11.3172	11.088	11.3712	11.564	11.675	11.3373	11.4686	11.25	11.5145	11.1838	11.3161	11.6202	11.7242	11.7087	11.4383	11.7919	205.562
Q80YV3	11.7062	11.6965	11.6871	11.5376	11.2454	11.178	11.4319	11.5491	11.7346	11.5294	11.5008	11.4942	11.2149	11.0792	11.1981	11.4034	11.274	11.0944	205.555
Q8BQZ5	11.8179	11.3632	11.8458	11.3554	11.2757	11.6784	11.175	11.1312	11.607	11.3136	11.0097	11.5989	11.5949	10.9853	11.5355	11.2986	11.5928	11.3403	205.519
Q3U5Q7	10.9741	11.1433	11.1277	11.1273	10.6439	11.0827	10.9044	11.3949	11.446	11.4123	11.5911	11.8984	11.6379	11.762	11.5582	11.9929	11.9166	11.8881	205.502
O35904	11.738	12.4422	11.8292	11.5832	11.5401	10.444	11.0144	10.835	11.5693	11.4801	11.3377	11.6474	10.5601	11.5731	11.4761	11.3064	11.7133	11.3899	205.48
Q9JKP5	11.614	11.6189	11.7997	10.8975	11.565	11.8534	11.355	10.774	11.5992	11.6417	10.8414	10.6518	11.6329	11.6791	11.3274	11.2853	11.8356	11.4829	205.455
P61202	11.0323	11.5807	11.7669	11.9845	11.8455	11.4929	11.385	10.818	11.9404	11.3307	11.7288	11.6164	10.6058	10.6581	11.4427	11.5213	11.3629	11.3222	205.435
O88508	11.5151	11.8136	11.943	11.4067	11.34	11.4127	11.6463	11.2817	11.4297	11.546	11.365	11.3507	11.5266	11.1721	10.8522	11.3145	11.4645	11.048	205.429
O89023	11.4903	11.0904	11.1959	11.1346	10.8548	10.556	11.1796	11.3373	11.4885	11.442	11.1376	11.5049	11.6363	11.694	12.1336	12.5283	11.296	11.6683	205.368
Q9CWI3	11.7799	11.6471	11.8816	11.6308	11.3596	11.16	11.1824	11.426	11.6226	11.6794	11.3566	11.5874	10.9145	11.35	11.2391	11.0934	11.1382	11.2871	205.335
Q9D7S9	12.2005	12.3084	12.1559	12.4401	12.2214	11.705	11.8157	NA	12.1727	12.4596	10.8096	12.1886	11.3349	11.9534	12.3299	12.4226	12.4687	12.3406	205.328
O35344	10.8862	11.8534	11.9516	12.092	11.3421	11.6617	10.4296	11.6832	11.5076	11.8778	11.3205	12.0301	10.9471	11.0398	11.1181	11.5038	11.5861	10.4863	205.317
P35329	10.9669	9.63149	10.6134	10.1675	10.6086	10.9414	10.7473	10.5461	11.6512	12.1092	11.8679	11.6484	12.1888	12.3164	12.3965	12.1323	12.3869	12.3747	205.295
Q91V04	11.6706	11.1999	11.2184	11.1477	11.1985	11.2991	11.6625	11.5301	11.7699	11.868	11.5988	10.7571	11.8326	11.4239	11.2252	11.0922	11.3425	11.4316	205.269
Q8VDD9	11.8047	11.6105	11.8243	11.5123	11.2572	11.7352	11.4641	11.6356	11.5068	11.4884	11.3852	11.4386	11.447	11.2867	10.9369	11.087	10.8797	10.9089	205.209
Q9WVQ5	11.556	11.6412	11.8068	11.6484	11.1399	11.613	11.3755	11.1237	11.3137	11.2986	11.0081	11.5564	11.0878	10.8302	11.7944	11.2112	11.8016	11.3728	205.179
Q6NSR8	11.1181	11.4912	11.7974	11.1734	10.2953	11.0204	11.1818	11.1113	11.2268	11.6494	11.357	11.3191	11.2688	12.0423	11.9364	11.7206	11.5455	11.9211	205.176
P56671	11.7452	11.4172	11.7914	11.4198	11.5995	11.6323	11.4035	11.0567	11.5947	11.6506	10.5086	11.1786	11.5343	11.5647	11.3236	11.2312	11.3359	11.1841	205.172
Q60780	11.8016	11.8185	11.9287	11.8227	11.6539	11.5524	11.8587	11.7379	11.7281	11.6311	11.3616	11.6304	10.853	10.8394	10.7206	10.7107	10.7578	10.7364	205.143
Q8K339	11.3473	11.5917	11.8489	11.1995	11.4831	11.6067	11.4325	11.4878	11.1375	11.6939	11.0924	11.2765	11.5953	11.265	11.3847	11.032	11.3186	11.3181	205.111
P97350	11.4713	11.3145	11.2619	11.5829	9.9749	10.635	12.746	10.6363	11.2373	10.1944	10.5224	11.2108	11.9299	14.6156	11.1226	10.646	12.3586	11.6294	205.09
Q8JZQ2	11.275	11.3465	11.1537	11.2467	11.1815	10.8901	11.4641	11.3057	11.3534	11.7678	11.4038	11.2759	11.3452	11.7787	11.5915	11.3877	11.645	11.6434	205.056
O35887	11.523	11.0999	11.4597	11.4825	11.2417	11.4699	11.1407	11.0229	11.7979	11.4994	11.6348	11.1847	11.2952	11.7102	11.3833	11.6017	11.3519	11.1204	205.02
Q60790	11.1906	11.0281	11.3954	11.3726	10.6382	10.6468	10.6238	10.8246	11.6606	11.6907	11.8627	12.0503	11.0977	11.8091	11.5083	11.9837	11.6783	11.8805	204.942
Q497V5	11.6702	10.5178	11.8904	12.0736	11.4692	11.5026	11.4194	11.5928	11.6626	11.826	11.1655	11.8354	11.0822	9.98342	11.3004	11.2887	11.636	11.024	204.94
Q9QZ73	11.8074	11.5925	11.5267	11.74	11.1858	11.2255	11.0366	11.0634	11.7465	11.5648	11.4493	11.5127	11.4646	11.3089	11.3098	11.4676	11.2597	10.6508	204.913
Q8K2H4	11.1417	11.0659	11.3705	11.2395	11.0634	11.2978	10.9945	11.4757	11.4815	11.3784	11.4955	11.51	11.5561	11.1481	11.7002	11.4779	11.601	11.8887	204.886
Q6GQT9	11.3277	11.0538	11.5061	11.5121	10.4241	11.1789	11.1419	11.3292	11.3213	11.8497	11.3428	11.4557	11.8304	12.2612	11.6264	11.8793	11.3353	10.5031	204.879
Q8BGC0	11.2281	11.5292	11.7031	11.916	10.118	11.1497	10.6965	11.4281	11.3494	11.698	11.6917	11.6737	11.5914	11.5061	11.1874	11.8211	11.0877	11.4733	204.849
O70503	10.944	11.1161	11.3028	11.3083	11.2748	11.1458	11.0283	11.0402	11.4685	11.702	11.8359	11.6287	11.6516	11.7677	11.5245	11.6071	11.2445	11.255	204.846
P30115	11.6616	11.1814	9.56215	11.8922	12.3784	12.0138	11.4488	12.1579	11.1749	9.94356	10.5888	11.9038	11.6216	10.5732	11.7125	12.1041	11.772	11.0845	204.775
Q9DC61	12.0975	11.3615	11.627	11.2805	11.5705	11.277	11.1579	11.6899	11.4582	11.467	10.7069	11.1646	11.2389	11.4786	11.3477	11.5446	11.2194	11.0521	204.74
Q8K4P0	11.4247	11.4923	11.6203	11.3426	11.61	11.3745	11.2794	11.3766	11.3309	11.4698	11.4911	11.3887	11.42	11.4592	11.3594	11.1708	11.1294	10.9981	204.738
Q9DCB8	10.3344	11.6096	11.3421	11.6214	11.5358	11.8243	10.4413	11.5548	11.2922	11.4818	11.2916	11.0838	11.2167	11.4833	11.9353	11.4744	11.3575	11.8503	204.731
Q7TSI3	11.5325	11.7361	11.7579	11.3583	10.7106	11.4548	11.1102	11.104	11.6527	11.7932	11.5576	11.783	11.5354	11.5931	10.931	11.6201	10.5616	10.9081	204.7
Q5SX40	11.1508	9.51422	10.3406	10.7968	12.9195	12.3713	12.7575	13.2252	15.6042	16.6636	15.9088	15.4353	12.0348	12.1	12.8275	11.0466	NA	NA	204.697
Q6A0A2	11.5328	11.3015	11.5978	11.4834	11.5333	11.4908	11.2649	10.9654	11.5242	11.4391	11.779	11.5072	11.8678	11.2774	11.3477	11.633	10.6877	10.458	204.691
Q8CFQ3	10.9075	11.2811	11.0979	11.3848	11.3036	11.3473	11.3044	11.4876	11.145	11.4118	11.0358	11.9152	11.3658	11.2366	12.0206	11.8902	10.9862	11.5536	204.675
P31786	11.5233	11.2697	11.1808	11.192	11.2749	11.7568	11.583	11.0772	11.1939	11.3103	11.3073	10.4811	11.5447	11.6683	12.0689	11.699	11.365	11.1669	204.663
Q9D8S9	11.5824	12.052	11.819	11.7977	11.3548	10.7062	11.0382	11.6074	11.8762	11.7491	11.8793	11.669	10.8899	10.5866	11.9108	11.2322	10.8905	9.96488	204.606
Q56A08	11.5501	11.6887	11.8426	11.4606	11.7199	11.5549	11.6524	11.6679	11.6029	11.4	10.3942	11.2164	11.0886	10.9397	11.3163	10.8078	11.5598	11.1407	204.604
Q02526	12.1803	12.1267	12.255	12.139	12.0218	12.2412	12.4008	12.2809	11.8907	11.8545	12.0831	12.0948	11.8562	11.407	NA	11.8032	11.8813	12.0695	204.586
Q8R4R6	11.7344	11.754	11.85	11.4909	11.3215	11.07	11.3811	11.2123	11.6	11.9852	11.2605	11.1899	10.9257	11.3234	11.0598	11.0372	11.4758	10.914	204.586
Q6P1H1	12.395	12.0815	12.0609	NA	11.8766	11.3794	11.4339	NA	13.4845	13.0631	13.2991	14.0796	14.0049	13.2973	13.0954	13.5364	13.0355	12.4369	204.56
Q9CXE2	11.9766	11.8638	11.8625	11.5551	11.6306	11.5228	11.3766	11.8049	11.4558	11.5762	11.6499	11.5424	10.9318	10.5843	10.3546	10.8713	11.0388	10.9591	204.557
Q9DAW6	11.7757	11.8839	11.3283	11.4178	11.5747	10.9707	11.2542	11.0461	11.6087	11.6622	11.1525	11.3888	11.4533	10.6843	11.4797	11.376	11.2926	11.2051	204.555
Q8JZU2	12.0318	11.6466	11.4233	11.4478	11.295	9.85259	11.1552	11.1967	11.4874	11.627	10.9897	11.1542	11.3232	11.9886	11.7947	11.5852	11.4848	11.0658	204.55
P70336	12.2156	11.9454	11.594	11.622	11.4496	11.5283	10.7055	11.2328	11.7716	11.6854	11.4363	11.6061	11.8112	9.50811	11.366	11.4538	11.4988	10.1075	204.538
Q8R1S4	11.3321	11.0755	11.4347	10.9917	11.3508	11.4472	11.1146	11.3641	11.7663	11.5019	11.8949	11.8638	11.0176	10.7576	11.3054	11.1741	11.6621	11.4559	204.51
P12265	11.202	11.5207	11.3462	11.3437	10.4823	11.0411	11.42	11.3507	11.301	11.1154	11.3099	10.9109	11.8556	12.1214	12.4257	12.0093	11.0209	10.7245	204.501
Q9JLV5	11.3937	11.7178	11.6964	11.6775	11.1628	11.3714	11.1039	11.0055	11.4408	11.9186	11.4836	11.3976	10.8224	11.3377	11.4311	11.2034	11.2844	11.0221	204.47
P54103	10.9623	11.3106	11.5894	11.486	11.3915	11.5576	11.1829	11.3962	11.4967	11.4293	11.6784	11.4325	11.338	11.4423	11.3634	11.2335	11.082	11.0691	204.442
Q8N7N5	11.4321	11.5888	11.767	11.3257	11.2817	11.5843	11.4228	11.361	11.6968	11.5802	11.2374	11.4837	11.2146	11.1362	11.0377	11.1693	11.5099	10.541	204.37
O54774	11.8287	11.6819	11.4873	11.2149	11.1828	10.5113	10.7817	11.0645	11.6059	12.2526	11.3784	11.5371	11.1239	11.616	11.3147	11.703	11.1693	10.9028	204.357
P18242	10.9732	10.9331	10.7574	10.8367	10.5616	10.9681	11.2025	10.9285	11.0251	11.2699	10.7495	10.7218	12.3781	13.0952	12.686	13.0771	11.3114	10.872	204.347
Q9ESZ8	11.9157	11.5121	11.5333	11.4591	11.4736	11.0417	11.4699	11.2402	11.3522	11.5198	11.3772	11.6808	11.4023	11.135	10.8702	11.2308	11.1384	10.9893	204.342
Q9WTQ8	11.4899	11.7874	11.6279	11.1446	11.2683	11.6357	11.7163	10.8286	11.5838	11.6129	11.1856	11.1336	10.9641	11.1097	11.4741	10.9291	10.9574	11.8443	204.293
Q9CXI5	11.0814	10.9232	11.3321	11.8024	10.9023	11.7563	11.3754	11.3146	11.2443	11.3601	11.9616	12.0034	11.0855	11.0907	11.274	11.8721	11.2293	10.6475	204.256
Q8R2U0	11.3863	11.243	11.6864	11.3608	11.1337	11.6483	11.2935	11.0932	11.1403	11.2439	10.9626	11.2975	11.6002	11.7383	11.372	11.3948	11.4847	11.1414	204.221
Q6PHZ5	12.0776	11.944	12.3305	11.7858	11.7902	11.9295	12.3155	NA	11.7407	12.1213	12.2258	12.1668	11.9626	11.8884	12.8021	11.61	11.677	11.8355	204.203
Q9QXT0	11.5377	11.3268	11.4765	11.3329	11.5123	11.5711	11.1464	10.8898	11.6024	10.9585	11.3331	11.269	11.6684	11.4825	11.4043	11.4257	11.4048	10.8536	204.196
Q9CWZ7	10.7206	11.326	11.637	11.3103	11.5571	11.5689	11.3668	11.5398	10.9915	11.6311	11.4885	11.4176	10.6222	10.6201	11.7751	11.8154	11.5284	11.2593	204.175
P28481	11.1184	10.9283	10.6541	11.255	11.6053	12.1443	12.0939	11.8206	10.9343	10.3665	10.9404	10.9742	11.1868	11.4692	11.7399	11.3138	11.4148	12.2016	204.161
Q91YH5	11.5745	11.3698	11.5312	11.2992	11.1346	10.9896	11.479	10.7604	11.3378	11.0883	11.0538	11.2439	12.0158	11.5964	11.0943	11.2162	11.4047	11.9658	204.155
A6PWY4	11.5871	11.6416	11.5131	11.7049	11.3963	11.5841	11.4412	11.6625	11.2794	11.1166	11.1413	11.2309	11.3425	11.1339	11.1526	11.3012	10.913	10.9855	204.128
Q9D8C4	11.1505	11.0957	12.3951	11.6487	11.9146	11.7417	11.9186	12.1743	11.9269	12.3615	12.1128	12.4793	12.6956	12.1931	11.6497	12.7579	11.9099	NA	204.126
P52503	11.6995	11.3371	11.4386	11.7186	11.3783	11.4304	10.9791	11.3893	11.4621	11.6267	11.4898	11.1752	11.2572	11.244	10.9155	11.3598	11.2629	10.9428	204.107
Q9WU56	11.3187	9.88029	11.4556	11.2585	11.0271	10.8916	11.2732	11.3025	11.5335	11.8016	11.5135	11.1175	11.9549	11.552	11.5944	11.5397	11.3673	11.6345	204.016
Q05816	10.7926	11.111	11.8949	10.9798	10.7071	10.8472	12.113	10.8914	11.2576	11.434	11.4249	11.2537	10.9226	11.4979	12.3477	11.6733	11.6916	11.1727	204.013
Q8R0A0	11.268	11.4622	11.6513	11.9319	11.5314	11.4496	11.3295	10.9533	11.6121	11.3095	11.1117	11.1916	11.3438	11.4943	10.8329	10.8524	11.4049	11.2793	204.01
P47791	10.0659	10.6801	11.543	10.783	11.3728	11.4434	11.3071	11.1061	10.731	11.4366	11.6107	10.1535	12.9213	13.917	13.4048	12.1673	10.923	8.42728	203.994
Q9CQY2	11.8633	12.1521	NA	12.3711	11.8788	12.3468	11.5431	11.8259	12.0084	11.7362	11.9071	11.8672	12.4548	12.0741	11.8689	12.0421	11.9936	12.0235	203.957
A2A8Z1	11.6949	11.8302	11.7291	11.7123	11.5696	10.7745	11.5596	11.3051	11.5322	11.32	11.3178	11.5801	10.0676	10.9049	11.0125	11.3616	11.6186	11.0619	203.952
Q62084	11.8786	12.0268	12.3146	12.272	11.669	12.2004	12.3656	11.8216	11.7278	11.6846	12.3362	12.1729	NA	11.2687	12.2586	12.207	11.4677	12.2678	203.94
D3Z6Q9	10.2791	10.5161	10.5279	9.99717	10.1687	10.4336	10.0473	10.5824	11.5868	11.402	11.6869	11.1135	12.3568	13.1555	13.0446	12.8492	12.2526	11.9218	203.922
Q9ESV0	11.0351	11.3532	11.4268	11.1589	11.2436	11.906	12.2448	12.0037	10.6257	10.4607	11.1855	11.2678	10.8401	11.3707	11.7282	11.4647	10.8699	11.7326	203.918
Q80SU7	10.6917	11.165	10.5175	10.8401	11.7385	11.0843	10.772	10.8668	11.1737	10.8858	11.1702	11.4802	11.8342	12.2584	11.3547	12.1993	12.0111	11.7929	203.837
Q3TUU5	11.3395	11.9768	11.791	11.6937	11.3067	11.379	11.4315	11.524	10.922	11.0888	11.3745	11.3753	11.1028	11.0232	11.2791	11.0426	11.1984	10.9664	203.815
Q4KML4	11.3423	12.265	12.0969	11.5947	11.6421	11.6513	11.2917	11.0769	11.4502	11.34	11.955	11.2363	10.2708	10.84	10.4461	11.4479	10.8056	11.0425	203.795
Q9CR86	11.3706	11.4757	11.3831	12.0145	11.6502	11.5197	11.7263	10.6726	11.0051	10.1428	11.8062	11.8764	11.2992	11.576	11.0181	11.1204	11.2077	10.9244	203.789
Q3UFY7	11.6395	9.51421	11.8288	11.8299	11.3341	10.0831	11.838	11.5169	11.2235	11.727	11.7137	11.2954	11.5468	10.7846	11.7833	11.5165	11.1445	11.4577	203.778
Q06138	11.1122	11.4342	11.625	11.511	11.068	11.1273	10.8823	11.2354	11.6374	11.5942	11.6512	11.6865	11.3395	11.5322	11.3745	11.3491	10.6166	10.9653	203.742
P13542	11.0506	9.95132	10.4971	11.0829	12.0237	11.8273	11.8642	11.9316	14.9602	15.1355	14.6336	13.6803	11.1088	11.24	11.0733	11.7638	NA	9.84364	203.668
P63328	10.9251	10.9399	11.2026	10.5084	10.6429	11.3777	11.1832	10.6857	11.4835	11.6294	11.5845	11.2946	11.775	12.0704	11.5309	11.662	11.7267	11.423	203.646
P97930	11.9633	11.9511	12.2001	11.8848	11.2718	11.4371	10.859	11.1629	11.4834	11.5551	11.1183	11.2015	11.2841	11.415	10.8125	10.9084	11.4625	9.67275	203.644
Q9DC51	11.2003	11.4234	11.4922	11.2865	11.188	10.8648	10.8158	11.1368	11.2522	11.3492	11.5394	11.5041	11.7093	11.7918	11.4747	11.6192	10.8053	11.1795	203.633
Q9D1P0	11.3725	11.8526	11.7073	11.6364	9.97408	11.2733	12.0189	11.3465	11.5825	11.5539	11.1418	11.4349	10.9389	10.8066	11.369	11.387	11.7722	10.4472	203.616
Q9DBE8	11.1587	11.4218	11.5167	10.823	9.75315	10.4863	11.5108	11.4805	11.4514	11.5469	13.583	11.8646	11.8076	11.1643	9.89721	11.1012	11.4418	11.5734	203.583
Q32M21;Q5Y4Y6;Q9EST1	11.5335	11.0732	12.3828	12.124	11.769	11.6486	12.3888	12.1617	11.7563	NA	12.1903	12.8396	11.0083	12.619	12.0535	11.1681	13.2754	11.5815	203.573
Q60870	10.8179	10.9883	10.4593	11.0906	11.0263	10.6085	10.9087	10.9874	11.3017	11.5898	11.6813	11.5088	12.1258	12.4121	12.1384	11.9401	11.1862	10.7741	203.545
Q6P9Q6	10.7497	11.2914	11.6096	10.8606	11.1815	11.3018	11.6156	11.4263	11.268	11.8544	11.0421	10.9359	10.9246	11.9787	11.8234	11.3783	11.0759	11.2234	203.541
Q99N96	12.2838	11.58	10.9137	NA	11.5977	12.2937	11.8786	12.1912	11.9645	11.6709	13.884	11.8946	12.3503	12.0868	11.4749	11.8263	11.6449	11.998	203.534
P70318	11.8395	11.901	11.5556	11.6167	11.2948	11.5915	11.2604	11.1469	11.5431	11.2262	11.2758	11.1246	11.2599	10.8437	11.1755	11.0913	11.175	10.5901	203.512
P51863	12.3331	12.5765	12.2553	12.5627	12.2155	12.3364	12.4274	NA	12.5665	12.4855	8.15609	11.4481	12.2221	12.5818	11.9163	12.3415	11.6776	11.341	203.443
Q9JMH6	11.254	11.3819	11.3488	11.8974	11.2414	11.2532	11.1264	10.1977	11.2903	11.3614	11.2375	11.9138	11.636	11.7239	11.3031	11.6844	11.2115	10.334	203.397
Q61733	11.213	11.8037	11.4648	11.666	10.6913	11.6352	10.7039	11.5484	10.8087	11.4766	11.7328	11.7057	10.6454	11.7179	11.9776	11.2646	10.3263	11.0037	203.386
Q8C4Y3	11.564	11.2873	11.4033	11.68	11.277	10.8043	10.1078	11.2667	11.3856	10.8928	11.3887	11.8016	11.7692	11.9754	11.2808	11.4086	11.0715	10.9881	203.353
O88291	11.6878	11.1956	11.5682	11.5387	11.2182	11.2773	11.3352	11.4056	11.434	11.4322	11.3131	11.4352	10.9953	10.4541	11.0772	11.215	11.2546	11.4782	203.316
[truncated: 1,538 more rows]

## Sheet: Group quantities
Supplementary Data 3: Abundance values resulting from proteotype analysis of immature B cell subpopulations (log2-transformed).
Protein (Uniprot entry)	SB	DN	SP	DP	T1
P62806	23.6719	23.8158	24.0317	23.4917	23.7345
P10854;Q64478;Q64525;Q6ZWY9	23.5959	23.5686	23.4416	23.6837	23.2124
A2AAY5	19.8755	18.6637	20.3766	20.3832	20.6217
P43276	19.7142	19.4938	19.9187	19.4367	19.3878
P43275	19.2203	18.8425	19.119	18.3422	18.5056
P16858	18.3948	18.2765	18.4501	18.5654	18.3798
Q9CSP9	17.4629	18.2802	18.6531	18.0406	18.4382
Q3UV17	17.7385	17.1984	17.7443	18.2739	18.3684
Q9JLT2	17.4828	18.254	17.4477	17.8209	18.1876
Q03265	17.6253	17.5888	17.9486	17.7657	17.4681
Q8CGP0;Q9D2U9	17.7599	17.7529	17.7391	17.5139	17.4562
O88569	17.655	17.6469	17.5171	17.5564	17.5836
P63158	17.7838	17.634	17.5282	17.2218	17.5149
Q8VEK3	17.731	17.6216	17.5497	17.2903	17.4359
O89053	17.0943	17.021	17.4438	17.7498	17.6104
P14733	17.4035	17.2154	17.3242	17.1944	17.0692
P63017	17.1393	17.2236	17.2047	17.3363	17.022
P56480	17.0416	17.1137	17.315	17.0935	17.0213
Q9Z204	17.089	17.1465	17.1402	16.9426	16.9095
Q61205	17.4735	16.9486	17.3743	16.3119	16.7022
P43274	17.0615	16.9869	17.0147	16.7353	16.8902
P11679	14.8386	18.0649	18.272	13.605	19.7771
P58252	16.9171	16.8997	17.0495	16.9778	16.6338
P62852	16.8778	16.9638	16.9292	16.9736	16.644
P35700	16.8088	16.7243	16.8792	17.0387	16.4823
P61979	17.0875	16.6244	16.9441	16.5586	16.7146
P09405	16.9926	16.8609	16.7394	16.7934	16.4916
P51881	16.9383	16.5014	16.887	16.707	16.6519
Q64524	16.7283	16.1531	17.3255	16.3798	16.8939
P30681	16.8322	16.6303	16.7147	16.437	16.5189
P17742	17.1965	16.6092	16.8567	15.7806	16.6867
P01942	16.1769	16.7703	16.825	16.4563	16.5391
P17225	16.6772	16.4836	16.2753	16.5211	16.7491
Q8R087	15.865	16.8212	16.0783	16.4451	17.1825
P14152	16.3982	16.1857	16.6908	16.61	16.4122
Q64523;Q6GSS7	16.6677	16.489	16.2968	16.35	16.391
P08249	16.3738	16.2158	16.3136	16.4291	16.2649
P52480	16.2594	16.2947	16.3206	16.6085	16.0122
P08113	16.2383	16.1557	16.2951	16.3259	16.4703
Q8BK67	16.2842	16.3436	16.4667	16.132	16.2218
Q62093	16.418	16.133	16.4138	16.1574	16.1992
P11499	16.4266	16.1581	16.4321	16.5052	15.7706
P06151	16.2847	16.2829	16.3159	16.3104	16.021
P59999	16.101	15.9197	16.4267	16.5495	16.2137
P10126	16.4474	16.1136	16.2114	16.4173	15.8373
Q9Z1Q5	16.3773	16.2264	16.3016	16.0976	15.8911
P0C0S6;Q3THW5	16.2856	15.9809	16.2918	16.0407	16.2823
Q8VIJ6	16.3398	16.251	16.223	16.0923	15.9425
Q05144	15.8865	15.9672	16.3185	16.2383	16.3588
Q9D0E1	16.2479	16.1434	16.2117	16.0058	16.1219
P17182	16.0118	16.131	16.2092	16.4339	15.9437
P60335	16.258	16.1039	16.1698	16.141	15.9293
P47911	16.0714	16.2005	16.1693	16.2516	15.8661
P84104	16.1956	15.9242	16.225	15.9009	16.2609
P45376	16.1231	15.9823	16.2328	16.0991	16.0136
P18760	16.1354	15.9625	16.073	15.9519	16.2345
Q61753	16.1953	16.0562	15.9818	16.0143	16.0341
P07901	16.2805	16.2104	16.1744	16.0487	15.5496
Q9D1R9	16.0879	16.0459	15.9778	16.2124	15.7915
P07309	15.9725	16.3881	15.7775	16.0716	15.805
Q6PDM2	16.1559	15.8996	16.131	15.9843	15.7336
P14211	15.707	15.5491	16.2046	16.4629	15.9435
P62908	16.0385	15.9411	15.9816	16.1325	15.7604
P62827	16.0675	16.1343	15.9664	15.8529	15.7021
P27661	16.1436	15.931	15.7816	15.9587	15.7587
P25444	15.9754	15.904	16.0732	16.0011	15.6007
Q64433	15.9699	15.8305	15.976	15.8987	15.7526
P62270	16.0574	15.8919	16.0337	15.9306	15.4971
P63038	15.8367	15.9931	15.9084	15.8189	15.7683
P50580	16.0938	15.9624	16.0548	15.79	15.4118
P61358	15.9811	15.7478	15.8536	16.0988	15.5742
P14131	15.9101	15.8436	15.9552	15.8883	15.4162
Q9QZQ8	15.9287	15.6744	15.7624	15.827	15.8152
P47738	15.8292	15.4167	16.0153	15.7796	15.9648
P54227	16.2506	16.2796	15.88	15.8565	14.7171
P17751	15.8278	15.8694	15.5534	15.6901	15.89
P26041	15.6457	15.4436	16.0425	16.0398	15.6458
P14869	15.8437	15.7699	15.7046	15.9101	15.53
P47963	15.9201	15.728	15.8588	15.9331	15.2364
P14206	15.9674	15.7758	15.7689	15.712	15.2529
Q61656	15.8919	15.9289	15.5886	15.6058	15.455
P35980	15.8226	15.6904	15.6655	15.767	15.4988
Q9CR57	15.7427	15.7259	15.7435	15.808	15.3856
P40142	15.7583	15.4374	15.6886	15.7877	15.7232
Q61233	15.2362	15.2329	15.5602	16.28	15.9992
P62082	15.74	15.633	15.8047	15.7457	15.3809
P29351	14.5485	15.0097	16.1005	16.392	16.2406
P02301;P84244	15.8137	15.5951	15.721	15.5442	15.5895
P47962	15.8058	15.5642	15.5939	15.812	15.4246
Q6ZWN5	15.7533	15.6276	15.7911	15.6762	15.3201
P15864	15.722	15.7624	15.5543	15.132	15.9785
P35979	15.666	15.6012	15.5936	15.7018	15.4641
Q6NY15	15.6417	16.4544	17.0039	15.8494	13.0218
P26040	15.4437	15.3878	15.7234	15.831	15.5672
P41105	15.5891	15.556	15.5246	15.6761	15.4934
P14148	15.5766	15.6496	15.6206	15.5302	15.4269
Q3U0V1	15.6668	15.527	15.662	15.4844	15.4389
P62317	15.6484	15.6223	15.5806	15.4851	15.4367
P49710	15.0772	15.1843	15.7532	15.8989	15.691
Q9DB20	15.6844	15.4852	15.8002	15.0638	15.5608
Q8BV49	15.5573	15.5011	15.5002	15.4378	15.5575
P01872	13.4065	15.1665	16.3142	16.1211	16.5395
Q61029	15.9016	15.4209	15.6072	15.1766	15.3982
Q8BG05	15.8396	15.1797	15.6432	15.4824	15.2193
Q7TNV0	15.6809	15.4535	15.4686	15.2534	15.4595
P62301	15.6679	15.5204	15.6482	15.2983	15.1753
Q9CZU6	15.4189	15.3325	15.6136	15.4775	15.42
Q9CPR4	15.6186	15.4157	15.4665	15.6198	15.0993
P20029	15.1469	15.1151	15.5316	15.7491	15.5358
Q8R081	15.4386	15.4693	15.4468	15.3018	15.3878
P12970	15.4076	15.606	15.3852	15.5216	15.0922
Q8VEM8	15.379	15.2418	15.6717	15.4786	15.2166
Q9WTP6	15.4103	15.3526	15.5156	15.2935	15.3869
P62245	15.4848	15.2925	15.4466	15.5141	15.2182
P29341	15.4539	15.4761	15.547	15.3853	15.0773
P57776	15.3583	15.4143	15.4349	15.4052	15.2759
P62900	15.5331	15.1901	15.5454	15.5059	15.0104
P83510;P97820;Q9JM52	16.3024	12.6064	17.4182	16.056	14.3386
Q61599	15.315	15.1446	15.2631	15.5562	15.3778
Q9CXW4	15.3341	15.3611	15.3394	15.4823	15.0942
P63101	15.3654	15.1707	15.5914	15.4786	14.9728
P27773	15.1934	15.1356	15.2647	15.5803	15.3839
Q9JIK5	15.3212	15.3946	15.2184	15.1914	15.3463
Q9D1J3	15.3124	15.2458	15.2975	15.1731	15.3795
P47757	15.1443	15.1326	15.389	15.4371	15.3011
Q8BFR5	15.178	15.156	15.3811	15.5568	15.0958
P62702	15.3339	15.3597	15.4514	15.1017	15.0865
Q01853	15.4101	15.2271	15.3066	15.311	15.0626
P62264	15.3006	15.2503	15.244	15.504	15.0061
P26350	15.8798	15.3199	15.4636	14.8408	14.7712
Q93092	15.203	15.1925	15.1586	15.454	15.2671
P21550	15.1491	15.2186	15.0594	15.5176	15.2642
P05202	15.3299	15.2357	15.3873	15.2489	14.9928
Q3U9G9	15.3889	15.0427	15.5194	15.1696	15.0543
Q99KI0	15.2392	15.1223	15.4126	15.2447	15.1537
P47964	15.3489	15.2637	15.1121	15.3276	15.0986
Q9JKF1	15.1759	15.114	15.3979	15.2264	15.2113
Q62318	15.3508	15.2683	15.2978	15.1498	14.9954
P05064	14.7166	14.8714	15.3525	15.7593	15.3609
Q03267	15.3419	15.2994	15.459	14.9971	14.9564
P29391	14.8076	14.9441	15.3868	16.3808	14.4977
Q68FD5	15.1588	15.0626	15.2699	15.3795	15.1134
P20152	14.8617	14.8648	15.3247	15.7146	15.2136
P62281	15.2126	15.2807	15.2982	15.2073	14.9781
P19253	15.2711	15.0719	15.3453	15.484	14.786
Q64522	15.5855	15.1324	15.2929	14.8444	15.0913
Q61937	15.3135	15.1832	14.9927	15.2725	15.1381
P62320	15.4664	15.0336	15.2918	14.9375	15.1639
Q99MR6	15.2806	15.1813	15.2156	15.0645	15.1188
P42932	15.3145	15.1768	15.2767	15.2099	14.8454
Q91WJ8	15.2376	15.2012	15.1914	15.2026	14.9493
Q99JY9	15.0303	14.8766	15.2958	15.4633	15.0998
Q91VW3	15.0454	14.8876	14.9852	15.4998	15.2583
P50247	15.2118	15.0955	15.1609	15.1318	15.0422
Q61990	15.2961	15.1627	15.1532	15.0501	14.9533
Q61316	15.1335	15.0468	15.1958	15.2166	15.002
Q60668	15.3512	15.0963	14.9555	15.065	15.1134
P70372	15.2025	15.2109	15.1063	15.0512	14.9771
Q99020	15.3974	15.1506	15.1317	15.1594	14.6661
P80315	15.2058	15.08	15.0213	15.1375	15.0266
P80318	15.3622	14.9057	15.486	14.7107	14.9814
P63323	15.177	15.1693	15.0235	15.2367	14.8309
A2A791	13.9024	15.9582	15.1351	14.9886	15.4339
Q60864	15.2383	14.9432	15.2504	15.2371	14.6994
Q921F2	15.2475	15.0906	15.0753	15.0256	14.9109
Q7TMK9	15.1916	15.1167	15.0715	15.0017	14.9293
Q64012	15.1986	15.0715	15.1419	15.1549	14.7247
Q3ULJ0	15.1299	14.9833	15.3933	14.9074	14.8394
P19973	14.5141	14.313	15.3455	15.6589	15.3902
Q9WVA3	15.0812	14.8692	15.1093	15.0473	15.1055
O08573	15.8396	15.6941	15.0734	14.3755	14.2285
O35737	15.1418	15.3204	14.9409	14.6881	15.1126
Q9CZX8	15.1091	15.2105	15.1028	15.0961	14.6581
Q9R1P0	15.1516	14.9154	15.17	15.1727	14.7279
O35963	15.1097	14.7725	15.2661	15.3079	14.6404
P26039	15.1052	14.6177	15.1144	14.9688	15.244
Q9EST5	15.3569	14.9962	15.0445	14.9505	14.7006
O70435	14.9632	14.8937	15.0602	15.181	14.9037
Q3V3E1	16.6296	14.2509	15.6852	13.6337	14.7575
P67984	14.9862	15.0466	15.0516	15.2124	14.6377
Q60932	15.0081	14.9507	15.3283	14.8715	14.7651
P62889	15.074	15.0916	14.9445	15.0377	14.7757
P41241	14.5662	14.8951	15.0695	15.146	15.2366
Q61598	15.4637	14.67	15.3658	14.5145	14.8729
Q6URW6	14.751	14.9279	14.8695	15.1443	15.1467
O70251	14.9925	15.0647	14.9889	15.0884	14.7017
P48962	14.6137	14.5229	16.382	14.8252	14.4353
P10639	15.1931	14.7734	15.2848	15.0953	14.4053
P47915	15.0623	14.8824	14.7918	14.9948	15.016
Q62425	15.5008	14.6248	15.5982	14.8059	14.1804
P40124	14.8254	14.8422	14.9404	14.9916	15.0957
Q8VDD5	14.7393	14.739	14.9572	15.1859	15.042
Q9QUR6	15.2872	15.1309	14.9384	14.4473	14.8489
P38647	14.8297	14.9259	14.7499	15.1217	15.0173
P68040	15.1224	14.9432	14.9675	14.9489	14.5983
P61089	15.1003	14.8614	15.0889	14.9237	14.542
P51150	14.7738	14.7595	15.0334	15.1321	14.8085
P27659	15.016	14.8295	15.01	15.0256	14.617
P48025	15.1567	14.8306	14.8774	14.7861	14.8432
Q99LC5	15.0607	14.7678	14.8435	14.9598	14.7885
P60843	15.0878	14.8689	15.0108	15.1243	14.3175
P97371	15.0305	14.6029	15.047	14.8794	14.8386
Q61171	14.9331	14.8424	14.9058	15.0057	14.71
Q9Z1N5	15.0309	14.9275	14.8682	14.7911	14.7697
P19783	14.8385	14.783	15.1471	14.9315	14.6847
Q9ERK4	15.034	14.9091	15.0068	14.8689	14.552
O70133	15.0107	14.8211	14.8176	14.8007	14.9198
O35129	14.9265	14.7926	15.0524	14.7281	14.8553
Q99PV0	14.9397	14.8078	14.9586	14.8976	14.7406
P16330	15.0589	15.13	15.107	14.5132	14.526
P23198	15.037	15.0562	14.9842	14.6567	14.5259
P27048;P63163	14.9428	14.7716	14.8846	14.9706	14.6844
Q9WV32	14.6522	14.5014	15.0176	15.2817	14.7891
P56391	14.732	14.7939	15.1729	14.9278	14.5933
P28063	14.8821	14.7164	14.9706	14.9659	14.6833
P97311	15.3032	15.2237	14.8242	14.7057	14.1442
P17918	15.3659	15.4222	14.4517	15.2992	13.6233
Q9DB77	14.7814	14.6658	15.1615	14.8513	14.6647
P70296	15.0029	14.5362	14.9211	14.9804	14.6136
P60122	14.9203	14.8606	14.8351	14.7523	14.6253
Q922D8	14.8205	15.0226	14.7413	14.9271	14.448
Q922Q8	14.8965	14.8554	14.8392	14.7044	14.6591
P25206	15.2387	15.0558	14.8276	14.5951	14.2365
P10711	14.8129	14.6841	14.8207	14.8151	14.8032
Q9Z2X1	14.7909	14.7288	14.8269	14.8327	14.7297
Q6P8J2	15.14	14.9871	15.0227	14.4143	14.3381
P67778	14.6503	14.86	14.8619	14.8824	14.6226
Q9WVA4	14.7641	14.7003	14.8715	14.9675	14.5354
P62858	14.9745	14.7141	14.7523	14.7095	14.6447
Q99K48	14.9938	14.809	14.7736	14.5354	14.6468
O08553	14.8459	14.7467	14.8271	14.7262	14.593
P17095	14.7657	14.7641	14.5752	14.6441	14.9796
P00493	15.0518	14.8511	14.7942	14.7994	14.2228
Q923D2	14.6223	14.6287	14.9605	14.8621	14.6355
Q64518	14.3236	14.3189	14.9491	14.5613	15.4843
P60867	14.735	14.8178	14.7748	14.9547	14.3349
P24369	14.6029	14.5381	14.8646	14.9268	14.6553
P14824	14.1933	14.0664	14.9503	15.3779	14.9844
Q91VC3	14.8938	14.5465	14.9311	14.6867	14.485
Q62418	14.4646	14.4908	14.7418	14.8643	14.9693
P80317	14.838	14.6931	14.7946	14.8771	14.3205
Q99KP6	14.8331	14.7431	14.6662	14.727	14.553
Q64511	15.1212	14.4587	14.7571	14.3744	14.8044
P62267	14.8192	14.7373	14.7642	14.5983	14.5927
P47753	14.6426	14.4547	14.7298	14.8907	14.7779
Q9CQR2	14.7249	14.7337	14.6189	14.8245	14.5356
Q920B9	15.0558	14.7285	14.6297	14.5714	14.4491
P80314	14.848	14.6642	14.9142	14.8104	14.1792
P61161	14.4202	14.2674	14.8316	15.0997	14.7584
Q3U7R1	14.504	14.4668	14.8017	14.9018	14.6433
Q9CX86	15.0934	14.6188	14.8382	14.6423	14.0651
Q9JM76	14.5686	14.2265	14.8486	14.7911	14.8072
Q61838	14.3168	15.0523	14.0806	14.6743	15.1112
Q9DCW4	14.6179	14.6697	14.7566	14.7146	14.4691
Q3UIA2	14.6125	14.3951	15.0817	14.6539	14.4835
P32261	14.3668	14.9399	14.3716	14.6813	14.8386
P62717	14.7249	14.5793	14.6813	14.8811	14.2755
Q8BL97	14.7394	14.6721	14.5944	14.4659	14.6421
P57759	14.5422	14.3671	14.7222	14.7106	14.7597
P97351	14.7268	14.6516	14.705	14.7907	14.2069
P56959	14.9599	14.6042	14.8377	14.2164	14.4544
Q922R8	14.6895	14.2578	14.9438	14.5173	14.6312
Q9D898	14.1575	14.3561	14.8798	14.7029	14.9316
Q9D8E6	14.7139	14.7996	14.4764	14.7253	14.3041
Q9CZ13	14.4988	14.5445	14.8486	14.6577	14.446
O88342	14.4285	14.3035	14.9449	14.6847	14.6155
P62242	14.7125	14.6893	14.5511	14.5937	14.4237
O54824	14.8582	14.5544	14.6691	14.4765	14.3755
Q9R190	14.5795	14.5714	14.7117	14.7094	14.3412
P62918	14.5493	14.6393	14.6772	14.6996	14.3188
Q6ZWX6	14.6983	14.5817	14.7037	14.694	14.1863
Q91VD9	14.5438	14.4368	14.9286	14.5947	14.2873
P35564	14.6453	14.2681	14.5828	14.6203	14.6468
P58044	14.1962	14.4718	14.5882	14.7184	14.7812
P62754	14.6371	14.5392	14.6387	14.7198	14.2099
Q8CDN6	14.7164	14.5447	14.6525	14.4102	14.4195
O54734	14.5714	14.4815	14.5277	14.8106	14.3509
Q9Z1F9	14.8834	14.522	14.6778	14.3143	14.3355
P62962	14.5712	14.2913	14.9863	14.0234	14.8588
Q9CVB6	14.3744	14.1374	14.6689	14.9395	14.6108
Q6WVG3	14.417	14.1156	14.708	14.7912	14.6905
Q3TEA8	14.7619	14.1544	14.7004	14.5447	14.5602
Q9QUM9	14.6015	14.4784	14.6374	14.5343	14.4555
Q9D554	14.7401	14.4306	14.5783	14.4352	14.5224
P62259	14.6585	14.5527	14.7204	14.5188	14.2432
Q9WTM5	14.7492	14.5695	14.6268	14.2072	14.5072
P97384	14.4018	14.305	14.6016	14.6938	14.6391
Q91YQ5	14.6237	14.3886	14.5701	14.7668	14.2751
P97807	14.5561	14.4994	14.6912	14.4934	14.3447
Q9Z1R3	14.4039	14.8551	13.9615	14.2888	15.0653
Q9Z1Q9	14.7208	14.3265	14.8211	14.3111	14.3944
Q61191	14.5507	14.4348	14.636	14.409	14.5254
Q9CWK8	14.3776	14.2167	14.5549	14.7339	14.6308
Q99LX0	14.6215	14.372	14.5731	14.6473	14.2939
Q9CQI6	14.1498	13.7952	14.7436	15.3302	14.4881
Q99NB9	14.6671	14.2604	14.8273	14.5526	14.1733
P01633;P01634	13.8717	14.6544	14.4877	14.8901	14.5629
P00375	14.7719	14.6925	14.6257	14.4192	13.949
O55142	14.6352	14.4284	14.7605	14.6928	13.9389
Q922Q1	14.3332	14.3268	14.7043	14.429	14.6493
P62751	14.4873	14.5174	14.4022	14.6776	14.3289
P09103	14.301	14.417	14.4871	14.8985	14.2941
P21107	14.4942	14.2342	14.5822	14.7045	14.36
Q9WTQ5	15.0216	14.5366	14.8558	14.0129	13.9177
Q8BP67	14.695	14.4898	14.381	14.5292	14.2437
Q9D6Z1	14.3886	14.4296	14.3436	14.5859	14.5567
P53026	14.5065	14.4415	14.635	14.5103	14.2043
P70168	14.5087	14.5424	14.514	14.5549	14.1704
P57784	14.6987	14.2516	14.6562	14.4366	14.2353
Q99PT1	14.3237	14.2112	14.6496	14.7589	14.3268
Q8BH43	14.5975	14.5304	14.4935	14.3911	14.2575
O89086	14.6189	14.634	14.4557	14.3935	14.1596
Q8VH51	14.8522	14.4106	14.5312	14.0256	14.4323
Q3TWW8	14.6587	14.5891	14.3851	14.2682	14.3489
P47754	14.3631	14.0771	14.6564	14.7181	14.4227
P28474	14.3623	14.4035	14.4758	14.4898	14.5048
Q91YR9	14.8824	14.6419	14.6717	13.8536	14.1533
Q9DBJ1	14.4504	14.3482	14.4116	14.578	14.414
Q9DCD0	14.2097	14.3133	14.5706	14.8157	14.2769
E9PVX6	15.3405	15.1949	14.2052	14.2285	13.2068
Q00PI9	14.5576	14.273	14.4276	14.4631	14.4373
Q8CH18	14.5931	14.455	14.4744	14.2483	14.3861
Q9EQU5	14.6206	14.142	14.617	14.4729	14.296
Q60930	14.4089	14.357	14.5978	14.4402	14.3095
Q9D2G2	14.3057	14.3486	14.6008	14.4952	14.3254
P68254	14.7218	14.267	14.5664	14.452	14.0366
P23116	14.6272	14.3743	14.4556	14.5518	14.0301
Q9CQC6	14.4234	14.3414	14.5076	14.5572	14.1664
P14115	14.6229	14.3121	14.424	14.4724	14.1547
O35381	14.4656	14.2353	14.6003	14.3913	14.293
Q3V3R1	14.5289	14.5406	14.349	14.3125	14.25
Q9R1P4	14.5065	14.3538	14.5328	14.4358	14.1487
P80316	14.4806	14.376	14.4958	14.3385	14.2692
P11087	14.2285	15.0698	15.3276	14.2587	13.0712
P26369	14.7401	14.1506	14.4756	14.3257	14.2466
Q04750	14.7488	14.4424	14.493	14.1167	14.1353
Q9ES52	14.5931	14.3833	14.2451	14.243	14.4716
P49717	14.9072	14.6984	14.3736	14.3842	13.5425
Q08943	14.6718	14.4303	14.6585	14.3121	13.8324
P09411	14.4472	14.3336	14.3662	14.3657	14.3734
P32067	14.4757	14.4413	14.398	14.2824	14.2694
Q8K1B8	14.1266	14.07	14.561	14.5447	14.5498
Q6ZQ38	14.4851	14.2884	14.461	14.3192	14.2828
Q99MN1	14.5517	14.4357	14.6601	14.4892	13.6378
Q8BWY3	14.6329	14.5382	14.3027	14.1189	14.1654
Q8BG32	14.4046	14.226	14.314	14.3205	14.482
P01887	14.5922	14.2979	14.6502	14.2939	13.9108
P30416	14.5698	14.4681	14.3086	14.2629	14.1288
Q99JR1	14.3228	14.3549	14.3942	14.4251	14.2285
P62274	14.4188	14.3509	14.1859	14.3909	14.3486
P80313	14.3269	14.4223	14.3279	14.3913	14.2254
Q8K1I7	13.7344	14.1653	14.4596	14.5822	14.7261
P49312	14.4272	14.3585	14.3133	14.3326	14.1997
Q6P069	14.2177	14.1013	14.45	14.5947	14.2641
Q8BMS1	14.3086	14.2104	14.5253	14.3442	14.2167
P34884	15.0735	14.2363	14.5926	13.5424	14.1208
Q99JY0	14.3495	14.1809	14.541	14.2093	14.2617
Q9WTI7	14.4422	14.3782	14.6236	14.1226	13.9495
Q8K310	14.4577	14.1608	14.4008	14.3412	14.1334
P97310	14.6929	14.6771	14.2977	14.2346	13.5419
O55023	14.2973	14.1839	14.3674	14.2523	14.3026
Q8VEE4	14.5967	14.5181	14.1737	14.3094	13.7442
Q99MK8	14.4463	14.4803	14.3203	14.1233	13.9629
Q9CY58	14.3696	14.2205	14.1808	14.4243	14.137
P11031	14.2862	13.7511	14.2395	14.4302	14.6172
P99024	14.4363	15.063	14.2432	13.4775	14.0999
Q9R1T2	14.4187	14.3526	14.3946	13.9753	14.1761
O35593	14.4174	14.1967	14.3789	14.2594	14.0602
Q9D2V7	14.3489	14.2119	14.2028	14.3381	14.1696
Q60710	13.4322	13.1783	14.4454	15.2083	14.9917
Q9QXA5	14.2838	14.2387	14.2295	14.2153	14.2735
Q9JL26	14.2308	14.1302	14.2925	14.3023	14.2665
P06745	14.1365	14.0153	14.3012	14.4965	14.2435
Q8BHN3	14.3042	14.0484	14.4927	14.2383	14.0666
Q6ZWV7	14.4132	14.2413	14.3544	14.203	13.9353
P35278	14.2296	14.0018	14.2801	14.4951	14.1155
P59470	13.6891	14.6798	13.8936	14.4303	14.4237
P99026	14.4054	14.0499	14.3639	14.3037	13.9595
O08585	14.1378	14.1648	14.3233	14.3577	14.0625
O54879	14.5405	14.1501	14.4271	13.8958	13.9656
P16294	13.8553	14.5126	13.8471	14.2261	14.5205
P55258	14.0567	14.2474	14.3939	14.1359	14.1152
P97461	14.1921	14.1875	14.1937	14.2978	14.0564
Q99LF4	14.3477	14.1415	14.0066	14.1743	14.2406
Q9CXY6	14.3911	14.1626	14.2806	14.1182	13.9129
P00405	14.223	14.01	14.5277	14.2878	13.7986
P05977	13.3702	15.3125	17.7987	14.2631	10.0897
P16546	14.3367	14.1393	14.2596	14.1866	13.8875
Q9JLJ2	14.0321	14.0734	14.0357	14.4455	14.2162
P99029	13.6522	13.7053	14.2963	14.9298	14.2097
Q78PY7	14.0687	14.0373	14.1209	14.3508	14.2031
Q8VE37	14.2618	14.1728	14.2025	14.0951	14.0173
P68037	14.3771	14.0184	14.2124	14.0166	14.0722
P42209	14.0595	13.9007	14.2856	14.2076	14.2218
P49722	14.114	14.0665	14.2028	14.1952	14.0858
Q9D8N0	14.4471	14.3106	14.3428	13.5846	13.9601
Q8K1I3	13.8733	14.4477	13.6193	13.7844	14.913
Q9QY81	14.4575	14.0694	14.1829	14.0406	13.8856
P11983	14.3206	14.0889	14.1468	14.1322	13.9471
Q6P6L0	13.627	14.6102	13.2353	14.0134	15.1401
Q920A9	14.0853	14.096	14.4933	13.8088	14.1046
Q9D051	14.1672	14.0541	14.2901	14.1737	13.8506
Q99L47	14.1366	13.9856	14.2188	14.2207	13.9648
Q9DAW9	13.7898	13.9203	14.3208	13.9826	14.4988
Q61881	14.5513	14.5221	14.0853	13.8922	13.4537
Q5SX39	13.3075	15.0552	17.0379	14.1875	10.9115
O09167	14.2706	14.0242	14.2807	13.8866	14.0244
P26443	13.814	13.7811	13.9985	14.5776	14.2508
P23492	14.4708	13.9725	14.1991	14.13	13.6483
P62855	14.2189	14.0918	14.2208	13.9351	13.9312
Q569Z5	14.219	14.1042	13.9779	13.8566	14.2343
Q9WUK2	14.3307	14.2443	14.0366	13.9484	13.829
Q8CIE6	14.0211	13.9222	14.104	14.2993	14.0349
Q61792	13.9644	13.9459	14.2164	14.4162	13.8382
Q9CU62	14.3027	14.2354	13.9774	13.9086	13.9456
Q3TKT4	14.5732	14.0305	14.1307	13.6937	13.9094
Q9ERS5	14.8558	14.1649	14.0163	13.7634	13.5346
Q9WV55	14.1299	13.7649	14.1432	14.1748	14.1078
P11276	13.7426	14.3248	13.7613	14.0922	14.3861
P61255	14.1842	14.1537	14.1765	14.0696	13.71
P63254	14.3791	13.8265	13.9231	13.9348	14.2246
Q60749	14.0768	14.0863	14.0747	13.9845	14.0597
Q60597	14.0505	14.0065	14.2927	13.9487	13.9827
P97855	14.2622	14.0433	14.0015	14.1448	13.803
Q922B2	14.1252	14.1189	14.1553	13.9656	13.8823
Q9CWJ9	14.0659	14.0191	14.1232	14.0031	14.0027
Q9WUA2	14.0174	14.0362	14.1305	13.8425	14.1607
Q62376	14.1894	14.209	13.9832	13.8541	13.9199
O35286	14.1881	14.0987	14.1589	13.9468	13.7382
Q61545	14.2067	14.0046	14.1886	13.8463	13.8591
Q9Z1X4	14.2239	13.8535	14.0957	13.9956	13.9099
P42208	14.1649	14.0116	14.0536	14.2323	13.6009
P49718	14.4906	14.2897	14.0339	13.6798	13.5569
Q06185	14.1119	13.773	14.1994	14.1112	13.8064
Q62261	14.0919	14.0727	14.0076	13.9435	13.8631
O35841	14.0972	13.9673	14.1431	14.0615	13.6841
P59708	13.9645	13.9095	14.0948	14.0884	13.8959
Q8C166	13.9985	13.8249	14.176	14.0504	13.8991
Q99PG4	14.0138	13.7399	14.3867	14.1329	13.6699
P70670;Q60817	14.2497	14.026	14.1724	14.1523	13.339
Q3US17	14.3213	14.0977	14.0436	14.2095	13.2594
P08228	14.3614	13.859	14.1863	14.0153	13.5082
Q9JII5	14.1673	13.9472	13.9446	13.8871	13.9726
O55029	13.8169	13.8565	13.9812	14.1971	14.0582
P46638	14.0125	14.2469	14.5524	13.7741	13.3237
Q9CQQ7	14.0508	13.8675	14.3146	13.8585	13.8147
P21619	14.168	13.7893	14.1309	14.0228	13.7877
Q02053	14.0177	13.8734	13.8579	14.0297	14.1118
Q9QZK7	14.1973	14.3111	14.1551	13.5045	13.7179
Q9JIX8	14.0746	13.9205	14.0317	13.9275	13.9127
Q9JLC8	14.1934	14.5842	14.0834	12.9506	14.0429
P28352	13.9346	13.7929	13.8295	14.2093	14.0584
Q8QZT1	13.8258	13.608	14.1445	14.2536	13.987
P20108	14.0904	13.849	14.0258	13.9619	13.8791
Q60953	13.5021	13.194	14.1601	14.5719	14.3707
P61082	14.125	13.9017	13.9825	13.9227	13.8433
Q921M3	13.9662	13.983	14.1924	14.0037	13.6296
O08810	14.0099	13.8387	14.0172	13.9612	13.9222
Q9CQ60	14.3936	14.2084	13.9639	13.4861	13.691
P70441	14.1534	14.2123	14.0551	13.9063	13.391
P28076	13.5965	13.8904	14.0999	14.1911	13.9398
P56135	14.0639	13.7173	14.0474	13.9544	13.9333
O09061	14.0534	13.6463	14.3248	14.0136	13.6479
Q91ZW3	14.2515	14.1425	14.0165	13.8087	13.4639
Q9Z2N8	14.1879	13.6992	14.335	13.9125	13.5406
Q61033	14.4635	14.1528	14.0396	13.8207	13.1958
P68134	13.1924	14.2326	15.6446	13.6848	12.9125
Q9DAR7	13.9917	13.6814	14.0617	14.0286	13.9018
P17156	13.9591	14.1532	14.0748	13.7026	13.7678
P97822	14.3096	14.1946	13.7277	13.2477	14.1635
Q60931	14.105	13.6434	14.4427	13.5164	13.9082
P08775	13.9387	13.8926	13.9749	13.6677	14.1395
Q61655	14.0262	14.0624	13.9838	13.9008	13.6335
P06800	13.9589	13.1352	14.4197	14.2341	13.8423
P83882	14.1035	13.9068	13.7082	14.071	13.781
P24270	14.2017	14.0385	13.8192	13.8791	13.624
Q8CIH5	13.7397	13.5998	14.1287	13.9856	14.097
Q91WN1	14.0979	14.027	13.7945	13.9115	13.7022
Q8K2T1	14.237	14.0511	14.1752	13.5189	13.5506
Q9CQ69	14.0523	13.8842	14.3814	13.2417	13.9711
P62830	13.9332	13.993	13.9718	13.8503	13.7238
O08749	13.7848	13.8269	14.0262	13.8291	14.0043
Q8K2B3	13.9661	13.7143	14.1288	13.9267	13.7323
Q76MZ3	14.0173	13.9626	14.0253	13.7764	13.6843
Q8BU30	13.9975	13.8089	14.1037	13.7645	13.7587
Q9R0Q7	14.215	14.0708	13.794	13.6904	13.6628
P09528	13.7344	13.6742	14.0682	14.4952	13.4354
Q8VDM4	14.0001	13.8902	13.7718	13.8085	13.9161
Q8BTM8	13.4088	13.1603	13.7538	14.6657	14.376
P34022	14.0459	13.8576	14.0606	13.9447	13.4318
P62814	13.4904	13.627	13.9175	14.3754	13.9232
P97376	14.3305	13.9689	13.8311	13.367	13.8157
Q8K4Z5	13.9001	13.8008	13.9712	13.7869	13.8319
P12787	14.1546	13.9518	14.162	13.3728	13.6322
P48428	13.636	13.7822	13.7799	14.1632	13.9015
P97372	13.7288	13.5241	13.941	14.1135	13.9511
P37913	14.5135	14.4473	13.6175	13.8111	12.8467
Q6PDQ2	13.8907	13.8498	13.8715	13.6822	13.9269
Q99KK7	13.6932	13.8048	14.018	13.8219	13.8755
P35459	13.5335	13.3683	14.3337	13.9556	13.9659
O08807	14.0357	14.0466	13.8994	14.1957	12.9659
P84096	13.5994	13.7067	13.9543	14.1585	13.7182
Q9CQN6	14.1119	13.5322	13.9123	13.9915	13.5779
Q8CAA7	14.2592	13.9685	14.0211	13.1012	13.7392
Q99M28	14.0173	13.7231	13.8459	13.6647	13.8313
P99027	14.4934	13.7313	14.0639	13.7406	13.0397
P04441	11.2706	12.5116	14.9077	15.1096	15.2625
P51174	13.8064	13.6555	13.7906	13.8978	13.9117
P62897	13.866	13.701	14.0585	13.7999	13.6012
O55128	13.8598	13.8435	13.8193	13.7802	13.7209
P70404	13.7241	13.6189	13.9602	13.8052	13.8931
Q9R0N0	13.9582	13.7536	13.8692	13.8317	13.569
P56382	13.7746	13.6807	14.0301	13.7934	13.695
P62192	13.8665	13.7808	13.8398	13.668	13.8032
Q3TYS2	13.779	13.4498	13.8482	13.8919	13.9867
P31725	13.7353	14.4296	14.2738	15.2165	11.28
O08756	13.88	13.523	13.9172	13.9039	13.7073
Q9WTP7	13.7643	13.7487	14.0563	13.6428	13.7102
Q9D115	14.1288	13.9364	13.761	13.2089	13.8784
Q8BIQ5	13.8146	13.9252	13.6558	13.6117	13.862
Q9CPQ8	13.74	13.8613	13.9079	13.7429	13.6156
O08583	13.9966	13.5458	13.6104	13.6432	14.0687
P14685	13.9183	13.7655	13.9711	13.6166	13.576
Q9JIF0	13.9895	13.7447	13.8312	13.7716	13.4977
O35326	13.7458	13.9281	13.7867	13.6352	13.7289
Q9D3D9	13.9055	13.7389	14.0264	13.9495	13.1927
P28301	13.3132	14.2603	13.3466	13.3708	14.5127
Q8R016	13.8728	13.579	14.1182	13.6328	13.592
Q9CQV8	13.8909	13.6778	13.9548	13.9266	13.3167
Q9Z0K8	13.2706	14.3593	13.238	13.9035	13.954
Q9CQS8	13.7154	13.5703	13.7513	13.8608	13.8038
Q8C2Q3	13.8921	13.7895	13.7133	13.492	13.8056
P62892	14.153	13.6879	14.1769	12.7684	13.8595
Q6A068	13.8331	13.6848	13.8059	13.638	13.683
P61290	14.0383	13.6631	13.7085	13.8788	13.3459
O55201	13.7106	13.6455	13.9171	13.6899	13.6704
Q9WU78	13.8092	13.7584	13.9093	13.8056	13.3359
Q4VAA2	13.8753	13.9616	13.7077	13.5601	13.5128
Q9JMD0	13.7999	13.7256	13.769	13.6679	13.6474
Q9DBP5	13.6732	13.4537	13.7864	13.8281	13.8353
Q8C3J5	13.6093	13.4833	13.7809	14.1207	13.5784
Q9D1A2	13.5132	13.4973	13.6716	14.4509	13.4346
Q9JHJ0	13.4659	13.38	13.7696	13.9771	13.9628
Q7TNC4	14.125	13.6934	13.5303	13.6013	13.6019
P58771	12.5161	13.6786	15.6338	13.4443	13.2679
Q6NVF9	13.9064	13.6824	13.7963	13.5644	13.5908
Q61206	14.2215	13.1436	14.0094	13.0285	14.1325
Q6DFW4	13.7467	13.5954	13.5476	13.8386	13.8022
Q3THS6	13.6712	13.8824	13.6722	13.8079	13.4814
P50516	13.4181	13.5288	13.7304	14.142	13.6774
P60766	13.5691	13.4593	13.6578	13.9721	13.8269
Q9EQH3	13.516	13.5587	13.771	14.1004	13.5383
P35282	13.6641	13.622	13.8159	13.7892	13.5752
Q8R429	11.95	13.8617	16.6844	13.2064	12.7518
P26645	13.8556	13.671	14.1518	13.8119	12.9516
Q8CGC7	13.9704	13.7459	13.7486	13.3528	13.6156
Q8BHG9	13.8694	13.5626	13.8185	13.5124	13.6645
Q9WUM5	13.5913	13.6801	13.7008	13.7154	13.7343
Q5SUR0	13.8404	13.6777	13.7269	13.7284	13.431
Q8BHD7	13.6815	13.5489	13.7409	13.7437	13.6673
P15532	13.7773	13.6283	13.5639	13.7378	13.6544
Q9JHR7	13.9126	14.0249	13.6086	13.6804	13.1243
Q9WUM3	13.4501	13.4028	13.7524	14.0105	13.7275
Q9CQE8	13.8568	13.6776	13.7005	13.6054	13.4659
Q9DCX2	13.8096	13.339	14.0505	13.3511	13.7337
Q8CIN4	13.5616	13.5575	13.6179	13.8306	13.6984
Q9JK81	13.7033	13.6559	13.67	13.6398	13.5815
Q8VE97	13.8918	13.6068	13.5071	13.4909	13.7488
Q60692	13.6585	13.7758	13.7991	13.7101	13.2885
P35486	13.7511	13.5156	13.8481	13.5272	13.5873
O08709	13.6674	13.6071	13.564	13.7352	13.6484
P61982	13.5098	13.4456	13.7541	13.9522	13.558
P70303	13.5292	13.343	13.8369	13.5397	13.9692
Q9CPW4	13.5243	13.1521	13.8323	14.1595	13.5378
P68510	13.8333	13.4561	13.9507	13.7619	13.1929
P62960	13.8358	13.7506	13.6696	13.6121	13.3211
P62196	13.7495	13.638	13.6998	13.6124	13.4815
O88685	13.976	13.4814	13.7155	13.6473	13.3442
Q3UKJ7	13.8325	13.5692	13.8463	13.4485	13.4663
Q9D0T1	13.7553	13.5209	13.6325	13.708	13.5426
Q8CGF7	13.7931	13.708	13.7629	13.7234	13.1683
Q91V92	13.7894	13.6391	13.8762	13.5036	13.3348
P09541	13.9498	13.8722	13.978	13.1048	13.2347
Q3UEB3	13.8068	13.5321	13.9062	13.0112	13.8789
Q6P9R2	13.7124	13.5575	13.8425	13.5319	13.4847
Q91VR5	13.7789	13.5292	13.8544	13.7888	13.1703
P62821	13.6214	13.5841	13.5911	13.9757	13.3293
Q8VDN2	13.8129	13.4917	13.8778	13.8764	13.028
Q9D6R2	13.5237	13.4401	13.8879	13.6995	13.5123
Q61035	13.6283	13.583	13.7958	13.7334	13.3208
P83870	13.6208	13.7148	13.4883	13.6114	13.6137
O08795	13.5894	13.5425	13.5713	13.697	13.5985
Q501J6	13.4726	13.4519	13.6749	13.5725	13.8265
Q07417	13.6128	13.5084	13.6414	13.6259	13.6092
D3YXK2	13.772	13.5916	13.5656	13.5064	13.5596
Q7TPV4	13.5778	13.5557	13.5781	13.9618	13.3158
Q9CY66	13.6163	13.4301	13.5983	13.826	13.5143
O35226	13.6604	13.6445	13.6592	13.5908	13.4271
P13864	14.2553	14.1346	13.3864	13.5116	12.6726
P16460	13.4362	13.5572	13.3353	13.8792	13.7418
P61327	13.7559	13.7792	13.733	13.489	13.1892
Q9WVJ2	13.8627	13.6203	13.8187	13.6198	13.0193
Q8VDW0	13.8688	13.6316	13.7601	13.4147	13.2625
Q810A7	13.7482	13.58	13.6329	13.7216	13.253
Q9JHU4	13.534	13.6052	13.7254	13.8087	13.2612
Q9CZ44	13.7298	13.5063	13.7279	13.633	13.3312
P68372	13.2815	13.7092	13.5173	13.3321	14.0752
Q9D883	13.7178	13.4519	13.5225	13.644	13.5785
Q3U1J4	13.9365	13.4077	13.9374	13.5266	13.1048
Q8BJW6	13.6723	13.7592	13.6506	13.5196	13.3101
Q3UM45	13.7253	13.515	13.8026	13.6388	13.2291
P97496	14.1132	13.9152	13.7817	12.9777	13.1196
Q9JHI5	13.4877	13.4679	13.7499	13.5219	13.6571
O70456	14.1281	14.0657	14.2943	14.1729	11.214
Q9CZM2	13.6409	13.549	13.6107	13.6014	13.4587
Q61074	13.6806	13.6265	13.4753	13.5434	13.5056
P63280	13.6323	13.5282	13.5382	13.4989	13.6328
Q6P5D8	13.702	13.5528	13.4855	13.5347	13.542
Q64310	13.4867	13.2078	13.6419	13.6545	13.7763
Q9R233	13.2347	13.1985	13.3864	13.8833	14.0613
Q9D8I1	13.5343	13.2983	13.727	13.2959	13.8813
Q91YR7	13.7272	13.2752	13.5037	13.4703	13.7529
P17897	13.3892	14.0429	13.583	13.0694	13.6351
P09602	13.7686	13.6155	13.482	13.3963	13.4429
Q9CR16	13.7407	13.3465	13.8034	13.5337	13.2752
Q9D8W5	13.7477	13.4946	13.6057	13.2596	13.5709
P83887;Q8VCK3	13.6864	13.6484	13.5889	13.1324	13.6216
Q9D0R2	13.5059	13.5384	13.6447	13.4827	13.4887
P62307	13.7121	13.7317	13.2031	13.4908	13.5096
Q8VDM6	13.7211	13.5137	13.4567	13.3971	13.5509
P25911	13.9157	13.3576	13.7227	13.4782	13.1649
Q6A028	12.4914	12.8279	13.9868	14.3743	13.9439
Q8CFI7	13.5408	13.5701	13.6908	13.3605	13.4556
Q8C147	13.593	13.412	13.7988	13.5097	13.3011
Q1HFZ0	13.6696	13.4695	13.5404	13.5257	13.4037
Q6NV83	13.9108	13.4718	13.7612	13.2287	13.2254
Q64737	13.669	13.779	13.4824	13.636	13.0209
Q91VR2	13.5888	13.2955	13.8481	13.5431	13.2875
P05201	13.4981	13.2533	13.5905	13.7218	13.4485
B2RQC6	13.6648	13.5466	13.6521	13.3642	13.2821
Q9CQB5	13.2755	13.4002	13.6842	13.6402	13.5034
P60229	13.7056	13.5928	13.5449	13.4037	13.2537
P54823	13.6425	13.5021	13.3429	13.3627	13.6372
Q6P4T2	13.7203	13.2691	13.5826	13.3204	13.583
Q9D819	13.646	13.3428	13.5911	13.6448	13.2491
P42225	13.2255	12.7282	13.6785	13.8846	13.9433
Q9CPV4	13.5867	13.2053	13.6836	13.7128	13.2683
P24547	13.9413	13.6672	13.2213	13.8642	12.7515
P63001	13.5528	13.4289	13.4182	13.8151	13.226
P16045	13.5195	13.3702	13.591	13.9016	13.0585
Q9CYN2	13.4374	13.1256	13.5949	13.7102	13.5676
Q8BPB0;Q921Y0	13.3071	13.1377	13.5928	13.7412	13.6257
P20065	13.6797	12.664	13.7561	13.8819	13.3946
O35643	13.3707	13.3083	13.6218	13.7231	13.3506
P28843	13.8246	13.6096	13.7276	13.1483	13.0224
Q6T264	13.4468	12.1919	13.4691	13.9928	14.2307
Q99JX7	13.6862	13.4695	13.5585	13.3186	13.2758
Q61686	13.7891	13.6444	13.4351	13.2382	13.1972
P63087	13.6094	13.6901	13.507	13.4569	13.0402
Q80UM7	13.6108	13.0853	13.5943	13.5357	13.4668
Q61166	13.5602	13.5048	13.4396	13.3588	13.3624
P28667	13.7993	13.877	13.4901	13.2447	12.7876
Q8BGD9	13.3486	13.4833	13.6219	13.6776	13.0614
Q8K1X4	13.5824	13.2201	13.8338	13.4955	13.0304
P46664	13.5933	13.5365	13.5436	13.5987	12.8788
O35295	13.0859	13.2717	13.5087	13.6142	13.6577
Q9CX56	13.6577	13.4546	13.5643	13.3728	13.0864
Q922P9	13.6926	13.2097	13.6059	13.0407	13.5821
Q8JZQ9	13.6007	13.4396	13.4802	13.5595	13.0495
P61222	13.5127	13.5355	13.3691	13.5033	13.2074
Q923D5	13.4946	13.358	13.3319	13.3751	13.5313
Q9WTL7	13.3442	13.3944	13.4541	13.5738	13.3137
Q61624	13.2839	14.1587	14.4401	12.1331	13.0568
P00920	13.7242	13.5482	13.6162	13.2155	12.9596
Q00422	13.6997	13.3886	13.5893	12.8848	13.5001
Q99MD9	13.7906	13.6996	13.4084	13.3443	12.802
Q99J77	13.376	13.297	13.4346	13.6312	13.2897
Q7TQI3	13.6895	13.1786	13.681	13.5314	12.9392
Q6P5B0	12.8063	13.6145	13.1795	12.9691	14.4457
Q99KJ8	13.4582	13.239	13.5839	13.4138	13.3136
Q5FWK3	13.3207	13.0874	13.5238	13.751	13.3255
P08752	13.383	13.008	13.6	13.7493	13.2529
Q8VDP4	13.5409	13.3763	13.5214	13.2475	13.3011
O09043	13.0332	13.108	13.7241	13.7223	13.3973
Q8BVK9	13.0248	12.899	13.5724	13.8526	13.6013
P10922	13.4395	13.0938	13.4484	13.5644	13.4014
F6ZDS4	13.4851	13.3428	13.4608	13.4346	13.2209
P08003	12.8964	12.9921	13.4265	13.711	13.9152
Q9CQF3	13.533	13.4203	13.4241	13.307	13.2391
Q99L45	13.2822	13.4161	13.6454	13.3636	13.2032
P58462	13.7447	13.3848	13.6107	12.878	13.2822
P62137	13.4912	13.1762	13.4644	13.4719	13.27
P24527	13.4134	13.2524	13.2708	13.5833	13.3468
Q62189	13.5778	13.2513	13.5384	13.3424	13.1496
P27870	13.2372	13.1098	13.5517	13.5873	13.3617
Q80V42	13.9134	13.5723	13.7479	12.6783	12.9113
P63276	13.4094	13.4798	13.2493	13.4884	13.1861
P11103	13.3976	13.2387	13.3884	13.4045	13.3665
Q9D8V7	13.1471	12.9713	13.2938	13.6789	13.7018
P46460	13.1444	13.0568	13.4241	13.826	13.3401
P16125	13.0921	13.7267	12.9675	13.1582	13.8443
Q8BJS4	13.3734	13.1302	13.324	13.5343	13.408
P62862	13.5195	13.4725	13.4916	13.0834	13.1999
Q61823	13.0284	12.9208	13.4184	13.5599	13.822
Q62266	13.9643	11.5632	13.2537	13.2919	14.6483
Q9ERB0	13.4369	13.4034	13.6616	13.3091	12.9096
P11352	13.2205	12.974	13.283	14.0136	13.219
Q9R0P3	13.3347	13.2817	13.4415	12.958	13.6879
Q8BWT1	13.0525	13.1534	13.8475	13.431	13.2118
Q99JI6	13.2077	13.1204	13.3983	13.5451	13.4232
Q9R0P9	13.6666	13.3674	13.5879	12.8494	13.2166
Q07076	13.2137	12.9717	13.359	13.723	13.4149
Q9D0I9	13.3754	13.2465	13.3722	13.3907	13.2931
Q99K85	13.8159	13.5644	13.3914	13.3148	12.5883
O55143	13.4305	13.1827	13.5061	13.3982	13.1102
P63005	13.3526	13.378	13.562	13.1977	13.1073
Q9CW03	13.3921	13.2504	13.389	13.2157	13.3364
Q9JI11	13.3683	13.2339	13.6297	13.2843	13.0559
Q9D1G1	13.4739	13.061	13.304	13.4483	13.2732
Q8BTI8	13.4037	13.2536	13.3513	13.1543	13.3879
B2RY56	13.5096	13.2409	13.3573	13.1311	13.3103
O88947	12.8477	13.7097	12.9083	13.1034	13.9739
Q9WUU7	12.3912	12.7147	13.4601	14.348	13.6043
Q9QYJ0	13.3852	13.345	13.2842	13.3219	13.1742
Q9WUM4	13.4404	13.0956	13.4226	13.354	13.159
Q8K019	13.4734	13.1337	13.3441	13.2255	13.2784
E9Q7G0	13.4826	13.3635	13.3371	13.2236	13.0446
Q60664	13.454	13.4499	13.3576	12.9527	13.2233
O70492	13.0421	13.1666	13.2653	13.5796	13.3755
Q9D154	12.7659	12.7086	13.5857	13.6425	13.7146
Q6P5F9	13.5802	13.2045	13.3169	13.0089	13.3065
Q9D8U8	13.2133	12.9658	13.5285	13.5408	13.1644
P62911	13.5529	13.328	13.2951	13.2001	13.018
P57780	13.6558	13.3163	13.3677	13.029	13.0248
Q8CG48	13.8501	13.5357	13.4354	13.1161	12.4481
P61205;P84078	13.1304	13.2384	13.2992	13.2972	13.4183
Q68FL4;Q80SW1	13.2832	13.4541	13.1378	13.4953	13.0038
P35550	13.3294	13.0029	13.2333	13.4318	13.3661
Q3TIX9	13.2918	13.2588	13.3154	13.1694	13.3221
Q6ZWQ7	13.2664	12.9155	13.4535	13.4472	13.2452
O08789	12.5253	14.6394	12.9302	13.0679	13.1494
Q91V41	13.3536	12.9971	13.3954	13.4386	13.1201
P13439	13.6132	13.4919	13.3985	13.2768	12.4967
P62315	13.561	13.3574	13.5835	12.6841	13.0528
Q9DBG6	13.3241	12.9363	13.3987	13.521	13.0585
Q91YT0	13.2434	12.9595	13.5807	13.2891	13.1553
Q99LU0	13.2406	13.0661	13.3046	13.3197	13.2962
Q9CQD1	13.334	13.0855	13.4863	13.3268	12.992
Q9EQP2	12.7147	13.0632	13.4324	13.5657	13.4422
P50396	13.2831	13.1393	13.3306	13.1771	13.278
Q9R1P3	13.4372	13.146	13.3731	13.3521	12.8978
Q9EQ06	13.4587	12.6116	13.0712	13.6197	13.4328
Q9R0P6	13.4627	12.8711	13.5169	13.2312	13.0759
P63085	13.2121	13.2082	13.2544	13.3387	13.1414
Q8VCW8	13.0933	13.0061	13.2248	13.475	13.3545
P61750	13.1748	13.1103	13.471	13.4436	12.944
P39749	13.2398	13.4751	12.9986	13.2602	13.1406
P62309	13.587	13.1109	13.4864	12.8114	13.1152
Q9D1J1	13.2023	13.2213	13.2168	13.2302	13.2365
Q9JMG1	13.3123	13.1921	13.2247	13.2248	13.1528
Q6NZB0	13.3703	12.8362	13.4927	13.3663	13.036
P54276	13.5376	13.5043	13.3979	13.0398	12.6206
P46471	13.2622	13.2786	13.2322	13.1264	13.1977
Q9EPN1	12.989	13.7038	12.8209	12.8172	13.7596
Q5SUA5	12.8056	12.7027	13.3003	13.693	13.5852
Q9QX47	13.3206	13.2296	13.2077	13.0778	13.2313
Q3TGF2	13.3724	13.4217	13.3783	13.0831	12.8084
Q5XJY5	13.0024	13.0834	13.3012	13.3117	13.3577
Q02257	13.0419	12.9079	12.9202	13.3003	13.8828
Q9JKV1	13.2942	13.3183	13.2405	13.0857	13.1015
P62874	13.1883	13.1353	13.2311	13.4184	13.0644
P63325	13.3949	13.074	13.266	13.2427	13.0577
Q64727	12.5315	13.2084	13.0873	13.6164	13.573
Q61210	12.9668	12.8218	13.5927	13.5324	13.099
Q9CZD3	13.2608	13.1757	13.2742	13.395	12.9003
Q8BMF4	13.0697	12.9083	13.7113	13.2678	13.044
Q9CWZ3	13.4569	13.035	13.1269	13.1806	13.1996
Q6P5E4	13.0686	12.8802	13.3203	13.2652	13.458
Q9Z277	13.4288	13.2053	13.169	13.3504	12.8194
P47968	13.3537	12.92	13.286	13.1007	13.3124
P51410	13.4922	12.6593	13.394	13.2002	13.2266
P62996	13.336	13.1209	13.4388	13.0825	12.9865
Q569Z6	13.5063	13.2467	13.3229	12.8477	13.0382
Q8BFY9	13.4892	13.1249	13.2543	13.2475	12.8247
Q01768	13.2972	13.0095	13.3743	13.4946	12.7333
Q99L13	13.3041	13.2685	13.2569	13.0185	13.0257
P35396	12.6759	13.5921	12.7376	13.2761	13.5716
Q9D0W5	13.2921	13.311	13.1831	12.8946	13.1654
P16675	12.9102	12.6648	13.1138	13.9704	13.1803
O70194	13.3815	13.0567	13.4936	13.3692	12.5041
P51859	13.2941	13.1003	13.3657	12.8757	13.162
P62743	13.2919	12.9853	13.325	13.0757	13.1145
P52431	13.3124	13.3601	13.2369	13.0812	12.8005
Q9CSN1	13.1289	13.099	13.2167	13.1216	13.204
Q8BG81	13.2242	13.1686	13.1492	12.989	13.2227
Q9Z2I9	13.0217	13.0807	13.4249	13.2011	13.0221
P01723;P01726;P01727;P01728;P01729	11.2425	12.42	14.2577	13.7463	14.074
O35685	13.444	13.3335	13.166	13.1476	12.6413
P68404	13.0213	12.8801	13.2679	13.3132	13.2384
Q60972	13.4078	13.1433	13.1075	13.1097	12.9422
Q99JI4	13.3419	13.1046	13.2761	13.1124	12.8733
Q9QZD9	13.2413	13.1896	13.1734	13.167	12.9324
Q99NB1	13.2205	13.0217	13.3213	13.0008	13.1374
P54923	13.2084	13.0416	13.2397	13.3009	12.9102
P70333	13.3602	13.0805	13.1201	12.9049	13.2222
Q3THE2	13.0664	13.0135	13.1391	13.1883	13.2806
P32020	13.2162	13.1277	13.2306	13.3106	12.8023
Q9DBH5	13.2214	12.8568	13.2467	13.4749	12.8746
Q99JW4	12.9249	13.1064	13.0687	13.3058	13.2678
Q9R0P5	12.9944	12.9899	13.145	13.5851	12.9482
Q8R5J9	12.98	12.6293	13.3469	13.5693	13.1348
Q78IK2	13.2953	13.0083	13.4792	13.1057	12.7632
Q9R0U0	13.4928	13.1213	13.3144	12.3739	13.3409
Q62422	13.0276	12.8615	13.3738	13.2846	13.0952
Q9QUI0	12.969	13.0489	13.0839	13.1504	13.3719
Q8R1B4	13.2918	13.1656	13.3093	13.1759	12.6698
Q9D0F6	13.6068	13.3082	13.1217	13.0009	12.5717
Q99LB6	13.2868	13.2224	13.0621	13.0086	13.0249
P07742	13.7849	13.7529	12.9936	13.0392	12.0198
Q9CQD4	13.2082	12.9191	13.149	13.094	13.2122
P15530	11.209	12.6747	13.9036	13.7175	14.0757
P55284	12.9105	13.1823	12.9494	12.9517	13.5863
P07724	13.0476	13.2359	13.3194	13.6864	12.2888
P84228	13.6978	13.2531	12.9701	12.0103	13.6453
Q9CZW5	13.3152	13.0894	13.1264	13.0018	13.0263
Q9D0L8	13.2345	12.8258	13.2018	13.0887	13.2014
P62305	13.6483	13.4694	13.3729	11.8846	13.1434
Q9CZY3	12.8924	12.9716	13.1197	13.2518	13.2774
Q9JM14	13.1636	12.6087	13.3169	12.9666	13.44
Q8BK64	13.3753	13.0639	13.2939	12.9494	12.798
Q8R326	13.3695	12.8161	13.3825	13.1049	12.7967
Q8CAQ8	12.9072	13.0415	13.3443	13.1491	13.0273
Q9CW46	13.0998	12.9352	13.2691	13.1554	12.9992
Q8VCH8	12.3951	12.6258	12.9686	12.7487	14.7141
P35330	13.3872	13.0295	13.3235	13.0746	12.6346
Q3UHX2	13.2916	13.2109	13.1926	13.0321	12.7147
O55131	13.0483	13.0623	13.1164	13.2024	13.0107
P20060	12.6859	12.856	12.972	14.1402	12.7856
P43247	13.505	13.3509	13.1187	12.8222	12.6154
Q9JKY5	12.5164	12.5385	13.3612	13.4405	13.5396
Q91XC8	13.3453	13.1266	12.6994	13.0201	13.1798
Q7TPC1	11.8647	12.9414	13.9388	13.4302	13.1892
Q9ET30	13.2682	12.7298	13.1741	12.8992	13.2789
Q6ZQ08	13.4756	13.068	13.2701	12.7326	12.7974
Q9CZ30	13.0922	13.1111	13.2231	13.2211	12.6962
O08900	12.675	12.8122	13.3426	13.0434	13.4649
Q3UJB9	13.1022	13.098	13.0989	13.0804	12.9415
Q99LI7	13.265	12.9659	13.2538	13.0346	12.8002
Q8BQ30	13.1246	13.1835	13.4108	13.0742	12.5153
Q9JLZ6	13.0847	13.1244	12.9625	13.2314	12.9027
O35691	13.1123	13.1775	12.9123	12.9857	13.0939
Q8CG47	13.6647	13.4939	13.0816	12.7235	12.3167
Q99J62	13.5411	13.2373	12.9704	13.0578	12.4735
P08030	13.0409	13.0679	13.0188	13.3358	12.813
Q91VM5	13.3033	13.0349	12.8479	13.0713	13.0045
Q9CR62	12.7969	12.5032	13.3553	13.3819	13.2202
Q9D7G0	13.2233	12.9136	13.1255	13.1711	12.8218
O35143	13.0813	13.0399	13.0769	13.14	12.9132
O35892	12.5262	12.2544	13.1323	13.6017	13.7109
Q9CR68	12.9929	12.9736	13.4488	13.0237	12.7373
P10852	13.2188	13.0457	13.1875	13.6847	12.0312
Q9EQH2	13.1475	12.781	13.0591	13.1656	13.0097
O08710	12.7502	13.348	12.4186	13.1365	13.4969
Q8BY89	13.1568	13.0871	13.4402	13.0403	12.4233
Q9Z315	13.1196	13.101	12.7871	13.0383	13.0762
Q9CY57	13.0706	12.9887	13.0398	12.9455	13.0635
P50431	13.1168	13.1067	13.1375	12.8493	12.8875
P11247	12.9561	13.4702	13.6316	15.0335	9.99115
Q00724	12.4263	13.7737	11.7293	12.7284	14.4203
Q60865	13.1875	13.162	12.9004	13.125	12.6899
Q9Z2U0	12.9993	12.8765	13.2488	13.1284	12.7651
Q9CYG7	13.0103	13.0287	13.0092	12.9687	12.9958
Q9CQN1	13.2024	13.2137	12.9144	13.0534	12.6023
Q68FL6	13.0533	13.0904	13.0813	12.9313	12.8259
P32921	12.9971	12.85	13.0636	13.1083	12.9556
Q62351	13.4495	13.1144	13.2545	12.9832	12.1675
Q8QZY1	13.1251	12.9288	13.0943	13.1355	12.6823
P58389	13.2606	12.7228	13.3053	12.9024	12.7682
P63028	13.441	12.9092	13.3008	12.7794	12.5158
Q91WB4	13.0333	12.9079	13.1097	12.9438	12.9475
Q9D0M3	13.2195	12.812	13.563	12.6313	12.7037
Q9CQQ8	13.3166	12.9268	12.9359	13.0058	12.7392
Q9EP69	13.0618	12.6388	13.2969	13.2137	12.709
P62313	13.0582	12.9049	12.9832	12.9646	12.9933
Q9CPQ1	12.9	12.8544	13.2436	13.0271	12.8711
Q9EPU0	13.1445	13.0737	12.9832	13.019	12.6718
P48036	12.4429	12.4311	12.8301	14.8455	12.3411
P17426	13.1621	12.8229	13.2356	12.8475	12.8194
Q80X41	13.0821	12.6783	13.0863	13.0566	12.9732
Q9D0K2	13.126	12.8705	12.9291	13.0935	12.8473
Q9JKR6	12.7206	12.7911	13.1643	13.0619	13.1248
P61965	13.142	12.9127	12.8959	12.82	13.0885
Q7TQH0	13.1075	13.1115	13.0688	12.9838	12.5826
Q8BJ71	13.1263	12.9521	13.0364	12.9602	12.7573
Q9QVP9	12.4672	12.745	13.1332	13.261	13.1878
Q922Y1	12.9863	12.8665	13.1133	12.8839	12.8753
Q921T2	12.6929	12.6176	13.1791	13.0874	13.1484
Q60631	12.7168	12.5166	13.0873	13.1625	13.2412
P40630	12.9447	12.6848	13.0745	12.9365	13.0774
Q6A026	13.2872	12.8733	12.8893	12.8398	12.8275
P10630	12.8538	12.7815	12.8168	13.1675	13.0845
Q8C854	13.3475	13.0431	13.0114	12.2372	13.0648
O35638	13.1243	12.8609	13.029	12.8791	12.8087
Q9D880	13.0444	13.0489	12.8898	12.886	12.8314
P42669	12.9417	12.72	13.0418	12.9771	13.0182
P70315	12.5566	12.6118	13.2812	13.25	12.9976
O54941	13.2027	12.7855	13.0638	12.9811	12.6605
Q8CH25	12.9922	12.7246	12.9865	12.9066	13.0498
Q9CQA3	12.9377	12.8746	13.1114	12.8763	12.8493
Q8JZX4	13.2711	12.7505	12.9415	12.8375	12.8462
P19096	12.9622	12.9769	12.9928	13.0046	12.7087
Q4KWH5	11.856	13.1058	11.5983	13.3297	14.7474
P28867	12.7116	12.2824	13.437	13.1412	13.0592
Q8BKC5	13.2521	13.0453	12.8663	12.9548	12.4953
Q8BH04	13.1526	13.0181	12.9569	12.8353	12.6487
Q7TN29	12.7286	12.3825	12.9753	13.2233	13.2826
Q9DCL9	13.0803	13.3027	12.6201	12.9446	12.6133
Q7TMF3	12.9482	12.8265	13.1009	12.8105	12.8749
P97825	13.4179	12.8212	13.0438	12.6479	12.6299
Q80UU9	12.8404	12.9001	12.9229	12.8893	12.982
P25976	13.0005	12.7063	12.8899	13.1042	12.8333
O88712	13.0273	13.0049	13.0029	12.832	12.657
O70318	13.179	12.929	13.2214	12.9416	12.2512
P63271;Q9Z199	12.9897	12.9386	13.0815	12.7349	12.7549
Q9D358	12.9023	12.7574	13.0871	12.9372	12.8115
Q9DB29	12.2017	12.0063	12.9619	13.6444	13.6753
P10107	13.1624	12.871	13.1392	13.7733	11.5296
Q99KQ4	12.8386	12.3809	12.9503	13.3148	12.9873
Q8C159	12.4732	12.936	12.9909	13.1493	12.9113
Q99KE1	12.7333	12.5259	12.9771	13.4074	12.8105
Q9D8Y7	12.1179	12.2843	12.7794	13.9203	13.3479
Q6ZWV3	12.9827	12.8143	13.0445	12.863	12.7454
P35293	12.9433	12.8408	12.8876	12.8577	12.9202
Q8CCS6	12.9636	12.8397	12.9513	12.522	13.155
Q9ERS2	13.1241	12.7081	13.0605	12.6679	12.8694
Q9JLI8	12.9429	12.8387	12.9872	12.8295	12.8234
Q9D662	12.8305	12.7865	12.9432	13.0266	12.8233
Q9QZI9	14.0072	13.1398	13.0206	12.1667	12.043
Q9DBR1	12.9508	12.8716	12.7712	12.7737	13.0041
Q01320	14.1628	13.4171	12.2193	13.5482	11.0164
Q3TXS7	12.8941	12.9414	12.9608	12.7768	12.784
Q9QZH3	12.8612	12.7746	12.8636	12.9452	12.9098
P84089	13.4736	13.1341	12.7839	12.3697	12.5925
P26516	12.9937	12.9192	12.9856	12.7312	12.7211
Q8BFQ4	13.0117	12.8794	12.8854	12.795	12.7616
P36552	12.9008	12.7262	12.896	13.0938	12.7139
Q3TBD2	12.7429	12.494	12.8643	13.1228	13.105
Q91WD5	12.9075	12.7014	13.2616	12.8692	12.579
Q9D5T0	13.1621	13.191	12.9964	12.6184	12.3509
P68368	12.6615	12.8624	12.8282	13.4332	12.5317
Q07802	13.5953	13.288	13.0596	11.9752	12.3984
Q9CZU3	13.0475	12.8183	12.9392	12.9038	12.6058
Q9Z0P5	12.6593	12.5469	12.7656	13.2977	13.0318
O09111	12.8103	12.9866	13.0237	12.6192	12.8507
O88665	12.6147	12.37	12.8288	11.7718	14.7044
P70460	12.4575	12.3842	12.9933	13.3584	13.0905
Q6PDG5	12.8803	12.696	13.0097	12.779	12.9155
Q8BY71	13.2827	13.1215	12.7556	12.7499	12.3458
Q99JR8	13.0325	13.0502	12.9206	12.5323	12.7183
Q9D1D4	12.7969	12.6905	12.9469	12.8705	12.9405
P54071	13.1919	12.7257	12.8894	12.7536	12.6838
Q62446	13.1272	12.8078	12.942	12.7423	12.6245
P48758	12.851	12.9084	12.8994	12.6459	12.9369
P47941	12.958	12.6208	13.2244	12.6895	12.7191
O35215	12.8029	12.684	12.8614	12.9681	12.8921
P63330	13.0895	12.7521	12.9209	12.6139	12.8186
Q11011	12.7346	12.8699	12.7879	12.9621	12.8348
O70493	12.6154	12.7484	12.7551	13.1784	12.8832
Q8BSQ9	13.2126	12.8912	12.8707	12.5449	12.6549
Q9CQZ6	13.0136	12.7921	13.4866	12.5449	12.3361
Q8BP47	12.9233	12.8603	12.8968	12.988	12.5025
P62334	12.9426	12.9835	12.7712	12.7478	12.7047
Q9EQ61	12.7744	12.6047	13.019	12.997	12.7532
Q8CHP8	12.9561	12.8354	12.8929	12.8475	12.612
P70677	13.1155	12.8171	13.0812	12.8964	12.226
Q60841	12.8623	13.7452	12.1753	13.6417	11.7045
Q80UG5	12.9099	12.7844	12.515	13.4057	12.5117
Q8VHX6	12.3642	12.296	12.7819	13.2214	13.4628
P18572	13.239	13.0563	13.2062	12.5546	12.0658
Q9WUK4	13.2099	13.1891	12.7268	12.7863	12.1918
Q7TN05	12.5885	12.3908	12.931	12.7052	13.4689
P07356	12.0917	12.2089	12.5631	14.4765	12.7261
P61620	12.8016	12.4681	13.0446	13.1107	12.6388
Q9WUP7	13.0107	12.7119	12.9752	12.954	12.411
Q8R1I1	13.3121	12.4577	13.4025	12.3815	12.5082
Q3UZA1	12.7444	12.6265	12.8458	12.9646	12.8791
Q8BPU7	12.7575	12.7144	12.7576	12.9758	12.8546
Q9CRB9	12.7363	12.596	13.0648	12.9614	12.7007
Q3UMY5	12.4132	12.3025	12.93	13.2849	13.1122
Q01149	12.4102	13.2872	12.5304	12.8865	12.9067
O55135	12.8796	12.8769	12.7995	12.745	12.7174
Q9EPV8	12.8305	12.7703	12.9362	12.9415	12.4981
Q8R146	12.7581	12.6776	13.0389	12.6385	12.8614
Q9DB34	12.5626	12.7267	12.9385	12.9971	12.7468
P15379	13.1599	12.7575	13.1231	12.4832	12.4379
Q62193	13.3197	12.8726	13.1083	12.6886	11.9663
Q52KI8	13.1861	12.976	12.916	12.6572	12.2111
P20357	10.6093	13.1112	12.6093	12.4101	15.2031
Q61699	12.9874	12.6677	12.8617	12.9436	12.4804
Q6PDI5	13.1287	13.0301	12.7669	12.7368	12.2738
Q9Z130	12.8335	12.816	12.6739	12.6437	12.9684
Q8CGZ0	13.0143	12.9081	12.8816	12.5767	12.5543
Q9JMA1	12.8806	12.8264	12.7642	12.651	12.7889
Q9D824	13.0275	12.7145	12.6755	12.8491	12.6282
Q9CQI7	13.0397	12.5082	12.7924	12.7416	12.8083
Q9WVK4	12.1465	12.102	13.1136	13.4432	13.0622
P28656	13.2798	12.7288	13.0873	12.2026	12.5646
P61027	12.7083	12.8047	12.937	13.0474	12.3626
Q61462	11.4245	11.7898	13.4899	14.3354	12.819
P62983	12.8405	12.8557	12.6107	12.7598	12.7792
Q8C129	12.6413	12.4125	12.8972	13.0428	12.8515
Q5U4D9	13.0082	12.7598	12.7545	12.6955	12.6235
E9PVA8	12.8876	12.7729	12.9119	12.6443	12.6242
Q91VJ5	12.8723	12.679	12.8684	12.4853	12.9021
Q62241	13.1321	12.6863	12.7684	12.5659	12.636
Q8VCT3	12.6123	12.6852	12.6352	13.1155	12.7232
Q99P88	12.7963	12.6945	12.9911	12.8368	12.4526
Q78ZA7	12.9121	12.5758	12.9714	12.8087	12.4855
P15307	12.0979	12.3862	12.9918	13.1932	13.0839
Q9Z1M8	12.9624	12.6552	12.7454	12.4958	12.8941
Q9CQ10	12.6728	12.6887	12.8428	12.9522	12.5959
P14434;P14438	11.7308	11.7891	12.7956	13.6478	13.7888
Q9CPU0	12.8901	12.5053	12.9523	12.445	12.9514
Q8BGH2	12.8001	12.7637	12.8941	12.6876	12.5679
P83917	12.9173	12.5109	12.8561	12.7128	12.7037
Q9CQT2	12.7238	12.7596	12.699	12.6978	12.8169
P54822	12.7698	12.6584	12.7843	12.8412	12.6412
Q9R1Z7	12.8149	12.6775	12.8057	12.8598	12.5356
Q8BTV2	12.6981	12.7555	12.7518	12.6951	12.7884
Q64674	13.0077	12.7419	12.7545	12.5568	12.6277
Q62448	13.2147	12.7403	12.7885	12.5413	12.4018
Q62186	12.8014	12.3929	12.8761	12.9401	12.6634
Q61470	11.8959	12.0478	13.1767	13.3376	13.2156
Q8C570	12.796	12.7051	12.653	12.5554	12.9375
Q9JJ28	12.7044	12.3747	12.9131	12.7054	12.9179
A2BH40	12.8378	12.6576	12.7815	12.643	12.6768
Q80XN0	12.9183	12.8206	12.87	12.5148	12.4527
Q04447	12.423	12.6018	12.5765	13.18	12.7837
P48410	12.7454	12.3278	13.1258	12.5464	12.8179
Q8R4X3	12.8782	12.8723	12.8003	12.5332	12.471
P62075	13.0905	12.3919	13.0245	12.9675	12.0677
Q63943	12.7185	13.0675	12.8376	12.3161	12.5996
Q9CY50	12.8929	12.5349	12.7211	12.9137	12.4682
Q9WTR5	12.4399	13.0376	12.2653	12.9616	12.82
P70697	13.093	12.7339	12.897	12.2359	12.546
Q9Z1Z0	12.6376	12.5795	12.9204	12.7128	12.6508
P62843	12.754	12.7687	12.5911	12.7593	12.5971
P97494	13.0152	12.8066	13.0129	12.2848	12.3426
Q6P5G6	13.2489	12.579	13.2606	12.3685	12.0004
Q3UE37	12.8377	12.5931	12.7659	12.7138	12.5387
Q99L04	12.4158	12.317	12.6575	13.2128	12.8437
Q61425	12.8132	12.4744	12.7718	12.6679	12.6899
Q9Z2U1	12.5949	12.66	12.8348	12.8113	12.5108
Q8VHR5	12.7575	12.6989	12.6576	12.566	12.7259
Q8R323	13.0885	12.9305	12.5736	12.7661	12.0379
Q8JZN5	12.7153	12.5296	12.7382	12.717	12.6857
P62880	12.6147	12.4856	12.8464	12.8847	12.5536
Q8BH95	12.6418	12.3079	12.7915	13.0183	12.6186
Q3TBT3	12.8269	11.8502	12.7953	12.9081	12.976
Q9CQH7	12.7163	12.8499	12.8033	12.7522	12.2287
Q921M7	12.5877	12.089	12.9763	13.1928	12.4967
Q9JHU9	12.9617	12.4973	12.7314	12.8008	12.3511
Q5SUF2	12.9254	12.7134	12.4847	12.5636	12.6518
Q4VA53	12.7552	12.647	12.8246	12.5738	12.5377
Q9CRB2	12.7333	12.3827	12.634	12.8749	12.7106
E9Q5C9	12.9694	12.7119	12.4882	12.8055	12.333
Q9CS42	12.6725	12.3897	12.9189	13.1772	12.1261
Q99M74	12.451	12.6501	12.7426	12.8591	12.5789
Q60737	12.7748	12.6085	12.7317	12.6795	12.4799
P61514	12.7541	12.6408	12.5826	12.9618	12.3303
Q69ZK5	11.5502	11.8127	13.4256	13.0546	13.418
P67871	12.9491	12.852	12.4396	12.5381	12.4724
Q9CX00	12.5058	12.6373	12.7641	12.6765	12.6574
Q91VI7	12.6762	12.4418	12.7233	12.9582	12.441
Q922U1	12.5737	12.6666	12.7368	12.71	12.5461
P51437	11.5851	12.3387	12.51	13.1905	13.5964
P84091	12.6024	12.4792	12.8371	12.8963	12.3904
Q6P8I4	12.7967	12.7166	12.7271	12.626	12.3365
Q64213	12.7865	12.696	12.7359	12.3637	12.6184
Q9JL35	12.8009	12.7316	12.6982	12.3428	12.6238
Q80UM3	12.8434	12.845	12.7226	12.7747	12.0079
Q9Z2Z6	12.2198	12.3949	12.7904	12.7316	13.0542
Q9DAI2	12.9567	13.005	12.8422	12.4458	11.9239
Q9D1M0	12.5909	12.4558	12.5872	12.8001	12.7312
Q925I1	12.7012	12.4037	12.5708	12.688	12.7974
Q9D7Z3	12.7274	12.5955	12.6956	12.515	12.6273
Q9D855	12.5147	12.63	13.0551	12.6422	12.305
Q9JII6	12.5153	12.4795	12.6538	13.0166	12.4756
Q8BMJ2	12.6647	12.5868	12.7734	12.7272	12.3648
P19437	10.6215	11.0996	14.1676	13.435	13.7884
P01868;P01869	11.7973	12.9591	14.1103	13.6129	10.6237
Q9D958	12.8205	12.3358	12.6534	12.7213	12.5688
O09106	12.788	12.3556	12.9044	12.7253	12.3151
Q64374	12.316	12.9313	12.0686	12.7238	13.0463
Q5SQX6	12.8161	12.6456	12.8573	12.3916	12.3698
P82198	12.399	12.8715	12.5796	12.5598	12.6683
Q8K4Z3	12.7703	12.5189	12.7047	12.3827	12.7001
Q921E6	12.775	12.6356	12.6345	12.5203	12.5097
Q8VE70	12.5128	12.5268	12.7786	12.888	12.3612
Q6P1H1	12.0815	11.4339	13.3918	13.4169	12.7362
P61961	12.6794	12.5009	12.6053	12.8018	12.4615
P62849	12.779	12.5329	12.8201	12.1368	12.7774
Q9D6J6	12.8012	12.3231	12.9801	12.7218	12.2017
Q8CGK3	12.7857	12.3369	12.8733	12.5643	12.4475
O08784	12.3513	12.2458	12.4976	12.8121	13.0902
D0QMC3	12.4722	12.1774	12.8141	12.7995	12.7226
Q99JF8	12.8139	12.5893	12.5444	12.4688	12.5576
Q791V5	12.6393	12.425	12.8853	12.6485	12.3724
P63166	12.7432	12.6505	12.4767	12.5078	12.5742
Q8C9S4	12.4017	12.4257	12.7762	12.9672	12.381
Q8BG07	10.6623	11.2943	13.3314	13.9619	13.6977
P17047	12.5267	12.3671	12.7011	13.0225	12.3269
Q9Z1D1	12.7245	12.3119	12.8149	12.8901	12.1971
P70266	13.0017	12.8038	12.7948	12.3094	12.028
P50544	12.4808	12.5114	13.112	12.4949	12.331
Q4VBD2	13.0438	12.6634	12.9059	12.153	12.1564
Q11136	12.3957	12.1477	12.7526	12.8679	12.7421
Q64324	12.3486	12.2027	12.9021	12.9965	12.447
Q9R1Q7	12.1029	12.2933	12.7664	13.0027	12.7174
P46061	12.8124	12.6042	12.5777	12.6617	12.2109
Q80UW8	12.5294	12.5112	12.7682	12.5928	12.4604
Q8BYW1	12.2197	12.0266	12.7396	12.8291	13.045
Q9ESW4	12.7215	12.4799	12.5067	12.7086	12.4426
P22892	12.7978	12.1454	12.797	12.5268	12.5885
Q8BPM2	12.8013	11.7102	12.5758	12.9735	12.7873
Q99KF1	12.635	12.1247	12.7367	12.7785	12.5716
Q64152	12.5096	12.5552	12.6735	12.8512	12.2509
Q6IRU2	12.6111	12.6362	12.6679	12.5797	12.3403
Q9JIK9	12.9884	12.536	12.5442	12.0726	12.693
Q9D2R0	12.5188	12.3256	12.8414	12.4423	12.697
P54775	12.7589	12.6927	12.5876	12.3912	12.3884
Q8CBW3	12.8324	12.7079	12.6772	12.3492	12.244
Q9CQ75	12.6609	12.4592	12.6045	12.6637	12.4204
P21855	12.4916	12.8198	13.1337	12.4257	11.9344
Q62203	12.6366	12.5006	12.528	12.5374	12.5964
Q921W0	12.4112	12.4395	12.6618	12.6433	12.6377
Q64514	12.8532	12.5407	12.7174	12.4041	12.2717
P61079	12.5227	12.6323	12.5185	12.7285	12.3772
Q8BH58	12.8057	12.2962	12.7496	12.6902	12.22
P70290	12.9688	12.9026	12.5346	12.5434	11.8114
P18608	12.3898	12.3876	12.2755	12.7393	12.9551
Q9D3P8	12.4193	11.876	12.5607	12.8399	13.0442
P28650	12.5335	12.3667	12.6568	12.4583	12.7097
Q61335	12.4724	12.3928	12.6431	12.7241	12.4633
Q8BP40	12.8503	12.6988	12.5325	12.2071	12.3971
P63073	12.81	12.6054	12.4774	12.4462	12.3397
P61087	12.8653	12.6039	12.7749	12.3671	12.0546
Q8BT60	12.5766	12.5574	12.6182	12.6924	12.2207
Q8CFE2	12.8073	12.6039	12.6716	12.5479	12.0328
Q8R0G9	12.7128	12.3888	12.4593	12.5395	12.5617
Q02650	12.6877	12.4919	12.7827	12.0491	12.6438
P33611	12.9706	12.7247	12.5239	12.4105	11.9931
O70252	12.8125	12.4363	12.5306	12.4523	12.3847
Q3UL36	12.7033	12.3149	12.659	12.4633	12.462
O54786	12.6935	12.2897	12.5701	12.3771	12.66
Q9CXW3	12.6558	12.3764	12.6626	12.671	12.2217
O35216	12.7269	12.5888	12.6216	12.2541	12.3957
Q9QXK3	12.4876	12.1496	12.676	12.7481	12.5219
Q8CHY6	12.131	12.3974	12.6771	12.6911	12.6765
Q8K2Z4	13.0851	12.9906	12.5847	12.2335	11.649
Q9CQ18	12.8212	12.6009	12.4822	12.4615	12.1729
Q9CX84	11.8576	12.4788	12.9539	13.0088	12.2313
Q9D6F9	12.8848	11.1314	12.9649	13.2313	12.3152
P11440	13.713	13.5198	12.0462	12.6632	10.5832
P42125	12.4631	12.0876	12.6587	12.8073	12.4885
P26638	12.4573	12.28	12.5553	12.4967	12.7073
Q9CWS4	12.5351	12.4801	12.5459	12.5512	12.3778
Q8VCM7	12.3721	12.6023	12.2027	12.2	13.1061
Q08093	11.271	11.7134	12.7862	13.3907	13.3212
Q9ESX5	12.4315	12.376	12.577	12.3913	12.7018
P46412	12.2471	12.8313	12.3555	12.1365	12.8971
Q9DB50	11.8808	12.6143	12.8982	12.5783	12.4937
Q91V61	12.4308	12.3449	12.391	12.5309	12.7634
Q8BGQ7	12.6484	12.6468	12.5685	12.3838	12.2117
Q91V64	12.6868	12.3741	12.4634	12.6083	12.3212
Q3TYX3	12.7027	12.3981	12.695	11.8962	12.7568
Q9Z0X1	12.3867	12.409	12.5453	12.64	12.4429
Q8C0C7	12.4185	12.4041	12.6762	12.6565	12.2685
O70439	12.1008	12.1926	12.6154	12.8648	12.6331
Q3UNA4;Q9QZV9	12.6055	12.6205	12.3874	12.4844	12.3077
O09130	12.7453	12.1777	12.6425	12.1089	12.7303
Q9JJU8	12.9093	12.4391	12.5761	12.4453	12.0317
P08103	11.0769	11.6726	13.4183	13.2934	12.9385
Q9ERL7	13.1103	12.5494	12.5786	12.3506	11.8092
P39054	12.3064	12.1265	12.6873	12.8165	12.4575
O70325;Q91XR9	12.3767	12.3217	12.4282	12.7317	12.5066
P18181	12.7292	12.627	12.8487	12.2596	11.8976
Q62165	12.1164	12.6676	11.9773	12.3883	13.2116
Q9WVE8	12.6583	12.3346	12.6473	12.7548	11.9408
Q6PD03	12.6289	12.486	12.6732	12.4122	12.1203
Q8BJY1	12.4775	12.2592	12.6334	12.42	12.5117
Q80YR5	12.4422	12.4384	12.5061	12.2437	12.6621
Q99KC8	12.6934	12.0303	12.1739	13.1841	12.2076
P70268	12.5277	12.3557	12.6536	12.3442	12.401
Q9DCJ5	12.6827	12.2378	12.6663	12.2441	12.4507
Q9EPL8	12.8122	12.5456	12.6033	12.4459	11.8546
Q8BML9	12.7349	12.3987	12.7444	11.9744	12.3987
Q9CR67	13.2072	11.851	12.616	12.005	12.5454
Q6A4J8	12.5511	12.4135	12.6214	12.4017	12.2311
Q9JHS9	12.6038	12.3331	12.2949	12.4532	12.5237
P97742	12.5596	12.0338	12.7381	12.6846	12.1919
Q6PE01	12.6227	12.2749	12.6879	12.4924	12.1301
Q9CX34	12.5359	12.4321	12.4315	12.4937	12.3106
Q9DBU3	12.0161	12.8562	12.2284	12.3707	12.7194
Q9QYB5	12.0392	11.5394	12.5179	12.8118	13.2824
Q8BJU0	12.5818	12.5966	12.4685	12.248	12.2806
O70400	12.5367	12.5362	12.2951	12.2263	12.5531
Q91ZJ5	12.1667	12.3037	12.4819	12.7216	12.469
Q60973	12.6651	12.4763	12.3984	12.4294	12.1717
Q8BPB5	12.1264	12.6193	11.9636	12.3076	13.1239
P53810	12.103	12.24	12.525	12.8862	12.3823
Q9CY64	12.2339	12.2438	12.4153	13.2678	11.9683
Q3UGC7;Q66JS6	12.5288	12.4561	12.6442	12.6347	11.8606
O55222	12.5514	12.0068	12.5396	12.258	12.7666
Q8R550	12.3632	11.9257	12.6289	12.5982	12.6047
E9Q557	12.3393	11.9314	12.1779	12.3966	13.2711
Q6NZF1	12.78	12.5813	12.4508	11.8269	12.4612
Q05D44	12.6337	12.2515	12.7125	12.4744	12.0268
D3Z7P3	12.2643	11.9972	12.3519	12.6579	12.8212
Q8C1A5	12.4094	12.66	12.4008	12.1597	12.4413
Q9D937	12.4793	12.1549	12.6022	12.3511	12.4813
Q60520	12.5599	12.4588	12.4098	12.3452	12.2945
Q9CR00	12.5569	12.4893	12.521	11.8305	12.6692
P27601	12.5103	12.0672	12.7781	12.4749	12.2183
Q9CQE1	12.2569	12.239	12.3322	12.6643	12.5468
Q9QUN3	12.8299	12.4196	12.4159	12.2447	12.1256
P11438	12.0735	11.7996	12.4383	13.4741	12.2487
Q9D8B3	12.3585	12.3083	12.3684	12.6782	12.32
Q99LD8	12.6675	12.5249	12.4794	12.0681	12.2926
Q9DCU6	12.6535	11.9389	12.4085	12.4963	12.535
Q9Z2W0	12.4433	11.7217	12.4229	12.8146	12.6286
P84086	13.3389	12.6855	12.6357	11.7738	11.5952
P62331	12.7006	12.1337	12.6556	12.4653	12.0675
Q91WM1	12.838	11.9345	12.5147	11.5426	13.1912
P56376	12.6401	12.1497	12.5667	12.1515	12.5071
Q8R010	12.5712	12.4295	12.3497	12.5107	12.1464
P51660	12.6828	12.523	12.5962	12.5869	11.6146
O35654	12.5474	12.5567	12.35	12.3181	12.2303
A2AQ19	12.5982	12.2241	12.4874	12.4507	12.2285
Q922Q4	12.2814	12.3025	12.5169	12.5746	12.3034
Q9CYR0	12.3096	12.1387	12.6317	12.5226	12.3722
P56399	12.4099	12.3166	12.384	12.4734	12.3874
Q6PB66	12.3981	12.1562	12.5545	12.7284	12.12
Q8K1J6	12.3155	12.068	12.6723	12.3093	12.5917
Q9CXE7	12.0429	12.8488	12.4071	12.5178	12.1182
Q99J72	12.7683	12.3571	12.2714	12.431	12.1006
Q8R003	12.7357	12.5245	12.3239	12.1624	12.1805
Q8BI72	12.4251	12.293	12.522	12.3784	12.3059
Q8CIZ8	11.449	12.5513	12.7545	12.6796	12.4855
Q3UPL0	12.283	12.1783	12.4112	12.6779	12.3573
Q8BVI4	12.2569	12.1928	12.3873	12.7205	12.3489
Q9D892	12.42	12.4212	12.4128	12.3493	12.2865
Q9D868	12.8923	12.2457	12.7124	11.8735	12.1552
P84099	12.5007	12.4057	12.3599	12.3487	12.2623
Q8R332	12.4467	12.2973	12.5323	12.1119	12.4878
Q78XF5	12.7387	12.1287	12.5343	12.1114	12.3589
O70310	12.5338	12.4898	12.3598	12.3723	12.1163
P39061	12.1538	12.7472	12.1076	12.2464	12.6067
Q60766	12.2197	12.0763	12.62	12.6118	12.3016
Q9QZE5	12.2003	12.1185	12.3947	12.5647	12.5348
Q9QYS9	12.3463	12.3413	12.421	12.4268	12.2737
Q00899	12.4151	12.0606	12.493	12.3725	12.4585
Q8BH59	11.8844	12.0043	12.9583	12.5462	12.4064
Q91VC4	12.3047	12.5387	11.9526	12.4142	12.5877
Q61508	11.8712	12.6825	11.819	12.3159	13.1013
P46414	12.6021	12.3612	12.3464	11.9301	12.5362
Q9JLV6	12.033	11.9204	12.4929	12.59	12.7358
O08539	12.1176	11.8022	12.6784	12.5696	12.5975
O35955	12.2449	12.1481	12.3141	12.6101	12.4354
P56212	12.4752	12.2596	12.2314	12.3655	12.3932
Q9CQ65	12.3323	12.2929	12.4169	12.3666	12.3152
Q9Z0N1	12.4087	12.4044	12.2795	12.5809	12.0459
Q91YJ2	12.6222	11.9749	12.532	12.3031	12.2777
Q60996	12.4804	12.36	12.5177	12.4384	11.913
Q91WQ3	12.4824	12.4983	12.3961	12.5988	11.7287
Q9ERU9	12.5455	12.2138	12.2936	12.3779	12.2684
P46467	12.4318	12.2013	12.3924	12.4798	12.1886
P56528	12.4226	12.1657	12.5291	12.3749	12.1968
Q60875	12.3616	12.1864	12.3613	12.4936	12.2814
P32233	12.4145	12.2631	12.4821	12.2961	12.2274
Q9JHI7	12.5702	12.3096	12.3016	12.346	12.1299
P61963	12.6128	12.2606	12.1363	12.078	12.5692
Q6P1B1	12.4723	12.1993	12.585	11.9395	12.46
P14483	11.3222	11.2845	12.3349	13.2935	13.4157
P62774	12.9506	12.5552	12.683	11.9093	11.5511
Q9R0M6	12.5999	12.6077	12.2146	12.2797	11.9453
O54984	12.4204	11.9881	12.8038	12.1008	12.3262
P68181	12.2994	11.8379	12.2651	12.5185	12.6871
Q9D6N5	12.4937	12.0936	12.4219	12.4774	12.0973
Q8K2M0	12.3463	12.2219	12.2779	12.4207	12.3126
P47955	13.0895	12.688	12.291	11.7723	11.7357
Q9D1L0	12.973	12.6365	12.9274	14.3935	8.64505
Q9EPU4	12.7803	12.1703	12.4241	12.1387	12.0432
P97315	12.5606	12.2976	12.2514	12.1259	12.3191
Q3UPF5	12.1925	12.1232	12.362	12.4526	12.4213
Q91Z53	11.9745	11.9209	12.4764	12.6557	12.5219
Q63844	12.5206	12.1541	12.2154	12.4346	12.209
Q6ZQI3	12.6233	12.1218	12.3424	12.3096	12.1353
Q3UX61;Q9QY36	12.5036	12.3624	12.3367	12.2414	12.0438
Q9Z1B5	12.938	12.7915	12.1459	12.2767	11.3248
Q8K1J5	12.2119	12.1768	12.5043	12.2098	12.3672
P14576	12.2722	12.1648	12.3481	12.4762	12.1993
Q6A0D4	12.4025	12.0787	12.4726	12.468	12.0328
Q6NZJ6	12.3383	12.2458	12.3543	12.4201	12.094
P63037	12.3632	12.3332	12.1305	12.4372	12.1737
Q8BTS4	12.518	12.1822	12.4096	12.1147	12.2097
Q9Z110	12.5807	12.2048	12.3846	12.116	12.1239
Q9WUL7	12.3356	12.3101	12.3269	11.855	12.5653
P99028	12.3713	11.9984	12.4979	12.4657	12.0549
O08692	12.3807	12.858	13.3542	13.5215	9.27384
P47740	12.032	12.0236	12.6222	12.481	12.2285
Q9D0B6	12.3621	12.4627	12.2822	12.1183	12.1587
Q9CSU0	12.4951	11.9188	12.3083	12.3833	12.2721
Q64693	12.8351	12.3518	12.4445	11.7836	11.954
P50427	12.6565	12.3009	12.445	12.2759	11.6761
P52840	12.3809	12.4186	12.0876	11.6391	12.81
Q8C0M9	12.3267	12.3639	12.4475	12.1824	12.0116
Q9Z0V7	12.2073	12.2179	12.3823	12.4755	12.0396
Q80TV8	12.8754	12.2002	12.0649	11.5947	12.5777
P83940	12.4776	12.468	11.9799	12.1648	12.2192
P70353	12.412	12.2451	12.3022	12.125	12.2249
Q8VDP6	12.3237	11.9263	12.3292	12.4584	12.267
P55264	12.5294	12.3181	12.2483	12.0269	12.1807
P01837	9.558	12.1331	13.1878	13.156	13.2673
Q62167	12.6733	12.2215	12.3376	11.9934	12.0734
O35598	13.0143	12.617	12.2976	12.0685	11.298
Q9CQC7	12.1329	12.2288	12.4672	12.2644	12.2002
Q9CT10	12.5741	12.1874	12.4447	12.1771	11.9006
Q8BK08	12.5535	12.0037	12.4639	11.9006	12.3602
Q6P542	12.4564	12.2658	12.4641	12.2011	11.8923
Q9CQ79	12.5805	12.2081	12.3964	12.1186	11.9743
Q99M31	12.4884	12.1077	12.5961	11.8698	12.2131
Q9CSH3	12.2892	12.2152	12.2802	12.4185	12.0675
P97377	12.5529	12.3379	12.1066	12.3556	11.9016
P09055	12.1696	12.398	12.2781	12.6572	11.7513
O70230	12.6925	12.2057	12.4699	11.728	12.1548
Q91W90	12.0028	11.6648	12.3747	12.628	12.5774
Q80ZV0	12.4982	12.4918	12.2412	12.064	11.9438
Q9JI13	12.2993	12.0267	12.4581	12.2328	12.2157
Q9CQE5	11.53	12.3895	11.9799	12.4811	12.8495
Q9DCF9	12.1023	11.9635	12.1661	12.5051	12.4627
Q9D8T2	12.2457	11.8907	12.2732	12.7197	12.0693
Q9DC48	12.2998	12.4515	12.2645	12.0081	12.1699
P97369	11.3381	10.7955	12.6582	13.1999	13.1996
Q9ESU6	12.3788	12.3373	12.0706	12.1742	12.2285
Q00612	12.0367	11.949	12.1407	13.1131	11.9468
Q922V4	12.4574	12.1673	12.263	12.1494	12.1489
Q99KR7	11.9979	12.1441	12.3191	12.2913	12.4269
P68433	15.9074	15.2213	14.5329	NA	15.5156
Q9DC70	12.263	11.9636	12.622	12.2665	12.0551
P63139	12.5776	12.54	12.4394	11.7367	11.8688
Q99KN9	12.318	11.9463	12.2822	12.2934	12.3201
P36371	12.1774	11.815	12.4137	12.4427	12.3106
Q9CQ49	12.5209	12.3746	12.3403	12.24	11.6751
P53994	12.2324	12.0422	12.3668	12.5403	11.9618
P29594	12.9553	12.0358	12.0762	11.8076	12.2644
Q9ERU3	12.3589	12.1058	12.2751	11.9312	12.4658
Q8BHC4	12.3841	12.3789	11.9999	11.9739	12.3993
Q61878	12.5423	12.9959	12.5906	12.4595	10.5473
O70423;Q812C9	11.9648	12.4274	11.7401	12.4826	12.5081
Q8BFZ9;Q91X78	12.2813	12.0637	12.2346	12.5555	11.9864
Q91WK2	12.2247	12.2076	12.1168	12.456	12.115
Q8VC65	12.8095	12.0773	12.6803	11.0525	12.4879
P00397	13.0601	12.3164	12.0241	11.9334	11.7619
Q8R4V5	11.706	12.9651	11.6429	11.8554	12.9186
P14094	12.8606	12.357	12.5688	11.7952	11.5046
Q571I9	12.2089	12.183	12.3702	12.277	12.0359
P09671	12.3869	12.1041	12.3165	12.2038	12.0539
P40336	12.2511	12.0148	12.2956	12.4392	12.0558
O88958	12.0153	11.6719	12.2638	12.669	12.4252
O70591	12.2313	12.136	12.3705	12.3134	11.9927
P52482;P52483;Q91W82	12.7032	12.1327	12.5587	12.3625	11.2844
Q921G6	12.5551	12.0427	12.5268	12.2604	11.6545
Q9JMH9	11.9298	11.7696	12.462	12.3946	12.483
Q9D0C4	12.1055	12.018	12.2262	12.3817	12.3037
P70288	12.7186	12.1817	12.5047	11.8358	11.7916
Q9ES97	12.2346	11.727	12.7705	12.5695	11.7308
Q62348	12.2915	12.1612	12.2739	12.1896	12.1058
Q8K352	12.2477	11.5756	12.4807	12.2903	12.4257
Q8K003	12.227	11.9646	12.1336	12.3652	12.3249
O54790;O54791;Q61827	12.2856	11.8222	12.4514	12.3212	12.1313
Q8BFR4	11.4536	11.9081	12.5165	12.8169	12.3161
Q3THK7	12.6054	12.216	12.2847	12.1799	11.7173
Q9Z1Z2	12.4227	12.1745	12.3235	12.2597	11.7999
Q8JZL3	11.8652	12.6982	11.6076	11.5134	13.294
Q9D0R8	12.1862	12.2647	12.337	12.3146	11.8688
O88587	12.7028	11.5554	12.7756	12.1998	11.7326
Q9D1N9	12.2013	12.3699	11.9529	12.1905	12.2512
Q61735	12.8023	12.1497	12.3427	12.0608	11.6026
Q8BTX9	12.1163	11.7181	12.509	12.2869	12.3226
Q6DID3	12.176	12.1346	12.3171	12.1471	12.1746
Q9QZL0	12.1052	11.9378	12.2119	12.3009	12.3922
Q9D0L7	12.3067	11.9885	12.2579	12.124	12.2692
Q91V12	12.6502	12.0308	12.3142	12.2731	11.6763
Q3TKY6	12.3053	12.0912	12.2502	11.9067	12.3548
P97823	12.6845	12.0572	12.1134	12.078	11.9724
Q60596	12.3361	12.1899	11.9179	12.2973	12.155
Q9CR61	12.4196	12.0756	12.1642	12.0936	12.142
Q9QYB1	12.5133	12.2851	12.2363	12.1299	11.7296
Q8BU33	12.449	11.2659	11.9991	12.507	12.671
P62311	13.1222	11.9756	12.5668	11.588	11.6368
Q9D172	12.0742	11.8942	12.4466	12.1977	12.2725
Q8K2Y9	12.4637	12.0717	12.1989	11.9263	12.2227
Q9JIH2	12.5129	11.9896	12.197	12.0911	12.0872
P49962	12.5344	11.9884	12.254	12.0838	12.0099
Q922H2	12.5603	12.0208	11.5847	12.2218	12.4825
E9Q2Z1	12.9283	12.7706	12.2793	11.6255	11.2571
Q9D287	12.2838	12.2285	12.0779	12.1419	12.1215
Q9D5V5	12.1313	12.1014	12.3856	12.224	11.9984
Q8R574	12.1904	12.0481	12.2264	12.2033	12.1702
Q640N3	11.8223	11.8314	12.3665	12.3842	12.4201
Q9WTX5	12.1789	12.4418	11.9917	12.1651	12.045
Q8BGT7	12.2717	12.0483	12.0809	12.1397	12.2741
Q9D7S9	12.2544	11.8157	12.1807	12.1416	12.4047
Q08761	12.4492	12.0638	12.8059	12.3899	11.0792
Q8CHP5	12.1523	12.1044	12.1918	12.1182	12.2193
Q99PM3	12.2315	11.5289	12.2718	12.8778	11.8741
Q9DCM0	12.3152	11.7721	11.9488	12.9075	11.8396
Q91VS7	12.6487	11.7946	12.2483	12.2641	11.8256
Q9CQT1	12.1133	11.772	12.3203	12.4341	12.1405
P48722	12.2007	11.7568	12.4308	12.2382	12.1525
Q01147	12.3909	12.012	12.2682	12.1593	11.9365
Q9CQ62	11.9792	11.7907	12.2059	12.5884	12.1974
Q14C51	11.6046	11.971	11.8093	12.562	12.8081
O88990	11.4458	11.8274	13.7816	11.4849	12.2136
E9Q414	12.1061	12.3941	11.9218	12.0203	12.3012
Q9DBR7	11.9883	12.0959	12.2089	12.2708	12.1785
Q8CFE3	12.329	12.2724	12.1671	12.123	11.8461
Q9CQV4	12.744	11.8268	11.8526	12.8199	11.478
Q922S4	13.1811	12.7045	12.4901	11.2545	11.0883
Q9CQJ6	12.1993	11.766	12.2744	12.35	12.1268
O88842	11.2878	11.9854	12.3363	12.2215	12.8783
P46978	12.2491	11.9722	12.2735	12.319	11.8867
Q9QYA2	12.3375	11.968	12.0586	12.3223	12.0112
Q99LI8	12.1222	12.2767	12.1076	12.0336	12.1504
Q9CWW6	12.0761	12.0782	12.2213	12.0641	12.2456
Q9JLQ0	11.9483	11.5931	12.2872	12.319	12.4789
P52623	11.8749	12.6243	12.1061	11.9485	12.0722
O35744	11.7827	12.4266	12.7439	14.0881	9.57933
Q8BVY0	12.3233	12.0895	12.0878	12.0993	12.0101
Q3UYV9	12.475	11.7316	12.3592	12.2923	11.746
Q8BNV1	12.2552	12.2921	12.1164	12.0644	11.8748
P01648;P01649	11.4864	11.9864	12.0479	12.3102	12.7713
Q61081	12.1805	12.0576	12.0038	12.2373	12.1189
Q9WU00	12.1115	12.2579	12.4774	11.9688	11.7822
Q8CG50	12.0791	12.3355	12.3311	11.8929	11.9573
Q9DCB1	11.9692	11.7308	12.2105	12.0365	12.6406
Q3UQA7	12.144	11.9316	12.0751	12.1515	12.2825
Q8C3P7	12.0402	12.2236	12.1503	11.9791	12.1823
P97470	12.343	12.0413	12.1334	12.3173	11.7375
Q80ZE3	12.5161	12.1363	12.0842	11.831	12.0018
P45878	12.1954	12.119	12.2468	11.951	12.0452
O55022	12.4695	12.1665	12.2636	12.0605	11.5936
Q8VEE0	11.9447	12.2412	12.1036	12.0397	12.2243
Q6PFR5	12.2847	12.2777	12.0511	11.8094	12.1299
Q8BRF7	12.2976	11.7843	12.0806	12.0922	12.2917
O35609	11.7961	11.5963	12.1828	12.5551	12.4149
Q8R5A3	12.0134	11.9893	12.1571	12.3925	11.9928
P97765	12.2939	12.1666	12.2987	12.1608	11.6233
P51863	12.4479	12.3364	11.9668	12.2818	11.5093
Q9Z0H3	12.3491	12.0618	12.1701	12.0444	11.9085
Q8R404	12.4561	12.2102	12.3769	11.7563	11.7301
P24788	12.2667	11.9894	12.1998	12.1752	11.8963
P53986	13.0846	12.2294	12.6128	11.9122	10.6834
Q6P2K6	12.4542	12.095	12.0992	12.0184	11.8471
Q9Z0P4	12.4452	12.123	12.0044	12.0982	11.8412
P61759	12.3487	12.0852	12.1454	11.9985	11.9128
Q8CHY7	12.4722	11.7981	12.5362	11.8383	11.8406
Q8C7V8	12.4152	11.2593	12.1023	12.42	12.2626
Q9D6U8	12.5785	12.0052	12.4068	11.763	11.7053
P27546	12.0195	12.0403	11.7813	12.2564	12.3552
Q9D8M7	12.2804	12.2908	12.2207	11.7862	11.8678
Q8BG30	12.0602	12.104	12.0361	12.2903	11.9432
P62482	12.0173	11.5269	12.2123	12.8585	11.8177
P56183	11.9927	12.0728	12.0021	12.1434	12.1934
Q9CQR4	12.1425	11.7971	12.5168	12.2272	11.7207
Q99JT2	12.1652	11.9696	12.1042	12.1709	11.9766
Q9D379	11.163	10.9417	12.1304	12.7593	13.3823
Q3UFS4	11.9099	11.8879	12.0553	12.3042	12.2188
Q9DCT2	12.3399	12.0643	12.2915	12.1059	11.5736
O89103	13.1118	12.6369	12.0754	11.4905	11.0604
E9Q634	11.1531	11.4949	12.4149	12.6969	12.6039
P61967	12.1497	12.0504	12.0902	11.8785	12.1936
Q61550	12.1545	12.0191	12.1053	11.9016	12.1648
Q9ER69	12.3377	12.3968	12.1039	12.0122	11.493
Q78JE5	12.1506	11.8801	12.1567	11.8127	12.3431
G5E870	12.242	11.9382	12.0162	12.0901	12.0563
P17427	11.9473	11.7582	12.1568	12.7245	11.7516
Q99LC2	12.1474	12.086	12.113	11.9858	12.002
Q60872	12.0046	11.6717	12.1439	12.3657	12.1367
Q9CWK3	12.3218	12.0325	11.9883	11.995	11.9842
Q8BHG1	12.2872	11.9647	12.4068	11.9435	11.7186
P24452	10.8618	10.9264	12.1941	13.3731	12.9606
Q9CZR8	12.2226	11.529	12.1368	12.0294	12.3908
Q91VK1	12.3786	12.1594	11.9916	11.679	12.0971
Q9D6Y7	12.3067	12.2351	12.2031	11.7653	11.7838
O08788	12.0641	11.8103	12.0746	12.2674	12.0759
Q9QYC0	11.7471	11.5479	12.1184	12.4521	12.4255
Q8CCF0	12.3585	11.7325	12.025	11.9466	12.227
Q8VE22	12.3508	12.0125	12.1307	11.5236	12.2716
Q9CZS1	12.1992	11.9727	12.0602	12.0993	11.9534
Q9Z1P6	11.9771	11.961	12.2354	12.0168	12.0935
Q9D8V0	12.5171	11.4662	12.311	12.0287	11.9578
Q9Z2I0	12.0821	12.0551	12.2436	12.0718	11.8182
P35991	11.9841	11.9716	12.0739	12.2314	12.0049
Q9JKX6	12.2019	12.1268	12.0144	12.295	11.6209
Q9Z0H4	12.3422	12.1247	11.8598	11.9199	12.0099
O08915	12.0168	12.0496	12.0811	12.3112	11.7978
Q03958	12.0908	12.0041	12.0551	12.1029	11.9953
O35900	12.1263	12.063	12.1343	11.8934	12.0298
Q8BKS9	11.9294	11.5862	12.2466	12.4977	11.9751
Q7TT37	12.1171	11.9819	12.1632	11.9158	12.0542
P61971	11.9359	12.1584	11.9077	12.2161	12.0006
P03888	12.3432	11.5657	12.5501	11.9108	11.8458
Q8K3W0	12.1397	11.9577	11.9524	12.1998	11.9656
Q9ESJ0	11.714	12.0595	12.1937	12.014	12.225
Q810B6	12.3464	11.8991	12.3731	11.7644	11.8221
O35218	12.3341	12.0545	12.135	12.0109	11.6569
Q99JB2	12.3246	12.0373	12.0079	12.2047	11.615
Q9D1P4	12.2954	12.0285	12.1441	11.7744	11.945
Q02526	12.1596	12.261	11.9869	11.8032	11.9754
Q62084	12.1494	12.011	11.9504	12.207	11.8677
Q8BRN9	11.9172	11.8847	12.054	12.2151	12.1094
Q8CEC6	12.3995	11.5945	12.216	11.9164	12.0514
P19157	12.1352	11.9278	11.9952	12.2088	11.8968
Q8BX57	10.5954	11.6813	12.5714	12.4179	12.8903
P63030	12.07	11.5389	12.7753	12.2134	11.555
Q9JLQ2	11.8572	11.7663	12.1214	12.2343	12.1687
P35821	11.8923	11.3548	12.3285	12.4081	12.1584
P54728	12.1939	11.8482	12.301	12.1486	11.6489
Q6ZWY8	12.963	11.4186	12.2513	12.1131	11.3894
Q9JIF7	12.0248	11.6839	12.423	12.2265	11.7716
Q99J56	12.4143	11.6098	12.3568	11.297	12.4397
O35465	12.0508	12.0406	12.001	12.0754	11.9444
P27612	11.9124	11.8166	12.1414	12.2037	12.037
Q9WTX6	12.1002	12.0627	12.1993	12.0626	11.6812
P11911	11.0556	11.5845	12.3814	12.3083	12.7678
Q3UIU2	12.8659	11.0511	12.7867	11.8243	11.5578
P63082	12.1775	11.2761	12.5672	12.3644	11.6945
Q99LP6	12.1925	11.7811	12.2891	12.0361	11.7773
Q99KI3	12.6266	11.6907	12.305	11.6208	11.8277
Q9DCH4	12.2092	12.0473	12.0735	12.0054	11.7338
Q4VBE8	12.0849	12.0993	12.0314	11.9358	11.9174
Q61187	11.9919	11.9157	11.9594	12.2549	11.9452
P28740	12.4931	12.2389	12.0888	11.3782	11.8553
Q8VIM9	12.2428	11.8191	12.3395	11.7914	11.8581
Q9CQX8	11.8983	12.0204	12.2556	11.9554	11.9195
Q8BHX3	12.1475	11.5615	12.5474	11.7767	12.0109
P70218	11.5277	11.6538	12.3075	12.4287	12.118
O88844	11.7271	11.6544	11.8876	13.1171	11.6439
Q91ZR1	11.7081	11.5514	12.2756	12.1273	12.3626
Q8C1B7	11.801	11.8648	12.2049	12.1533	12.0009
Q32M21;Q5Y4Y6;Q9EST1	11.8287	11.9653	12.1903	11.6108	12.4285
P45952	11.7406	11.5902	12.5434	12.3691	11.7716
P25799	11.3189	11.468	12.3203	12.6945	12.2101
O08547	12.3565	11.7791	12.2407	12.0292	11.5863
P58059	12.3372	11.7258	11.8581	11.7258	12.3408
Q921Y2	11.9178	12.1712	11.7309	12.3056	11.8622
Q921L3	12.1376	11.783	12.2118	12.1057	11.7485
Q91VU0	11.5071	11.8806	12.0301	11.8937	12.6748
P70195	12.097	12.1047	11.9282	11.8174	12.0352
Q64697	11.9593	11.8765	12.2275	11.8721	12.0461
P62835	12.0747	11.6918	12.1949	12.2419	11.7756
Q08288	12.2964	12.1177	11.9601	11.7277	11.8621
O35368	11.5039	11.4591	12.0981	12.1032	12.7978
Q9CQI3	12.1884	11.8031	12.3508	11.9743	11.6445
Q9CQY2	12.1521	11.8524	11.8871	12.0581	12.0086
Q9DBZ5	12.3779	11.6445	11.8783	12.0565	11.9934
Q60648	11.8491	11.9604	12.117	11.9539	12.066
Q8VHN8	12.006	11.781	12.2938	11.8104	12.0547
O70172	11.6237	12.6872	11.7361	12.0041	11.8866
Q9Z2M7	12.0151	11.6931	12.376	12.1052	11.7478
Q6KCD5	12.2475	12.0043	12.0809	11.8919	11.7117
Q9CPY7	11.9546	11.9184	11.7736	12.5261	11.758
Q8VDP3	11.9584	11.9274	12.1263	11.8799	12.0229
Q6ZWU9	12.221	11.7456	11.9264	12.0546	11.9637
Q9DBC7	11.9789	11.8045	12.0958	12.1302	11.8985
Q9D8C4	11.3996	11.9166	12.2371	12.4443	11.9099
Q9DCX1	11.4829	12.5796	11.03	11.9202	12.8806
Q61543	11.801	11.8329	11.8415	12.2363	12.1741
Q9CQU0	11.9175	11.6059	12.2483	12.1383	11.9731
Q99K28	11.9582	11.8046	12.0426	12.1665	11.9036
Q9QUH0	12.5104	11.8967	12.0965	11.8368	11.5185
P23611	11.2319	11.5157	12.4383	12.2609	12.4092
Q9DBG3	11.9238	11.6052	12.3476	12.2958	11.6768
Q9QZM0	12.2232	11.7542	11.4791	11.9428	12.4478
O55098	11.7644	11.5309	11.9192	12.3971	12.2297
E9Q7E2	12.5316	12.2419	11.9516	11.6728	11.4404
P50608	11.6319	12.4328	12.0057	11.5706	12.1901
P18654	12.1768	11.9402	12.1853	11.8442	11.6815
Q99N16;Q9EP75	11.4172	12.6993	11.0715	11.9004	12.7324
Q9Z2Y8	11.9011	11.8062	12.0711	12.2701	11.771
P29452	11.7558	11.532	11.9421	12.3733	12.2121
P17563;Q63836	12.2963	11.4912	11.9358	11.9534	12.1284
P13020	12.1271	11.6208	11.9303	12.5435	11.5803
P62141	12.0586	12.034	12.1858	11.8075	11.7161
O70152	11.994	11.4183	11.9748	11.8718	12.5404
Q91V08	12.4466	12.0123	11.9039	11.9753	11.4567
Q01405	12.0811	11.6445	12.0341	12.0766	11.9527
Q91YW3	11.3888	10.7439	11.6414	12.3579	13.651
Q9D7H3	11.9041	12.0172	11.9084	11.8552	12.0924
Q6PHZ5	12.0108	11.9295	12.1441	11.9255	11.7563
Q80XP8	12.1554	12.0057	11.8642	11.942	11.7971
Q9D4H8	11.7701	12.301	11.9866	12.0107	11.6947
P62046	12.1563	11.8058	12.2154	11.7329	11.8493
Q9JLI6	12.0291	11.7349	12.1397	12.2015	11.6514
Q8C5L3	12.0101	11.9788	12.0082	11.9532	11.8042
Q8VDQ1	12.0316	11.4116	12.3241	11.7912	12.1941
P16301	11.8206	12.8391	11.725	12.2214	11.1438
P35235	11.8488	11.969	11.97	12.0671	11.8925
Q99LD4	12.1846	11.7895	11.9615	11.9723	11.8302
Q8CI94	11.8327	11.5537	12.1662	12.278	11.899
Q64442	11.8682	11.8182	12.1414	11.9746	11.9077
Q791T5	11.7899	11.6465	12.2175	11.8705	12.1787
Q05CL8	12.1887	12.168	11.7405	11.867	11.7378
Q9D0I8	11.9628	12.0817	11.9515	11.9532	11.7519
P57716	11.9348	11.7252	12.1308	12.2291	11.6742
Q80ZW2	11.4918	11.3878	12.5274	11.8695	12.4153
Q8CB96	11.5922	11.4837	12.316	12.2059	12.0917
Q03347	12.3754	11.8931	11.9466	11.6424	11.8157
A2ABU4	11.9537	11.7363	12.1587	11.8891	11.9335
Q9D773	11.7731	10.5248	11.9011	12.0607	13.4069
Q7TSV4	11.8703	11.8561	11.9583	12.2586	11.7215
Q62095	12.5089	11.7458	12.0654	11.5653	11.7712
Q99KV1	11.8866	11.693	11.9548	12.1181	11.9838
Q99M87	11.9788	12.2006	11.7531	11.8153	11.8879
Q99PG2	12.1805	11.7506	12.2084	11.96	11.5336
Q04207	11.7706	11.6967	12.0499	12.1124	11.9954
Q922H4	11.7471	11.5609	12.0447	12.4276	11.8091
P70227	11.6747	11.5794	11.9763	11.713	12.6361
Q61768	11.9041	11.951	12.0747	11.9261	11.7092
Q8BGW1	12.5096	11.7399	12.058	11.2994	11.9581
Q9CY27	12.0679	11.7588	12.052	12.1054	11.5725
P06537	12.0299	11.9113	12.2358	11.6327	11.7461
O70404	12.1387	11.8674	11.8945	11.8344	11.8126
O09131	12.3652	11.9908	11.3359	12.6819	11.1661
P01592	11.4764	12.2918	11.7993	11.4542	12.5072
Q91VN6	11.9589	11.9056	12.052	11.961	11.6509
P35922	12.2547	12.0732	12.0358	11.7598	11.4005
Q8BHJ6	13.0467	12.5245	12.2133	10.9273	10.8119
Q91XI1	11.7766	11.8498	11.8355	11.6119	12.4263
Q9D8Y0	11.4789	11.683	11.9208	12.3882	12.0096
Q3TW96	11.4597	11.6686	11.9123	12.4452	11.993
Q9EQ80	12.0633	11.8209	11.6248	12.1725	11.7965
P70362	11.8223	11.8428	11.8391	11.9349	12.0381
Q99LC3	11.8834	11.8778	12.0233	11.8316	11.8502
E9Q8I9	11.9518	11.8667	12.2081	11.9421	11.4903
Q8VD31	11.7945	12.0074	11.4088	12.2651	11.976
Q99LE6	12.4739	11.7826	11.974	11.7275	11.4936
Q62018	11.9217	11.7001	11.8209	11.9404	12.053
Q91VH6	11.9292	12.0156	11.8617	11.8365	11.7911
Q62431	11.4711	11.8181	12.2912	11.9208	11.9327
Q8VE10	12.1455	11.7765	11.8736	12.1074	11.5238
Q61466	12.2284	12.0407	12.0862	11.6302	11.4361
Q8R1Q8	12.3329	11.5142	12.1089	11.6718	11.7858
E9Q4N7	12.107	11.8308	12.0659	11.7456	11.664
Q7TMR0	11.9144	11.7512	11.9495	12.4502	11.3345
Q9ERN0	11.575	11.7672	11.8435	12.2669	11.9455
Q9DC69	11.885	11.6345	12.2208	11.8828	11.7737
Q91W39	11.944	11.7974	12.0011	11.8093	11.8449
Q9WUA3	11.5984	11.5314	11.8364	12.0941	12.3348
P23506	12.0984	11.6553	11.9221	11.9442	11.774
Q07813	11.7322	11.6613	12.0087	12.1826	11.8063
P41216	11.9175	11.4537	12.4736	11.9866	11.5525
Q9D8X2	11.958	12.0545	11.8868	11.6757	11.801
Q91WS0	11.9768	11.5447	12.3577	11.9087	11.5827
Q9DCN2	11.6657	11.4507	11.9533	12.4217	11.8737
P06330	9.49155	11.5429	12.6636	12.7798	12.8842
O35459	12.031	11.7511	12.1443	11.8323	11.6006
P62627	11.4725	12.1367	11.501	12.6545	11.5926
Q6PGH1	11.8773	12.0572	11.4863	11.8335	12.1017
Q8BZR9	11.9475	11.597	11.8535	11.907	12.0471
Q9D0B0	11.8297	11.4633	12.135	12.1417	11.7763
Q3TIU4	11.957	11.7664	12.0467	11.8208	11.7546
P97821	11.4111	11.5212	11.6191	12.7889	12.0012
P47802	12.0026	11.7472	11.866	12.0793	11.6438
Q99N96	11.58	12.0349	11.9296	11.9565	11.8214
O54962	12.6114	11.4747	11.9179	11.6054	11.6993
P59325	11.9184	11.8246	11.8307	12.0371	11.6973
Q921N6	11.7277	11.5851	11.6664	12.51	11.8188
Q8BH61	11.114	10.9781	10.8504	15.5731	10.7671
Q9Z2L7	11.9175	11.8589	12.0171	11.9324	11.5556
P08556	12.1907	11.6161	12.0804	11.7746	11.6185
Q60605	12.0093	11.5204	11.8874	12.0876	11.7687
P97452	12.0194	11.4923	11.8012	11.9893	11.9696
Q61189	12.1862	11.9245	12.0947	11.7371	11.3247
Q91XD6	11.6156	11.691	12.0312	11.9654	11.9602
Q9R0Q6	11.7466	11.7918	12.0252	11.8477	11.8494
Q9EQQ9	12.1842	12.0753	11.9875	11.6688	11.3429
O08586	12.641	11.9725	11.6823	11.8342	11.1223
Q6PGB6	12.0712	11.9796	11.9471	11.8338	11.4206
A2AR02	11.9614	11.8572	11.4713	11.7894	12.1623
P61080	11.7634	11.4271	12.1446	12.0569	11.8491
Q8C156	12.4419	12.2989	11.8774	11.6213	10.9805
P51912	12.3967	12.2197	11.9431	11.3883	11.2676
Q9R1P1	12.0174	11.5704	11.9585	11.9073	11.761
Q63850	11.7423	11.7032	11.4919	11.8487	12.4242
Q9D1Q6	11.6596	11.7772	11.8076	12.0165	11.9486
P70429	11.9176	11.2225	11.7071	12.0888	12.2732
O35130	11.8841	11.8917	11.7689	11.9104	11.7515
Q9CXT8	11.9182	11.7347	11.4654	11.9589	12.108
Q5SSW2	12.1513	12.0137	12.0986	11.5849	11.3284
P29758	12.4568	12.0185	11.471	11.9816	11.2374
Q8BXZ1	11.8914	11.3476	12.2512	11.9691	11.6923
Q6P8X1	11.7463	11.6768	11.7441	12.0891	11.8904
Q9DBR0	12.0162	11.7302	11.9485	11.7766	11.673
Q9D0F3	11.8062	11.9247	12.1201	11.8099	11.4824
P62488	12.1882	11.458	11.8814	11.7584	11.8546
Q8R0F6	11.9309	11.9026	11.7858	11.6171	11.9022
Q8BJW5	11.9957	11.8469	11.6611	11.8366	11.786
Q8BK63	12.0799	11.2935	12.0766	11.7657	11.8997
Q6ZWM4	12.1581	11.5407	12.2536	12.0493	11.1087
Q9CWX9	12.0243	11.7583	11.7145	11.44	12.1656
Q9EPB4	11.6227	12.04	11.7978	11.6858	11.9428
Q9JKP8	12.2834	12.0301	11.5802	11.764	11.4314
Q91WG8	12.172	11.6667	12.0181	11.5422	11.6844
Q9Z1T2	11.6386	12.2684	11.2535	11.7154	12.2066
Q9QZE7	11.642	11.6854	12.003	12.036	11.7146
P61924	12.0693	11.3368	12.1479	12.2554	11.2492
O35730;Q9CQJ4	11.9008	11.7795	11.7129	11.8044	11.8406
B1AZP2	11.6484	11.6814	12.0477	11.8916	11.7517
Q9R062	11.4714	11.5459	12.0497	12.4598	11.4922
P16332	12.0491	11.7376	12.1111	12.1554	10.9615
Q8R344	11.9085	11.4345	11.7447	11.7882	12.1369
Q8BTU1	11.9808	11.7712	11.8379	11.7417	11.6792
Q80TY0	11.5253	11.0371	11.9918	12.5011	11.9531
Q921G7	11.8744	11.5966	12.1944	11.8752	11.4592
B9EJ86	12.3836	11.783	12.0861	11.483	11.262
P70202	12.2397	11.9996	11.9462	11.5225	11.2796
Q99MJ9	12.0366	11.8813	11.7713	11.4853	11.8103
P70122	11.9082	11.6093	12.0423	11.7944	11.627
P63242	12.4802	11.5822	12.4828	12.048	10.3839
Q8CCJ3	11.69	11.6138	11.8084	12.0399	11.811
Q9DB05	11.7272	11.5637	11.8497	12.1611	11.6537
P19536	12.1561	11.6726	12.2776	11.4377	11.4072
Q6NXN1	11.5056	11.7417	11.8842	11.8083	11.9959
Q80WJ7	11.6506	11.571	11.779	11.8921	12.0408
Q8VCR7	11.5304	12.1326	11.2764	11.796	12.198
Q811M1	11.6522	11.8249	12.8657	11.7736	10.8165
Q9R1J0	12.1612	11.6672	11.913	11.8478	11.3413
P23906	11.6841	11.7317	11.8546	11.5129	12.1419
Q9EQ32	12.8473	11.2003	11.4436	12.0693	11.3619
Q8C4J7	10.924	11.5885	11.8292	11.7849	12.7868
Q9JJD0	12.3358	11.754	12.1659	11.1581	11.4918
Q8CIB6	11.5411	11.8405	11.5584	12.1011	11.8531
P70398	11.8113	11.6711	11.9988	11.8668	11.5304
Q9DCZ4	11.8128	11.6076	12.0364	11.8765	11.5431
P70698	12.0781	11.9171	11.7171	11.7559	11.4028
O88874	11.9469	11.7452	12.0015	11.4224	11.7316
Q8BX09	11.9218	11.7141	11.7445	11.8296	11.6327
Q61103	12.0253	11.7343	11.8089	11.5401	11.7182
P50518	11.6882	11.4416	11.9507	12.1839	11.5622
Q62481	11.9185	11.6526	11.9262	11.7116	11.6073
Q9Z0W3	11.9917	11.5709	11.9039	11.795	11.5329
Q99P72	11.715	11.3199	12.1757	12.1764	11.4065
Q9CYX7	11.8866	11.8466	11.7237	12.0057	11.3291
Q8BH74	12.0136	11.4183	11.923	11.6942	11.7373
Q8CDM1	11.8824	11.81	11.705	12.0452	11.3437
Q6ZQL4	11.9137	11.6273	11.7359	11.799	11.7102
[truncated: 1,777 more rows]

## Sheet: SP-vs-DN
Supplementary Data 3: Results from significance testing in pairwise comparisons of immature B subpopulations DN, SP and DP.
[truncated: 2,535 more rows]

[truncated: 2 more sheets: DP-vs-DN, DP-vs-SP]
